# Supplementary material for: Transcriptome Analysis and Identification of the Cholesterol Side Chain Cleavage Enzyme BbgCYP11A1 From Bufo bufo gargarizans
Source: Front Genet. 2022 Apr 5;13:828877. doi: 10.3389/fgene.2022.828877 (PMC9037069; doi:10.3389/fgene.2022.828877)
Supplement: Supplementary file 1 [file Table2.xlsx]

## Sheet: Table (1)
The candidate genes involved in the 2, 3-oxidosqualene biosynthesis
Gene ID	Enzyme	Skin_1	Skin_2	Skin_3	Venom gland_1	Venom gland_2	Venom gland_3	Muscle_1	Muscle_2	Muscle_3
TRINITY_DN77740_c1_g2	AACT_1	5.03532	4.5339	4.61326	3.95878	3.5534	3.26437	1.22247	1.09004	1.22069
TRINITY_DN79077_c0_g1	AACT_2	8.47202	8.11478	9.06479	11.2083	11.1889	7.99735	26.7154	21.1274	25.1154
TRINITY_DN60201_c3_g2	AACT_3	0	5.38099	6.36458	2.51547	5.97407	4.60721	1.54092	1.48337	1.34104
TRINITY_DN62570_c4_g2	AACT_4	32.3562	23.166	25.0051	10.3838	10.918	9.86655	5.01784	5.17132	5.36553
TRINITY_DN54255_c0_g1	AACT_5	0	0.489211	1.47469	0.227283	0.329289	0.689336	0.538015	0.213539	0.151148
TRINITY_DN79148_c2_g1	AACT_6	73.7803	56.2135	66.7694	81.4527	79.6856	68.6405	165.566	152.405	160.449
TRINITY_DN81641_c0_g1	AACT_7	0	0.22126	0.386435	0.0872791	0.176749	0.324211	0.139726	0.177679	0.0407941
TRINITY_DN59222_c0_g1	AACT_8	0	1.08814	1.33855	0.139785	0.330175	0.695968	0.170286	0.2129	0.1137
TRINITY_DN64573_c3_g1	AACT_9	22.2313	19.685	19.6159	20.2041	18.7944	17.2664	35.2355	32.6525	37.4581
TRINITY_DN24038_c0_g2	AACT_10	0	0.734495	0.250155	0.201766	0.163515	0.385473	0	0	0.0753544
TRINITY_DN90401_c0_g1	AACT_11	0	0.444165	0.171932	0	0	0.206283	0	0	0
TRINITY_DN135922_c0_g1	AACT_12	0	0	0	0	0.290943	0.94103	0	0.24559	0
TRINITY_DN129146_c0_g1	AACT_13	0	0.673103	0.924395	0.160751	0.404794	0.682013	0.196975	0.264282	0.0761436
TRINITY_DN142951_c0_g1	AACT_14	0	0	0.17321	0.196149	0	0.623441	0	0	0
TRINITY_DN61095_c4_g4	AACT_15	0	0.84991	0.611157	0.793971	0.51709	1.23554	0.229614	0.21708	0.0722725
TRINITY_DN99599_c0_g1	AACT_16	0	0	0	0	0	0.402983	0.653717	0	0
TRINITY_DN60991_c4_g1	HMGS_1	8.40883	7.66511	8.0444	3.79054	3.54771	3.27038	1.75826	1.30888	1.78173
TRINITY_DN2845_c0_g1	HMGS_2	0	0.145402	0.186044	0.140158	0.0706912	0.148686	0.170758	0.0574536	0
TRINITY_DN60991_c4_g2	HMGS_3	0	0.511533	1.00782	0.244116	0.327803	0.172614	0.199528	0.0669066	0.0771152
TRINITY_DN144207_c0_g1	HMGS_4	0	0.436926	0.330454	0	0	0	0	0	0
TRINITY_DN80212_c7_g2	HMGR_1	75.1319	112.697	126.39	87.0764	106.222	93.3035	31.0032	21.0371	30.4786
TRINITY_DN80212_c7_g3	HMGR_2	14.9722	20.9673	25.9737	25.7443	21.4725	15.2531	4.74573	5.49977	9.09443
TRINITY_DN80212_c7_g1	HMGR_3	30.0021	38.4954	57.9732	33.6314	40.3516	31.18	13.5505	8.17126	10.1546
TRINITY_DN69750_c1_g1	HMGR_4	4.96522	6.14372	6.46129	9.50917	7.42777	6.3852	0	0.163318	0
TRINITY_DN68821_c0_g2	HMGR_5	0	6.25226	4.92729	0.526073	6.24784	7.38155	2.09442	1.47777	0.157818
TRINITY_DN119060_c0_g1	HMGR_6	0	0.119841	0.689387	0.111407	0.223448	0.23621	0.0925926	0	0.106703
TRINITY_DN58039_c0_g1	HMGR_7	2.4724	0.688153	3.93281	2.8204	3.73992	4.16004	0.238421	0.229119	0.267316
TRINITY_DN80212_c7_g4	HMGR_8	28.5019	37.1241	28.5953	29.3849	27.4557	24.7301	8.09956	6.84614	9.7476
TRINITY_DN56126_c0_g2	HMGR_9	0	0.118191	0.583497	0.110007	0.110342	0.116623	0.182717	0.182233	0
TRINITY_DN37126_c0_g1	HMGR_10	0	1.02737	0	0.222416	1.10035	0.471535	0	0	0.216867
TRINITY_DN141541_c0_g1	HMGR_11	0	0	0	0.311205	0.307147	0.331568	0.270674	0.517322	0.302704
TRINITY_DN13557_c0_g1	HMGR_12	0	1.31078	0	0.367017	0	0	0	0	0
TRINITY_DN79534_c0_g1	HMGR_13	5.85597	5.017	4.98134	4.16058	5.16527	4.15093	2.30543	1.28993	1.93871
TRINITY_DN61603_c6_g2	MK_1	4.68923	6.83963	5.6406	2.26893	1.38174	0.562285	0.898659	0.592286	1.12066
TRINITY_DN89476_c0_g1	MK_2	0	0.18047	0	0.322718	0	0.17094	0	0	0
TRINITY_DN62777_c3_g1	PKM_1	20.3373	12.1641	13.9582	3.5888	4.66014	4.35422	2.38879	2.59467	2.82264
TRINITY_DN82497_c0_g1	PKM_2	0.462564	0	0.565865	0	0	0	0	0	0
TRINITY_DN135780_c0_g1	MVD_1	0	0.437095	0.169432	0.383766	0.57125	0	0.164906	0	0
TRINITY_DN65999_c0_g1	FDPS1_1	24.4049	29.0835	28.5257	14.5237	23.0374	21.6722	3.94892	4.70573	4.20851
TRINITY_DN138340_c0_g1	FDPS1_2	0	0.301863	0.503554	0	0	0	0	0.0783024	0
TRINITY_DN30349_c0_g1	FDPS1_3	0	0.809205	0.315891	0	0	0	0	0.149934	0
TRINITY_DN15651_c0_g1	FDPS1_4	0	2.06176	1.03795	0	0	0	0	0.243109	0

## Sheet: Table (2)
The candidate genes involved in the cholesterol biosynthesis
Gene ID	Enzyme	Skin_1	Skin_2	Skin_3	Venom gland_1	Venom gland_2	Venom gland_3	Muscle_1	Muscle_2	Muscle_3
TRINITY_DN80244_c1_g1	SQS_1	68.0214	50.893	78.2215	17.8008	20.3184	18.6963	4.52446	3.99334	4.94181
TRINITY_DN80244_c0_g1	SQS_2	0.966594	1.21447	1.01164	0.824779	0.828094	0.87448	0.0852938	0.255733	0
TRINITY_DN63655_c0_g2	SQS_3	2.00784	6.41929	5.05164	0.14911	0.191599	0.49994	0	0	0
TRINITY_DN59947_c2_g2	SQS_4	17.6586	31.9225	37.8117	33.0354	34.3025	36.3069	5.99476	6.18825	7.87765
TRINITY_DN71278_c1_g2	SQS_5	5.03304	12.6128	10.1707	0.700063	1.4463	0.657541	0.0491509	0	0
TRINITY_DN68980_c3_g3	SQS_6	41.063	36.1893	44.7951	1.52846	1.73951	0.864318	0	0	0
TRINITY_DN45472_c0_g1	SQS_7	0	0.729212	0.434838	0	0.344802	0	0.062462	0.53229	0.10813
TRINITY_DN80244_c1_g2	SQS_8	0	1.0936	0.795835	4.5634	3.26567	3.36223	0.572751	0.273043	1.15999
TRINITY_DN59947_c2_g3	SQS_9	3.347	3.00013	3.40911	0.124701	0.0842021	0.0882354	0	0	0
TRINITY_DN68980_c2_g1	SQS_10	0.752758	0.214689	0.445317	0.100724	0	0	0	0	0
TRINITY_DN68980_c3_g5	SQS_11	0.495841	0.720887	0.246091	0	0	0	0	0	0
TRINITY_DN61211_c0_g1	SQE_1	3.00209	3.47154	3.60897	3.60542	3.44405	3.29535	0.845022	0.390206	0.880456
TRINITY_DN95499_c0_g1	SQE_2	0	0	0	0	0.466849	0	0	0.197916	0
TRINITY_DN97868_c0_g1	SQE_3	0	1.43799	0	0	0	0	0	0	0.240802
TRINITY_DN80043_c3_g2	Lss_1	3.12077	3.75068	4.01857	1.31042	1.50369	0.832801	0.451329	0.71721	2.22307
TRINITY_DN118115_c0_g1	Lss_2	0	1.31078	0.330454	0	0	0	0	0	0
TRINITY_DN98349_c0_g1	Lss_3	0	0	0.194919	0	0	0	0	0.555058	0
TRINITY_DN111699_c0_g1	Lss_4	0	0.171153	0	0.153807	0.306679	0	0.130489	0.385624	0
TRINITY_DN10642_c0_g1	Lss_5	0	0.29628	0	0.253862	0	0.269464	0	0.637538	0
TRINITY_DN79555_c5_g1	tm7sf2_1	12.9757	12.9292	17.7228	32.4279	40.665	48.1796	4.66325	7.49675	4.16777
TRINITY_DN62398_c2_g1	tm7sf2_2	1.69309	2.18987	1.6885	3.40022	2.26703	1.73845	1.23279	1.00879	1.44054
TRINITY_DN70505_c0_g1	tm7sf2_3	20.6383	17.9356	18.3267	6.333	5.6042	6.2395	1.14207	1.05954	1.46707
TRINITY_DN24359_c0_g1	tm7sf2_4	0.746858	0.404602	0	0	0	0	0	0	0
TRINITY_DN65586_c4_g2	msmo1_1	1.82403	1.88808	1.9703	3.46547	3.64933	3.5464	0.388603	0.419304	0.380086
TRINITY_DN65466_c2_g1	msmo1_2	21.987	13.2027	14.3395	6.10309	6.16788	4.8648	1.99176	1.31453	1.0406
TRINITY_DN23679_c0_g1	msmo1_3	0	0.426867	0.497447	0	0.186443	0	0.161211	0	0
TRINITY_DN118113_c0_g1	msmo1_4	0	0	0	0	0	0.428335	0	0	0
TRINITY_DN26201_c0_g2	msmo1_5	0	0	0	0	0	0	0.381419	0	0.645179
TRINITY_DN26201_c0_g1	msmo1_6	0	0	0	0	0	0.848551	0	0	0
TRINITY_DN66309_c1_g1	nsdhl_1	5.06641	3.34515	4.01054	3.10555	3.65804	3.79085	2.91388	2.77367	1.6874
TRINITY_DN66309_c1_g4	nsdhl_2	0	0	0	0.0276283	0.133465	0	0	0	0.0168656
TRINITY_DN73589_c5_g4	nsdhl_3	6.83224	5.72702	2.90998	1.91807	1.84941	2.20044	2.56136	3.64665	3.97808
TRINITY_DN62926_c4_g4	nsdhl_4	4.07554	4.48815	1.60187	1.37721	0.252519	0.454373	0.131307	0.118828	0.853384
TRINITY_DN78735_c0_g1	nsdhl_5	79.2347	108.149	90.1001	6.3267	6.5384	6.06919	9.93708	8.54433	8.05668
TRINITY_DN69364_c0_g1	nsdhl_6	10.0101	10.9734	17.6731	65.8521	68.9928	64.6064	7.54177	3.34311	8.43889
TRINITY_DN76502_c4_g1	nsdhl_7	1.22339	2.25476	0.598374	3.92362	0.655881	3.08374	11.003	19.3424	12.9858
TRINITY_DN62745_c4_g2	nsdhl_8	11.8466	8.70254	8.83882	8.30897	8.26608	5.94246	6.60467	5.50972	6.73601
TRINITY_DN62731_c2_g1	hsd17b7_1	5.86692	4.05926	3.23904	3.47764	2.25968	4.03351	1.60059	2.16241	1.46761
TRINITY_DN62620_c4_g1	ebp_1	2.47	1.90846	2.51756	2.27365	2.73161	2.00079	0.784338	0.412689	0.278276
TRINITY_DN89037_c0_g1	ebp_2	0	0.121535	0.29925	0	0	0	0	0	0
TRINITY_DN73375_c4_g1	ebp_3	0.861926	1.37028	0.309739	0.699887	0.472496	2.09946	0.217171	0.0316055	0.108791
TRINITY_DN66652_c0_g1	dhcr24_1	21.0884	24.0822	17.718	3.19534	3.82274	4.12198	0.911443	1.23577	1.2163
TRINITY_DN7162_c0_g1	dhcr24_2	0.0349511	0.289316	0.289446	0.0408555	0.124154	0.173452	0.0653062	0	0
TRINITY_DN46812_c0_g1	dhcr24_3	0	0.749213	0.942545	0	0	0.188352	0.145768	0.146312	0.0843836
TRINITY_DN36793_c0_g1	dhcr24_4	0	0.169968	0.440714	0	0.111833	0.234784	0.267376	0.135535	0.0519276
TRINITY_DN33368_c0_g1	dhcr24_5	0	0.589962	0.67137	0	0.303204	0	0	0.0582449	0
TRINITY_DN63094_c0_g5	dhcr24_6	0	1.1112	0.888631	0.143716	1.29126	1.21823	0.606977	0.479661	0.138903
TRINITY_DN83725_c0_g1	dhcr7 _1	0	0.276654	0.632191	0	0	0	0	0	0
TRINITY_DN71390_c1_g4	Sc5d_1	7.8378	11.756	11.8681	5.27461	7.68777	7.16961	5.11083	4.20062	4.9405
TRINITY_DN50075_c0_g1	Sc5d_2	0	0.0695496	0.237917	0	0.0678238	0.427811	0.109003	0	0
TRINITY_DN78395_c2_g1	CYP51G1_1	6.54499	9.37162	9.08648	7.50402	9.94681	9.85093	2.50263	2.03196	1.4822
TRINITY_DN120206_c0_g1	CYP51G1_2	0	0.873851	0.330454	0	0.362751	0	0	0	0.355802
TRINITY_DN100216_c0_g1	CYP51G1_3	0	0.897848	0.227047	0	0	0.272041	0.222488	0.428932	0

## Sheet: Table (3)
The candidate genes may involve in the downstream biosynthesis pathway of bufadienolides
Gene ID	Enzyme	Skin_1	Skin_2	Skin_3	Venom gland_1	Venom gland_2	Venom gland_3	Muscle_1	Muscle_2	Muscle_3
TRINITY_DN73907_c9_g2	CYP46A1_1	3.63432	2.25067	1.59314	0.246669	0.488546	0.242007	0.782071	0.39004	0.563236
TRINITY_DN75260_c2_g1	CYP46A1_2	6.62519	4.72945	5.4853	0.443238	0.732811	0.414438	0.862008	0.746098	0.435764
TRINITY_DN75260_c0_g1	CYP46A1_3	0.664351	0.500285	0.409529	0	0	0	0	0	0
TRINITY_DN111584_c0_g1	CYP46A1_4	0	0.610973	0.231519	0	0	0	0.226843	0	0
TRINITY_DN48129_c0_g1	CYP46A1_5	0.6872	0.192209	0.802132	0	0	0	0	0	0
TRINITY_DN71218_c1_g1	CYP46A1_6	7.54345	4.88488	5.06698	0.485521	0.222591	0.19832	0.277903	0.167047	0.0966853
TRINITY_DN75260_c1_g1	CYP46A1_7	1.56961	1.29052	1.26785	1.75356	1.34128	2.1264	0.622197	0	0.10263
TRINITY_DN64335_c4_g1	CYP39A1_1	0.943048	2.57284	1.70819	0.111571	0.167736	0.155784	0.108168	0.327184	0.101931
TRINITY_DN14688_c0_g1	hsd3b7_1	0	0.638734	0.176774	0.199915	0.100404	0.211974	0.49531	0.330327	0
TRINITY_DN78735_c0_g1	hsd3b7_2	79.2347	108.149	90.1001	6.3267	6.5384	6.06919	9.93708	8.54433	8.05668
TRINITY_DN76502_c4_g1	hsd3b7_3	1.22339	2.25476	0.598374	3.92362	0.655881	3.08374	11.003	19.3424	12.9858
TRINITY_DN75524_c1_g2	CH25H _1	12.2369	34.8522	23.6094	111.143	121.864	122.447	0.865015	2.7131	3.40215
TRINITY_DN75524_c1_g3	CH25H _2	3.82559	10.6042	8.6203	48.4216	46.5194	43.8175	0	1.80222	2.1337
TRINITY_DN66240_c1_g7	CYP7B1_1	0.61235	0.663528	0.530305	0.24643	0.143117	0.299039	0.166697	0.0996705	0.0978054
TRINITY_DN69773_c0_g5	CYP27A1_1	0.41884	0.0612521	0.79111	0.297917	0.180582	0.379321	0.048114	0.0487173	0.168062
TRINITY_DN75162_c2_g1	CYP27A1_2	3.4653	3.18213	2.22108	5.60191	3.96672	4.65199	1.03853	1.44572	0.681317
TRINITY_DN75162_c2_g3	CYP27A1_3	0.199984	0.163327	0.114148	0.183271	0.0746688	0.0728187	0.220112	0.0417858	0
TRINITY_DN67858_c1_g1	CYP27A1_4	49.5337	44.7171	46.6971	3.24238	3.41667	2.38916	0.773144	0.573486	0.508082
TRINITY_DN59390_c0_g1	CYP27A1_5	1.14398	1.55952	1.36451	1.14666	0.741744	1.59972	0.744893	0.442829	0.706416
TRINITY_DN65234_c0_g1	CYP8B2 _1	1.08067	0.96072	0.727583	0.482863	0.383877	0.289772	0.929528	0.733089	0.534206
TRINITY_DN65234_c0_g2	CYP8B2 _2	0.664504	0.306779	0.186245	0	0	0.0359787	0.377809	0.299257	0.157863
TRINITY_DN62560_c9_g1	AKR1D1_1	59.268	70.9983	48.9055	9.18659	9.20773	5.88497	14.3443	11.37	12.6491
TRINITY_DN69364_c0_g1	AKR1C4_1	10.0101	10.9734	17.6731	65.8521	68.9928	64.6064	7.54177	3.34311	8.43889
TRINITY_DN66730_c6_g2	Slc27a5_1	7.33004	7.85866	5.51401	0.75722	0.559835	0.204915	0.189095	0	0
TRINITY_DN66601_c2_g1	Slc27a5_2	18.3117	13.484	14.3936	5.33899	7.1417	5.07495	4.87204	4.2703	4.33973
TRINITY_DN72139_c6_g4	Slc27a5_3	2.27699	2.13494	1.68055	0.316149	0.345695	0.154915	0.25041	0.157646	0.338636
TRINITY_DN69269_c4_g1	Slc27a5_4	4.81808	3.25402	3.61527	1.81255	1.23559	1.12931	0.398143	0.13221	0.21535
TRINITY_DN72139_c6_g5	Slc27a5_5	2.23477	1.35094	2.2875	0.821275	0.813769	0.217493	0.710168	0.176366	0.202049
TRINITY_DN73301_c1_g4	Slc27a5_6	1.5903	1.16491	0.667185	0.384624	0.539265	0.162415	0.206853	0.36324	0.423504
TRINITY_DN126321_c0_g1	Slc27a5_7	0	0.166816	0.265476	0	0.599616	0.159232	0.127316	0	0.145461
TRINITY_DN72534_c1_g1	Slc27a5_8	0	0.635096	1.31705	0.762852	1.11123	0.864168	0.478118	0.545315	0.184121
TRINITY_DN88367_c0_g1	Slc27a5_9	0	0.200796	0.156882	0	0.17661	0	0	0	0
TRINITY_DN14511_c0_g1	Slc27a5_10	0	0.299283	1.13524	0	1.10126	0.544082	0	0.143983	0
TRINITY_DN70557_c2_g1	Slc27a5_11	0.659199	0.718451	0.583905	0.807353	1.12723	0.503551	0.825878	1.14011	1.88532
TRINITY_DN78220_c3_g16	Slc27a5_12	0	0.361458	0.370115	0.20912	0.421917	0.369744	0	0.228572	0
TRINITY_DN101469_c0_g1	Slc27a5_13	0.342347	0.351474	0	0	0	0	0	0	0
TRINITY_DN73872_c0_g1	Slc27a5_14	2.34373	2.94565	3.21749	2.1851	2.74482	2.16784	2.71769	3.8262	2.61295
TRINITY_DN12718_c0_g1	Slc27a5_15	0	0.20155	0.518102	0.130089	0.262639	0.276033	0.052683	0	0.245108
TRINITY_DN91464_c0_g1	Slc27a5_16	0	0.360941	0	0.161359	0	0	0.137303	0	0.156497
TRINITY_DN71092_c3_g2	Slc27a5_17	0.622454	0.678834	0.753222	0.854031	0.589895	0.820118	0.682825	0.413434	0.563624
TRINITY_DN14146_c0_g1	Slc27a5_18	0	0.234233	1.29984	0	0.580635	0.30632	0	0	0.104409
TRINITY_DN70021_c5_g1	Slc27a5_19	0.464639	0.424798	0.67365	2.1468	1.69272	1.65064	0.305315	0.236746	0.513966
TRINITY_DN59517_c0_g1	AMACR_1	4.85745	3.99657	3.01952	2.70245	2.1652	2.95726	6.34441	5.51331	5.01019
TRINITY_DN59188_c1_g1	AMACR_2	1.04309	1.5499	1.55925	1.44033	1.45805	0.537733	0.696256	0.24583	0.590962
TRINITY_DN117725_c0_g1	AMACR_3	0	0	0	0	0.667281	0.141468	0.224452	0	0.128702
TRINITY_DN129227_c0_g1	AMACR_4	0	0	0	0	0	0.713277	0	0	0.218699
TRINITY_DN130329_c0_g1	AMACR_5	0.684695	0	0	0.297945	0	0	0	0	0
TRINITY_DN78761_c1_g1	ACOX2_1	32.4478	32.6088	30.1897	6.24895	4.08902	3.04804	2.06258	2.00209	2.18599
TRINITY_DN65443_c0_g1	ACOX2_2	16.4635	13.5007	12.8916	4.65149	4.52433	4.17447	1.92386	1.86277	2.18803
TRINITY_DN78045_c3_g2	ACOX2_3	3.60472	4.08851	3.84039	4.61608	4.46453	5.3782	1.16537	1.37478	1.01214
TRINITY_DN63437_c7_g4	ACOX2_4	5.01769	2.49971	3.13432	3.1664	2.34673	1.65508	0.341209	0.189381	0.346685
TRINITY_DN128453_c0_g1	ACOX2_5	0	0	0	0.30116	0.594452	0	0.523939	0	0
TRINITY_DN74305_c0_g7	ACOX2_6	0	0.198138	0.579127	0.0935473	0.658356	0.297603	0.0769831	0.0771596	0
TRINITY_DN87890_c0_g1	ACOX2_7	0	0.814326	0.414004	0.70218	0	0.248225	0	0.392432	0
TRINITY_DN74305_c0_g4	ACOX2_8	0	1.31078	0.991362	0	0	0	0	0	0
TRINITY_DN61602_c2_g3	HSD17B4 _1	28.9717	30.1897	24.2454	5.5027	5.05506	4.68251	3.61436	2.58249	3.60716
TRINITY_DN69288_c6_g2	HSD17B4 _2	3.44808	2.5392	1.9311	0.324252	0.795754	0.235965	0	0	0
TRINITY_DN20065_c0_g1	HSD17B4 _3	0	0.102222	0.170307	0.192584	0	0.30632	0	0.0794789	0.183495
TRINITY_DN58498_c0_g1	HSD17B4 _4	9.37517	9.45194	9.33418	5.75559	6.26602	6.38264	14.8679	12.2449	11.2583
TRINITY_DN68631_c2_g1	HSD17B4 _5	132.693	116.725	130.86	51.8208	54.9956	50.7917	42.6267	41.6737	41.2019
TRINITY_DN65824_c3_g3	HSD17B4 _6	6.87214	6.80639	5.28312	4.35935	3.2788	3.59802	5.37588	5.00618	4.60853
TRINITY_DN135569_c0_g1	HSD17B4 _7	0	0	0.162349	0.367742	0	0	0	0.308308	0
TRINITY_DN78727_c11_g2	HSD17B4 _8	6.3138	5.70063	6.33559	7.63851	8.02376	6.93443	0.683143	0.960511	0.658739
TRINITY_DN62364_c10_g2	HSD17B4 _9	16.7771	16.7807	13.7116	16.945	14.2989	11.6854	31.9655	32.6649	31.4397
TRINITY_DN75531_c3_g1	HSD17B4 _10	4.23273	4.86951	6.52951	14.2776	16.3201	11.1517	1.25374	1.50904	1.81657
TRINITY_DN70179_c3_g3	HSD17B4 _11	3.10583	2.76695	2.52274	3.02465	1.83801	2.02436	5.69592	2.97492	5.30626
TRINITY_DN74369_c0_g1	HSD17B4 _12	7.34583	7.11311	5.5002	2.56803	2.05676	1.82183	2.23794	1.43676	1.37231
TRINITY_DN69009_c0_g3	HSD17B4 _13	7.5781	7.87579	6.84917	3.40394	2.45238	2.34943	3.79408	3.69735	4.34165
TRINITY_DN62782_c2_g1	HSD17B4 _14	17.3822	12.5953	11.5784	15.703	13.7438	16.2962	5.23247	3.66934	3.85798
TRINITY_DN73537_c4_g20	HSD17B4 _15	0	0.523105	0.106602	0.120617	0.362409	0.12785	0.100745	0	0
TRINITY_DN61205_c5_g2	HSD17B4 _16	6.20139	9.80227	6.58208	0.896882	1.03014	0.828067	0.554506	0.489161	0.21682
TRINITY_DN62528_c2_g2	HSD17B4 _17	13.3297	11.0356	12.3372	7.63961	8.94729	8.08217	7.06852	8.90709	9.45342
TRINITY_DN65639_c0_g1	HSD17B4 _18	13.0689	12.0486	13.2905	12.6725	13.331	10.2768	30.1622	26.9436	28.3928
TRINITY_DN69264_c0_g1	HSD17B4 _19	36.4498	26.1087	40.5304	25.3478	27.1392	26.8519	15.9918	18.3346	16.3072
TRINITY_DN73980_c1_g1	HSD17B4 _20	3.56138	3.88856	2.88862	0.989412	1.00351	0.424033	1.44083	0.70789	1.12896
TRINITY_DN79528_c4_g2	HSD17B4 _21	21.069	14.6681	20.4197	8.39408	10.8169	10.1483	6.00447	6.36093	6.05048
TRINITY_DN52791_c0_g1	HSD17B4 _22	0	0.227941	0.357892	0.224542	0.136391	0.0476615	0.0359721	0.109743	0.125998
TRINITY_DN78440_c5_g3	HSD17B4 _23	7.28579	7.18143	8.76895	3.04536	2.17187	1.32085	1.48558	1.44621	1.40935
TRINITY_DN38900_c0_g1	HSD17B4 _24	0	1.03423	0.687797	0.105162	1.06164	0.189507	0.546608	0.0869965	0
TRINITY_DN51965_c0_g1	HSD17B4 _25	0.861767	0.938472	1.13721	1.31099	1.0025	0.977996	2.08953	2.43778	2.23188
TRINITY_DN3072_c0_g1	HSD17B4 _26	0	0	0.634736	0.143716	0	0.152278	0.121395	0	0
TRINITY_DN68461_c4_g2	HSD17B4 _27	17.9507	11.9784	12.6616	6.41938	7.53889	6.35581	9.8607	8.68991	10.7797
TRINITY_DN79152_c3_g3	HSD17B4 _28	21.8214	17.3592	24.1201	23.8943	25.3158	25.808	8.61463	9.17643	9.85214
TRINITY_DN58602_c0_g2	HSD17B4 _29	1.84547	2.04208	1.47828	1.26939	1.87251	2.47938	0.107624	0.40616	0.681515
TRINITY_DN78199_c0_g1	HSD17B4 _30	2.56791	1.66126	1.70793	1.32528	1.6882	2.12335	0.632627	0.571467	0.693369
TRINITY_DN77243_c0_g1	HSD17B4 _31	0	0.325565	0.375929	0.159237	0.214691	0.168975	0.128125	0.129981	0.0497877
TRINITY_DN66829_c6_g5	HSD17B4 _32	0.60239	0.634107	0.985531	0.582518	0.337268	0.274677	0.052432	0.137525	0.243874
TRINITY_DN59488_c0_g1	HSD17B4 _33	12.6925	11.8709	12.9516	2.48227	3.12595	2.72326	2.84267	2.72288	2.61376
TRINITY_DN56821_c0_g2	HSD17B4 _34	8.99527	7.16838	6.55167	4.56831	4.04088	3.87502	6.39357	6.19052	5.76169
TRINITY_DN59873_c3_g4	HSD17B4 _35	5.27667	4.83944	2.49985	1.01136	0.601304	1.71377	0.524707	0.16958	0.0309657
TRINITY_DN64765_c2_g3	HSD17B4 _36	2.48168	2.17738	2.83692	2.05375	2.27182	1.54382	1.89391	1.24984	1.86865
TRINITY_DN70231_c4_g1	HSD17B4 _37	7.16302	6.60421	7.38634	10.5365	9.04366	9.44939	12.4192	14.8211	18.5314
TRINITY_DN72517_c0_g14	HSD17B4 _38	0	0.174569	0.735799	0	0.334986	0.352872	0.0680526	0.0684221	0
TRINITY_DN61975_c5_g2	HSD17B4 _39	1.86983	0.855708	1.24829	1.27404	0.771767	0.355042	0.763318	0.414009	0.334499
TRINITY_DN70386_c3_g2	HSD17B4 _40	0.231179	0.366926	0.506869	2.94419	2.37454	2.16152	9.18623	9.46755	11.3548
TRINITY_DN95855_c0_g1	HSD17B4 _41	0	0	0	0.724907	0	0	0	0	0
TRINITY_DN62932_c0_g1	HSD17B4 _42	6.4448	2.84386	3.68577	3.28887	2.69887	2.81858	0.311441	0	0
TRINITY_DN72517_c0_g13	HSD17B4 _43	0	0.395849	0.559191	0.063936	0.580958	0.341007	0.0517532	0.157004	0.120416
TRINITY_DN116859_c0_g1	SCP2_1	0	1.28073	1.731	0	0.81329	0.519182	0.27822	0.273422	0
TRINITY_DN68631_c2_g3	SCP2_2	0.410931	0.757713	1.3757	0.0671312	0.133716	0	0.325484	0.0561928	0.129163
TRINITY_DN67469_c0_g2	ACOT8_1	43.2995	43.3586	38.9345	9.4474	11.8481	11.03	2.87946	2.74899	2.58334
TRINITY_DN67469_c0_g1	ACOT8_2	66.8076	38.6581	33.9543	3.47861	3.65146	2.13409	5.14174	3.31208	2.09532
TRINITY_DN139322_c0_g1	ACOT8_3	0	0.387154	0.15177	0	0.341941	0.364181	0	0.143983	0
TRINITY_DN119921_c0_g1	ACOT8_4	0	0.30235	0	0	0.255497	0	0.224643	0.216456	0
TRINITY_DN67469_c0_g4	ACOT8_5	1.3966	0.000222671	0.432885	0.563087	0.571505	0.785559	0.074895	0.106908	0.216282
TRINITY_DN67469_c0_g3	ACOT8_6	0.531519	1.46069	0.432885	0.563087	0.571505	0.785559	0.074895	0.106908	0.216282
TRINITY_DN78009_c2_g1	ACOT8_7	23.3937	37.3179	39.9091	10.5969	12.9121	14.4697	0.292238	1.41865	1.38278
TRINITY_DN121149_c0_g1	ACOT8_8	0	0	0	0	0	0	0	0	0.406437
TRINITY_DN70899_c2_g3	BAAT_1	3.29579	1.96975	1.47897	2.27799	1.5854	1.38601	1.38954	1.87915	0.989289
TRINITY_DN65755_c5_g1	BAAT_2	3.21842	3.71765	2.91615	1.09016	0.600176	1.28061	2.13787	0.969299	1.25438
TRINITY_DN73762_c1_g2	BAAT_3	1.54031	1.76302	1.80784	0.782157	0.771386	0.346973	1.28421	2.26421	0.783565
TRINITY_DN72305_c5_g1	BAAT_4	8.39194	4.1857	3.35533	0.950003	0.737346	0.486244	1.50415	2.12349	1.87369
TRINITY_DN70899_c2_g4	BAAT_5	0	0	0	0	0	0.0170801	0.71784	0.189117	0.150944
TRINITY_DN53966_c0_g1	BAAT_6	0	0.68403	0.846938	0.745087	0.213635	0.451393	0	0.0880823	0.101777
TRINITY_DN73762_c1_g1	BAAT_7	5.19936	5.12719	11.0282	2.09062	1.99925	0.712201	4.75736	4.88124	3.21453
TRINITY_DN137522_c0_g1	BAAT_8	0.229067	0	0.374219	0	0.209761	0.448922	0	0.1777	0
TRINITY_DN8949_c0_g1	BAAT_9	0	0	0.487046	0	0.182631	0	0	0.154154	0.178896
TRINITY_DN71809_c7_g1	baiB_1	1.17744	1.1423	1.32486	0.125186	0.33946	0.357209	0.736657	0.283079	0.0900495
TRINITY_DN66972_c5_g3	baiB_2	4.67888	3.81369	4.81241	0.854569	1.04431	0.787894	0.243816	0.208265	0.539253
TRINITY_DN30830_c0_g1	baiB_3	0	0.231078	0.0952596	0.215502	0.324338	0.22847	0.268117	0.0891964	0.103077
TRINITY_DN12920_c0_g1	baiB_4	0	0.515506	0.256676	0	0.284899	0	0	0	0
TRINITY_DN104354_c0_g1	baiB_5	0	0.336094	0	0	0.281967	0.607575	0	0	0
TRINITY_DN78455_c2_g1	baiA_1	0	2.50564	0.711152	0	1.58949	1.12938	0.155718	0.148912	0.608279
TRINITY_DN10502_c0_g1	baiA_2	0	0.381563	0.319572	0.180659	0.363427	0.287381	0.148402	0.0744434	0
TRINITY_DN65398_c3_g1	baiA_3	10.83	9.403	9.08426	4.35963	6.71152	6.4905	1.25128	1.17346	1.19305
TRINITY_DN61502_c4_g1	baiA_4	4.21894	4.96203	3.94293	3.12465	2.17452	1.98938	5.44581	5.9996	5.98645
TRINITY_DN78686_c3_g1	baiA_5	2.75111	1.48798	2.51766	0.551802	2.86534	1.50927	0	0	0
TRINITY_DN72620_c2_g1	baiA_6	4.54411	4.66166	3.91038	1.5316	1.29524	1.03717	0.815339	1.06456	1.17149
TRINITY_DN12991_c0_g1	baiA_7	0	0.235303	0	0.109548	0.219778	0.116138	0.090954	0	0.104859
TRINITY_DN60323_c6_g4	baiA_8	7.06676	5.63715	6.30776	1.39391	1.05409	0.986541	0.130971	0.137298	0.236384
TRINITY_DN60323_c6_g3	baiA_9	3.54391	2.6406	1.78839	0.886967	0.973149	1.64911	0.0513647	0	0.0300417
TRINITY_DN15136_c0_g1	baiA_10	0	0.320835	0	0.11686	0.234205	0.123875	0.195103	0.0969546	0
TRINITY_DN60323_c6_g1	baiA_11	11.5877	9.15949	7.66997	1.7446	1.62588	1.29571	0.700221	0.774517	0.820732
TRINITY_DN75798_c3_g2	baiA_12	14.9179	13.7868	13.6153	4.84785	5.28279	4.9757	1.40028	1.20168	1.24855
TRINITY_DN55498_c0_g1	baiA_13	0	2.11304	3.6088	0.189799	2.4802	2.11329	0.468931	0.469814	0
TRINITY_DN140619_c0_g1	baiA_14	0	0.246557	0.202098	0	0.114595	0.484735	0.190319	0	0
TRINITY_DN89153_c0_g1	baiA_15	0	0.160391	0.339959	0.153694	0.309775	0.326055	0	0	0.145415
TRINITY_DN60323_c6_g5	baiA_16	7.36008	6.45975	5.81295	3.23265	2.51009	1.84865	2.38709	2.52308	2.13579
TRINITY_DN55841_c0_g1	baiA_17	1.32084	0.886251	0.690484	2.16922	1.06538	0.899467	3.02247	4.76293	3.50456
TRINITY_DN8331_c0_g1	baiA_18	0.285934	0.279578	0.193431	0	0.261472	0	0	0	0.126659
TRINITY_DN77222_c1_g3	baiA_19	1.20468	1.42471	1.29435	0.920455	0.426254	0.817808	0.48182	0.680282	0.840555
TRINITY_DN125216_c0_g1	baiA_20	0	0	0	0	0	0.544082	0.667465	0	0
TRINITY_DN79229_c4_g5	baiA_21	16.3861	23.5257	14.5602	1.25676	1.55581	0.779497	0.333935	0.0746689	0
TRINITY_DN61664_c5_g1	baiA_22	28.822	27.4689	30.8315	1.42581	1.85203	1.01487	0.0217528	0	0
TRINITY_DN49048_c0_g1	baiCD_1	0	0.383353	0.517911	0	0.268572	0.14116	0	0	0
TRINITY_DN70081_c1_g8	3β-hydroxycholanate_1	0	1.08409	1.34567	0.190501	1.5126	1.00912	0.327318	0	0.185471
TRINITY_DN60514_c5_g4	3β-hydroxycholanate_2	1.2556	0.440785	0.63053	0.121746	0.170957	1.06835	0.919677	0.587261	1.03106
TRINITY_DN29618_c0_g1	3β-hydroxycholanate_3	0	0	0	0.183871	0.182631	0.779173	0	0.154154	0.357792
TRINITY_DN103066_c0_g1	3β-hydroxycholanate_4	0	0.677188	0.523519	0	0.195976	0	0	0	0
TRINITY_DN103001_c0_g1	3β-hydroxycholanate_5	0	1.01249	0	0	0	0	0	0	0.127361
TRINITY_DN100577_c0_g1	3β-hydroxycholanate_6	0	0.995838	0.460119	0.39055	0.130209	0.689848	0	0.216668	0
TRINITY_DN116563_c0_g1	3β-hydroxycholanate_7	0	0	0.991362	0	0	0	0	0	0
TRINITY_DN118184_c0_g1	BgCYP11A1_1	0	0.687253	0	0	0	0	0	0	0
TRINITY_DN130445_c0_g1	BgCYP11A1_2	0.350824	0.719211	0	0	0	0	0	0	0
TRINITY_DN55694_c0_g1	AdR_1	1.91435	1.16825	1.26799	1.01111	0.553	0.971116	0.624173	0.705399	0.989699
TRINITY_DN97323_c0_g1	AdR_2	0.180736	0.39281	0	0	0	0	0	0	0
TRINITY_DN66022_c0_g1	Adx_1	10.0622	6.09519	5.94411	3.43023	4.02495	4.79509	3.31169	3.34345	3.23197
TRINITY_DN55893_c0_g1	Adx_2	0	0.828145	0.29334	1.02486	1.42498	0.662524	0.282743	0.995692	0
TRINITY_DN73425_c7_g1	Adx_3	5.00161	4.90231	4.3865	2.85468	2.67948	2.77241	4.03015	4.01874	4.173
TRINITY_DN38484_c0_g1	Adx_4	0	0.98263	0	0.213508	0.422826	0.226272	0.184378	0.216456	0
TRINITY_DN52692_c0_g2	Adx_5	0	0	0.940806	0.349395	0	0.373272	0	0	0
TRINITY_DN52692_c0_g1	Adx_6	0	0.402483	0.839256	0.474499	0.381569	0.100633	0.0781551	0.234907	0.0903764
TRINITY_DN62926_c4_g4	3β-HSD_1	4.07554	4.48815	1.60187	1.37721	0.252519	0.454373	0.131307	0.118828	0.853384
TRINITY_DN73589_c5_g4	3β-HSD_2	6.83224	5.72702	2.90998	1.91807	1.84941	2.20044	2.56136	3.64665	3.97808
TRINITY_DN125465_c0_g1	3β-HSD_3	0	0.809205	0	0	0	0	0	0	0
TRINITY_DN66309_c1_g1	3β-HSD_4	5.06641	3.34515	4.01054	3.10555	3.65804	3.79085	2.91388	2.77367	1.6874
TRINITY_DN20482_c0_g1	3β-HSD_5	0	0.396593	0.287835	0.0553155	0.0656599	0	0	0	0.061277
TRINITY_DN66309_c1_g4	3β-HSD_6	0	0	0	0.0276283	0.133465	0	0	0	0.0168656
TRINITY_DN61811_c3_g2	5β-POR_1	4.69618	2.86706	2.02935	0.0498859	0.0759706	0.344254	0.190926	0.0635627	0.0795438
TRINITY_DN61811_c3_g3	5β-POR_2	0.836279	0.808006	0.644355	0.350208	0.300765	0.371791	1.17523	1.74994	0.951191
TRINITY_DN71173_c4_g5	5β-POR_3	0.996104	0.714199	0.760926	0.347865	0.265002	0.161585	0.36113	0.299295	0.322628
TRINITY_DN53376_c0_g1	5β-POR_4	0.553378	0.468637	0.488827	0.164507	0.110957	0.0585804	0.0656759	0	0.102569
TRINITY_DN64649_c2_g1	5β-POR_5	5.26068	3.8393	3.06681	0.750419	1.84736	1.0023	0	0.0196144	0.0449415
TRINITY_DN79112_c1_g1	5β-POR_6	63.6611	43.4565	53.0428	43.8298	56.4956	50.0427	4.66746	5.19646	4.8684
TRINITY_DN35392_c0_g1	5β-POR_7	1.10765	0.277692	0.576582	0	0	0	0	0	0
TRINITY_DN61352_c2_g2	5β-POR_8	53.4673	41.1701	30.8409	42.1438	42.5528	38.6564	57.9935	67.3399	66.9926
TRINITY_DN47800_c0_g1	5β-POR_9	0	1.20401	0.163406	0.246154	0.248606	0.130585	0.149239	0.251705	0
TRINITY_DN68287_c0_g1	5β-POR_10	0.716885	0.8826	0.953447	1.23105	1.08578	2.84181	2.18525	2.54576	2.49647
TRINITY_DN56631_c0_g2	5β-POR_11	4.78311	4.34281	4.78869	3.49623	3.75929	4.09111	8.02423	7.58963	6.22166
TRINITY_DN58372_c0_g1	5β-POR_12	0	0.222108	0.0918756	0	0.104319	0	0.172016	0	0.19855
TRINITY_DN43880_c0_g1	5β-POR_13	1.12953	0.0601048	0.725224	0.117042	0.0591295	0	0.188914	0.287013	0.0550006
TRINITY_DN58372_c0_g2	5β-POR_14	0	0.353718	1.11933	0	0	0	0	0.13251	0
TRINITY_DN58372_c1_g1	5β-POR_15	0.342347	0.132631	0.813526	0.192747	0.0648639	0.804769	0.499696	0	0.507465
TRINITY_DN33140_c0_g1	5β-POR_16	0	0.361203	0.0989023	0.223764	0.224385	0.237214	0.113397	0.0927117	0
TRINITY_DN21796_c0_g1	5β-POR_17	0	0.967724	0	0.337082	0.112665	0	0	0	0
TRINITY_DN43880_c0_g2	5β-POR_18	0.8058	0.149637	0.481533	0	0.817038	0.577591	0	0	0
TRINITY_DN124319_c0_g1	5β-POR_19	0	0.381293	0	0	0	0	0	0.267102	0.312895
TRINITY_DN75014_c6_g2	5β-POR_20	0	3.46422	5.64905	0.932334	4.0734	3.28967	0.160016	0.781775	0.90736
TRINITY_DN143849_c0_g1	5β-POR_21	0	0	0.472327	0	0	0	0	0.445283	0
TRINITY_DN38379_c0_g1	5β-POR_22	0	0.544594	0.349726	0.131721	0.332378	0.349364	0.0533679	0.16181	0.0620639
TRINITY_DN76676_c0_g2	UGT_1	3.87491	3.27569	4.08667	3.1277	3.00697	2.62406	0.905405	0.730209	0.736915
TRINITY_DN67630_c7_g1	UGT_2	3.98964	3.11804	2.72278	2.97576	2.42615	4.15288	0.806238	1.07973	0.624753
TRINITY_DN67248_c6_g1	UGT_3	4.97149	3.94984	4.21067	3.20407	3.75389	4.40045	1.2762	1.28454	0.970894
TRINITY_DN78629_c6_g1	UGT_4	18.5405	15.9111	12.7481	22.1913	21.7871	27.7943	4.41318	4.96049	4.77116
TRINITY_DN57505_c0_g1	UGT_5	6.47461	5.46776	3.21716	3.457	3.44446	3.70309	2.34078	2.5239	2.62227
TRINITY_DN72288_c3_g3	UGT_6	6.04894	6.95938	7.7035	3.70172	3.17516	2.13792	0.502716	0.519294	0.596073
TRINITY_DN58506_c0_g1	UGT_7	1.61963	0.883561	1.41939	0.196659	0.276842	0.112442	0.314316	0.207898	0.153966
TRINITY_DN65605_c1_g1	UGT_8	0.712751	0.531247	0.276544	0.0838274	0.08507	0.118656	0.0221758	0.0906507	0.0779192
TRINITY_DN54608_c0_g2	UGT_9	0.196422	0.486484	1.03366	1.42649	1.45466	1.81484	0.0919951	0.0376569	0.0426669
TRINITY_DN131407_c0_g1	UGT_10	0.131031	0	0	0.400474	1.06765	0.424405	0.224452	0	0
TRINITY_DN7206_c0_g1	UGT_11	0.0805462	0.0926382	0.311034	0.35164	0.176907	0.279695	0	0	0
TRINITY_DN111819_c0_g1	UGT_12	0	0.527968	0	0.228104	0	0	0.197416	0	0
TRINITY_DN62680_c0_g6	UGT_13	0	0.398925	0.456024	0.19322	0.325108	0.409992	0.0521477	0.0527261	0.0606616
TRINITY_DN121465_c0_g1	UGT_14	0	0.167881	0	0.453463	0	0	0.256189	0.126275	0.146326
TRINITY_DN10255_c0_g1	UGT_15	0	0	0	1.02502	0.253108	0	0.222488	0	0
TRINITY_DN51174_c0_g1	UGT_16	0	1.14388	0.575149	0.321878	0.635424	1.71595	0.27989	0	0
TRINITY_DN85371_c0_g1	UGT_17	0	0	0.661947	0	0	0	0.648761	0	0
TRINITY_DN48649_c0_g1	UGT_18	0	0.166816	0.530952	0	0.149904	0.318464	0.127316	0	0
TRINITY_DN103145_c0_g1	UGT_19	0.737014	0	0.284177	0	0	0	0	0	0
TRINITY_DN69845_c3_g9	UGT_20	0.5113	0.317954	0.309612	1.20601	1.54714	1.9008	0.0700251	0	0.0536771
TRINITY_DN42480_c0_g1	UGT_21	0	0.371035	0.29212	0	0.16466	0	0	0.415382	0
TRINITY_DN37808_c0_g1	UGT_22	0.339491	0	0.14606	0	0	0	0.422907	0	0
TRINITY_DN124247_c0_g1	UGT_23	0.338176	0.287679	0.232356	0	0.844863	0.139348	0	0.24559	0
TRINITY_DN34969_c0_g2	UGT_24	0	0	0.133499	0	0	0	1.02476	0.126275	0
TRINITY_DN33582_c0_g1	UGT_25	0	2.42988	7.15334	0.827192	4.34403	4.58098	1.66247	1.28821	0.524613
TRINITY_DN95449_c0_g1	UGT_26	0	0.426867	1.98979	0	0	0.397905	0	0	0.365575
TRINITY_DN44485_c0_g1	UGT_27	0	0.287679	0.697067	0	0.131489	0.139348	0	0.109448	0
TRINITY_DN45040_c0_g1	UGT_28	0	0	0.304469	0	0.115088	1.21712	0.382408	0	0.110091
TRINITY_DN62680_c0_g8	UGT_29	0	0.308124	0.98862	0	0.558911	0.592934	0.117961	1.04975	0.135084
TRINITY_DN34943_c0_g1	UGT_30	0	0.372326	0.280855	0	0	0	0.547367	0.26141	0
TRINITY_DN34969_c0_g1	UGT_31	0	0.351474	0.265278	0	0	0.317111	0	0	0
TRINITY_DN44346_c1_g1	UGT_32	0	0.372326	0.842565	0	0.621194	0.335367	0	0	0
TRINITY_DN114046_c0_g1	UGT_33	0	0	0.283236	0	0	0	0	0.268323	0
TRINITY_DN96866_c0_g1	UGT_34	0	0	0.277605	0	0.307147	0.663136	0	0	0
TRINITY_DN76416_c2_g6	UGT_35	0	9.74268	12.7955	11.0709	39.3111	19.4141	7.63144	7.03011	5.04046
TRINITY_DN38233_c0_g1	UGT_36	0	0.13211	0.322762	0	0.243808	0.645165	0.10174	0.101114	0
TRINITY_DN139237_c0_g1	UGT_37	0	0.381293	0.575149	0.321878	0.317712	0	0.27989	0	0
TRINITY_DN106572_c0_g1	UGT_38	0	0	0	0	0	0.373272	0	0.288831	0.33912
TRINITY_DN20073_c0_g1	UGT_39	0	2.20797	0.832815	0	0.307147	1.65784	1.62405	0.258661	0
TRINITY_DN31410_c0_g1	UGT_40	0	0.8471	2.46966	0.186467	1.11093	1.18528	0.800081	0.31271	0.181472
TRINITY_DN114719_c0_g1	UGT_41	0	0.679635	0	0.288642	0.284899	0.614036	0	0	0
TRINITY_DN130056_c0_g1	UGT_42	0	0	0	0	0.650281	0	0	0	0
TRINITY_DN119415_c0_g1	UGT_43	0	0.390654	0.2946	0	0	0	0	0	0
TRINITY_DN121614_c0_g1	UGT_44	0	0	0	0	0.391952	0	0.340148	0	0
TRINITY_DN76397_c0_g1	UGT_45	9.45325	8.9897	12.9749	16.8547	16.379	14.0132	3.87384	1.9575	3.25536
TRINITY_DN97333_c0_g1	UGT_46	0	0	0.627204	0.349395	0	0	0.911115	0	0
TRINITY_DN64416_c3_g1	CYP450_1	5.38605	3.31443	3.61449	1.29204	3.05641	0.973328	0.657851	0.242541	0.298071
TRINITY_DN71593_c0_g2	CYP450_2	8.86456	9.65972	8.69473	4.1783	3.24029	2.18023	1.92363	1.18284	2.35544
TRINITY_DN79326_c4_g1	CYP450_3	3.87239	6.94016	4.99677	0.627482	0.385057	0.364857	0.611737	0.291444	0.231732
TRINITY_DN64984_c0_g1	CYP450_4	13.144	6.78142	7.01656	3.63448	2.48536	2.43145	0.156224	0.322944	0.244505
TRINITY_DN71326_c5_g1	CYP450_5	8.37032	6.42888	4.13319	0.204307	0.213701	0.206051	0	0	0.014968
TRINITY_DN75923_c1_g1	CYP450_6	13.2029	10.0464	5.67497	4.08394	3.26706	3.40517	3.098	2.16395	2.86084
TRINITY_DN72612_c1_g1	CYP450_7	8.73969	6.90703	6.11524	0.892661	0.536215	0.590121	1.71741	1.09639	1.14686
TRINITY_DN76682_c3_g1	CYP450_8	85.0031	130.27	86.0546	6.19865	7.7068	6.29575	0.058836	0.020061	0.184021
TRINITY_DN79233_c3_g2	CYP450_9	8.77532	5.79614	4.5352	1.32415	1.8092	0.827053	0.432936	0.450172	0.25693
TRINITY_DN75735_c4_g2	CYP450_10	307.534	333.226	229.685	13.7127	15.4208	10.3408	0.123724	0	0.219154
TRINITY_DN62235_c0_g1	CYP450_11	39.1667	30.3263	25.3082	4.92226	4.27447	4.4496	0.931871	1.84981	2.38602
TRINITY_DN74680_c1_g1	CYP450_12	71.1791	75.8193	45.8086	5.58919	3.12775	1.05579	0.0256701	0.0262009	0
TRINITY_DN76682_c3_g2	CYP450_13	16.4152	31.8925	22.8811	1.24026	3.044	1.16128	0	0.0312782	0
TRINITY_DN79585_c0_g1	CYP450_14	3.54896	5.37574	1.5478	0.321752	0.214265	0.112128	0	0.0303036	0
TRINITY_DN80567_c0_g2	CYP450_15	61.3523	53.4426	37.3971	4.89427	3.99969	2.45891	0.720488	0.540354	0.484192
TRINITY_DN79251_c7_g3	CYP450_16	84.3732	78.7046	44.7618	6.74295	5.75171	4.21412	2.92515	1.91874	1.89888
TRINITY_DN74198_c4_g1	CYP450_17	6.11756	25.2633	7.8892	1.00038	0.479186	0.388918	0.226843	0.218484	0
TRINITY_DN80009_c1_g2	CYP450_18	26.7659	20.3429	14.5636	1.37644	2.86103	1.31576	0.653423	0.919299	0.478472
TRINITY_DN80009_c2_g2	CYP450_19	8.91525	9.64608	6.9914	6.66943	6.63283	7.19144	3.12207	2.86931	2.30336
TRINITY_DN67357_c4_g4	CYP450_20	8.45416	7.18866	4.39456	2.08435	2.62047	3.67451	0	0	0
TRINITY_DN70052_c2_g1	CYP450_21	5.47126	3.85639	4.20835	9.56926	10.3506	11.6781	1.48174	1.75445	2.60612
TRINITY_DN74124_c3_g3	CYP450_22	6.51303	10.4317	5.5796	0.539011	0.494033	0.154568	0	0	0
TRINITY_DN70583_c5_g1	CYP450_23	7.87699	4.58999	4.59405	0.116191	0.139141	0.185806	0.00651704	0	0.0140703
TRINITY_DN62235_c0_g3	CYP450_24	4.68644	7.42355	3.60915	6.68758	5.62145	7.64041	1.5727	2.51411	1.50221
TRINITY_DN79401_c1_g1	CYP450_25	6.28819	19.5953	5.29475	0.475245	0.474029	0.206234	0	0	0
TRINITY_DN74124_c3_g4	CYP450_26	49.4576	76.2996	48.9289	5.27145	4.70884	3.38316	0.0666852	0.104669	0
TRINITY_DN66525_c4_g1	CYP450_27	0.119712	0.134791	0.215991	75.1311	67.7334	103.643	0.0634459	0.0748259	0.0179609
TRINITY_DN76682_c3_g6	CYP450_28	45.1307	61.4642	36.5525	3.52372	2.30524	2.06261	0.0557312	0.056839	0
TRINITY_DN67858_c1_g1	CYP450_29	49.5337	44.7171	46.6971	3.24238	3.41667	2.38916	0.773144	0.573486	0.508082
TRINITY_DN78926_c1_g1	CYP450_30	11.1672	9.34291	7.0887	3.5479	5.18959	5.36023	0.959534	1.01793	1.43179
TRINITY_DN62235_c0_g2	CYP450_31	3.28449	3.75697	1.68963	0.944457	0.393959	0.536164	2.09592	1.39802	0.770031
TRINITY_DN73909_c0_g1	CYP450_32	3.95317	4.69959	3.53342	1.39529	2.57213	1.1732	0.140919	0.345982	0.141537
TRINITY_DN78523_c3_g1	CYP450_33	14.4642	8.91436	9.97438	1.87718	2.32985	3.06358	1.52648	0.819752	0.834075
TRINITY_DN63572_c1_g2	CYP450_34	15.8821	13.6846	7.70746	0.653553	0.203403	0.435097	0	0	0
TRINITY_DN74917_c7_g1	CYP450_35	27.0071	26.2811	16.2351	19.5017	15.7503	12.4971	6.59242	7.24179	9.67185
TRINITY_DN70129_c1_g2	CYP450_36	7.91788	5.8435	4.27327	1.10811	1.85042	1.93076	0.845492	0.729685	0.687387
TRINITY_DN78395_c2_g1	CYP450_37	6.54499	9.37162	9.08648	7.50402	9.94681	9.85093	2.50263	2.03196	1.4822
TRINITY_DN75260_c2_g1	CYP450_38	6.62519	4.72945	5.4853	0.443238	0.732811	0.414438	0.862008	0.746098	0.435764
TRINITY_DN72612_c1_g8	CYP450_39	14.4202	31.4345	24.3065	3.1274	2.9242	1.5437	0	0	0
TRINITY_DN77394_c1_g2	CYP450_40	16.3773	10.9195	12.4307	2.06812	1.36269	1.36994	0.69759	0.293106	0.115554
TRINITY_DN67133_c2_g1	CYP450_41	7.08251	5.56871	4.81789	1.81703	2.09859	2.11061	0	0	0
TRINITY_DN78820_c0_g1	CYP450_42	5.21371	4.28116	10.1112	2.76981	2.51566	1.75669	0.266374	0.0781319	0.730343
TRINITY_DN71218_c1_g1	CYP450_43	7.54345	4.88488	5.06698	0.485521	0.222591	0.19832	0.277903	0.167047	0.0966853
TRINITY_DN66239_c4_g1	CYP450_44	11.4707	7.6499	4.82213	0.473537	0.341097	0.372695	0	0	0.0709765
TRINITY_DN78783_c0_g1	CYP450_45	94.1444	96.6252	95.8782	3.21849	7.48638	2.99122	0.399076	0.29767	0.5233
TRINITY_DN79401_c1_g4	CYP450_46	7.6475	5.10914	5.52713	1.45994	0.413063	0.662772	1.79871	0	0
TRINITY_DN76682_c3_g4	CYP450_47	8.96079	14.9714	8.759	1.31923	0.833518	1.22488	0	0	0
TRINITY_DN62235_c0_g4	CYP450_48	7.84266	6.93735	3.72112	2.48995	2.9224	2.93792	0.876011	0.964371	0.609003
TRINITY_DN74124_c3_g6	CYP450_49	16.6538	19.2865	13.7411	0.912997	1.96089	0.856478	0	0	0
TRINITY_DN79251_c7_g1	CYP450_50	36.1417	31.8259	20.7799	3.23904	1.8653	1.62664	1.5951	0.749134	0.673315
TRINITY_DN59990_c0_g2	CYP450_51	27.9035	17.8542	13.3043	0.42648	1.21433	0.75317	0	0	0.082936
TRINITY_DN79233_c3_g3	CYP450_52	2.64057	6.20499	3.50492	0.364285	0.921226	1.30722	0.151015	0.2958	0
TRINITY_DN76682_c0_g1	CYP450_53	25.3101	13.6611	12.6223	0	0	0	0	0	0.177636
TRINITY_DN63777_c1_g1	CYP450_54	94.0856	100.03	92.2367	6.9811	6.34793	2.73434	0	0	0.0517053
TRINITY_DN61852_c5_g6	CYP450_55	14.7879	15.8663	17.152	2.36281	2.04275	1.24987	0.260194	0.0810005	0
TRINITY_DN79233_c2_g5	CYP450_56	13.5957	13.5815	5.9952	0.208485	0	0	0	0	0
TRINITY_DN74124_c3_g2	CYP450_57	59.9038	111.148	61.2221	4.60174	4.73473	4.51396	0.553507	0.232979	0.0670581
TRINITY_DN73731_c1_g4	CYP450_58	4.30262	3.25164	3.0004	1.2572	1.30249	1.78998	1.80997	1.94073	0.384129

## Sheet: Table (4)
The related-DEGs involved in the 2, 3-oxidosqualene biosynthesis pathway
Gene ID	Enzyme	Skin_1	Skin_2	Skin_3	Venom gland_1	Venom gland_2	Venom gland_3	Muscle_1	Muscle_2	Muscle_3
TRINITY_DN62570_c4_g2	AACT_4	32.3562	23.166	25.0051	10.3838	10.918	9.86655	5.01784	5.17132	5.36553
TRINITY_DN60991_c4_g1	HMGS_1	8.40883	7.66511	8.0444	3.79054	3.54771	3.27038	1.75826	1.30888	1.78173
TRINITY_DN80212_c7_g2	HMGR_1	75.1319	112.697	126.39	87.0764	106.222	93.3035	31.0032	21.0371	30.4786
TRINITY_DN69750_c1_g1	HMGR_4	4.96522	6.14372	6.46129	9.50917	7.42777	6.3852	0	0.163318	0
TRINITY_DN61603_c6_g2	MK_1	4.68923	6.83963	5.6406	2.26893	1.38174	0.562285	0.898659	0.592286	1.12066
TRINITY_DN62777_c3_g1	PKM_1	20.3373	12.1641	13.9582	3.5888	4.66014	4.35422	2.38879	2.59467	2.82264
TRINITY_DN65999_c0_g1	FDPS1_1	24.4049	29.0835	28.5257	14.5237	23.0374	21.6722	3.94892	4.70573	4.20851
The related-DEGs involved in the cholesterol biosynthesis pathway
Gene ID	Enzyme	Skin_1	Skin_2	Skin_3	Venom gland_1	Venom gland_2	Venom gland_3	Muscle_1	Muscle_2	Muscle_3
TRINITY_DN80244_c1_g1	SQS_1	68.0214	50.893	78.2215	17.8008	20.3184	18.6963	4.52446	3.99334	4.94181
TRINITY_DN59947_c2_g2	SQS_4	17.6586	31.9225	37.8117	33.0354	34.3025	36.3069	5.99476	6.18825	7.87765
TRINITY_DN71278_c1_g2	SQS_5	5.03304	12.6128	10.1707	0.700063	1.4463	0.657541	0.0491509	0	0
TRINITY_DN68980_c3_g3	SQS_6	41.063	36.1893	44.7951	1.52846	1.73951	0.864318	0	0	0
TRINITY_DN80043_c3_g2	Lss_1	3.12077	3.75068	4.01857	1.31042	1.50369	0.832801	0.451329	0.71721	2.22307
TRINITY_DN79555_c5_g1	tm7sf2_1	12.9757	12.9292	17.7228	32.4279	40.665	48.1796	4.66325	7.49675	4.16777
TRINITY_DN70505_c0_g1	tm7sf2_3	20.6383	17.9356	18.3267	6.333	5.6042	6.2395	1.14207	1.05954	1.46707
TRINITY_DN65466_c2_g1	msmo1_2	21.987	13.2027	14.3395	6.10309	6.16788	4.8648	1.99176	1.31453	1.0406
TRINITY_DN78735_c0_g1	nsdhl_5	79.2347	108.149	90.1001	6.3267	6.5384	6.06919	9.93708	8.54433	8.05668
TRINITY_DN66652_c0_g1	dhcr24_1	21.0884	24.0822	17.718	3.19534	3.82274	4.12198	0.911443	1.23577	1.2163
TRINITY_DN78395_c2_g1	CYP51G1_1	6.54499	9.37162	9.08648	7.50402	9.94681	9.85093	2.50263	2.03196	1.4822
The related-DEGs involved in the upstream biosynthesis pathway
Gene ID	Enzyme	Skin_1	Skin_2	Skin_3	Venom gland_1	Venom gland_2	Venom gland_3	Muscle_1	Muscle_2	Muscle_3
TRINITY_DN75260_c2_g1	CYP46A1_2	6.62519	4.72945	5.4853	0.443238	0.732811	0.414438	0.862008	0.746098	0.435764
TRINITY_DN71218_c1_g1	CYP46A1_6	7.54345	4.88488	5.06698	0.485521	0.222591	0.19832	0.277903	0.167047	0.0966853
TRINITY_DN78735_c0_g1	hsd3b7_2	79.2347	108.149	90.1001	6.3267	6.5384	6.06919	9.93708	8.54433	8.05668
TRINITY_DN75524_c1_g2	CH25H_1	12.2369	34.8522	23.6094	111.143	121.864	122.447	0.865015	2.7131	3.40215
TRINITY_DN75524_c1_g3	CH25H_2	3.82559	10.6042	8.6203	48.4216	46.5194	43.8175	0	1.80222	2.1337
TRINITY_DN67858_c1_g1	CYP27A1_4	49.5337	44.7171	46.6971	3.24238	3.41667	2.38916	0.773144	0.573486	0.508082
TRINITY_DN62560_c9_g1	AKR1D_1	59.268	70.9983	48.9055	9.18659	9.20773	5.88497	14.3443	11.37	12.6491
TRINITY_DN69364_c0_g1	AKR1C_4	10.0101	10.9734	17.6731	65.8521	68.9928	64.6064	7.54177	3.34311	8.43889
TRINITY_DN66730_c6_g2	Slc27a5_1	7.33004	7.85866	5.51401	0.75722	0.559835	0.204915	0.189095	0	0
TRINITY_DN66601_c2_g1	Slc27a5_2	18.3117	13.484	14.3936	5.33899	7.1417	5.07495	4.87204	4.2703	4.33973
TRINITY_DN78761_c1_g1	ACOX2_1	32.4478	32.6088	30.1897	6.24895	4.08902	3.04804	2.06258	2.00209	2.18599
TRINITY_DN65443_c0_g1	ACOX2_2	16.4635	13.5007	12.8916	4.65149	4.52433	4.17447	1.92386	1.86277	2.18803
TRINITY_DN61602_c2_g3	HSD17B4_1	28.9717	30.1897	24.2454	5.5027	5.05506	4.68251	3.61436	2.58249	3.60716
TRINITY_DN68631_c2_g1	HSD17B4_5	132.693	116.725	130.86	51.8208	54.9956	50.7917	42.6267	41.6737	41.2019
TRINITY_DN78727_c11_g2	HSD17B4_8	6.3138	5.70063	6.33559	7.63851	8.02376	6.93443	0.683143	0.960511	0.658739
TRINITY_DN75531_c3_g1	HSD17B4_10	4.23273	4.86951	6.52951	14.2776	16.3201	11.1517	1.25374	1.50904	1.81657
TRINITY_DN74369_c0_g1	HSD17B4_12	7.34583	7.11311	5.5002	2.56803	2.05676	1.82183	2.23794	1.43676	1.37231
TRINITY_DN69009_c0_g3	HSD17B4_13	7.5781	7.87579	6.84917	3.40394	2.45238	2.34943	3.79408	3.69735	4.34165
TRINITY_DN62782_c2_g1	HSD17B4_14	17.3822	12.5953	11.5784	15.703	13.7438	16.2962	5.23247	3.66934	3.85798
TRINITY_DN61205_c5_g2	HSD17B4_16	6.20139	9.80227	6.58208	0.896882	1.03014	0.828067	0.554506	0.489161	0.21682
TRINITY_DN78440_c5_g3	HSD17B4_23	7.28579	7.18143	8.76895	3.04536	2.17187	1.32085	1.48558	1.44621	1.40935
TRINITY_DN68461_c4_g2	HSD17B4_27	17.9507	11.9784	12.6616	6.41938	7.53889	6.35581	9.8607	8.68991	10.7797
TRINITY_DN59488_c0_g1	HSD17B4_33	12.6925	11.8709	12.9516	2.48227	3.12595	2.72326	2.84267	2.72288	2.61376
TRINITY_DN67469_c0_g2	ACOT8_1	43.2995	43.3586	38.9345	9.4474	11.8481	11.03	2.87946	2.74899	2.58334
TRINITY_DN67469_c0_g1	ACOT8_2	66.8076	38.6581	33.9543	3.47861	3.65146	2.13409	5.14174	3.31208	2.09532
TRINITY_DN78009_c2_g1	ACOT8_7	23.3937	37.3179	39.9091	10.5969	12.9121	14.4697	0.292238	1.41865	1.38278
TRINITY_DN72305_c5_g1	BAAT_4	8.39194	4.1857	3.35533	0.950003	0.737346	0.486244	1.50415	2.12349	1.87369
TRINITY_DN73762_c1_g1	BAAT_7	5.19936	5.12719	11.0282	2.09062	1.99925	0.712201	4.75736	4.88124	3.21453
TRINITY_DN65398_c3_g1	baiA_3	10.83	9.403	9.08426	4.35963	6.71152	6.4905	1.25128	1.17346	1.19305
TRINITY_DN60323_c6_g4	baiA_8	7.06676	5.63715	6.30776	1.39391	1.05409	0.986541	0.130971	0.137298	0.236384
TRINITY_DN60323_c6_g1	baiA_11	11.5877	9.15949	7.66997	1.7446	1.62588	1.29571	0.700221	0.774517	0.820732
TRINITY_DN75798_c3_g2	baiA_12	14.9179	13.7868	13.6153	4.84785	5.28279	4.9757	1.40028	1.20168	1.24855
TRINITY_DN60323_c6_g5	baiA_16	7.36008	6.45975	5.81295	3.23265	2.51009	1.84865	2.38709	2.52308	2.13579
TRINITY_DN79229_c4_g5	baiA_21	16.3861	23.5257	14.5602	1.25676	1.55581	0.779497	0.333935	0.0746689	0
TRINITY_DN61664_c5_g1	baiA_22	28.822	27.4689	30.8315	1.42581	1.85203	1.01487	0.0217528	0	0
TRINITY_DN79112_c1_g1	5β-POR_6	63.6611	43.4565	53.0428	43.8298	56.4956	50.0427	4.66746	5.19646	4.8684
TRINITY_DN78629_c6_g1	UGT_4	18.5405	15.9111	12.7481	22.1913	21.7871	27.7943	4.41318	4.96049	4.77116
TRINITY_DN72288_c3_g3	UGT_6	6.04894	6.95938	7.7035	3.70172	3.17516	2.13792	0.502716	0.519294	0.596073
TRINITY_DN76397_c0_g1	UGT_45	9.45325	8.9897	12.9749	16.8547	16.379	14.0132	3.87384	1.9575	3.25536
TRINITY_DN71593_c0_g2	CYP450_2	8.86456	9.65972	8.69473	4.1783	3.24029	2.18023	1.92363	1.18284	2.35544
TRINITY_DN79326_c4_g1	CYP450_3	3.87239	6.94016	4.99677	0.627482	0.385057	0.364857	0.611737	0.291444	0.231732
TRINITY_DN64984_c0_g1	CYP450_4	13.144	6.78142	7.01656	3.63448	2.48536	2.43145	0.156224	0.322944	0.244505
TRINITY_DN71326_c5_g1	CYP450_5	8.37032	6.42888	4.13319	0.204307	0.213701	0.206051	0	0	0.014968
TRINITY_DN75923_c1_g1	CYP450_6	13.2029	10.0464	5.67497	4.08394	3.26706	3.40517	3.098	2.16395	2.86084
TRINITY_DN72612_c1_g1	CYP450_7	8.73969	6.90703	6.11524	0.892661	0.536215	0.590121	1.71741	1.09639	1.14686
TRINITY_DN76682_c3_g1	CYP450_8	85.0031	130.27	86.0546	6.19865	7.7068	6.29575	0.058836	0.020061	0.184021
TRINITY_DN79233_c3_g2	CYP450_9	8.77532	5.79614	4.5352	1.32415	1.8092	0.827053	0.432936	0.450172	0.25693
TRINITY_DN75735_c4_g2	CYP450_10	307.534	333.226	229.685	13.7127	15.4208	10.3408	0.123724	0	0.219154
TRINITY_DN62235_c0_g1	CYP450_11	39.1667	30.3263	25.3082	4.92226	4.27447	4.4496	0.931871	1.84981	2.38602
TRINITY_DN74680_c1_g1	CYP450_12	71.1791	75.8193	45.8086	5.58919	3.12775	1.05579	0.0256701	0.0262009	0
TRINITY_DN76682_c3_g2	CYP450_13	16.4152	31.8925	22.8811	1.24026	3.044	1.16128	0	0.0312782	0
TRINITY_DN80567_c0_g2	CYP450_15	61.3523	53.4426	37.3971	4.89427	3.99969	2.45891	0.720488	0.540354	0.484192
TRINITY_DN79251_c7_g3	CYP450_16	84.3732	78.7046	44.7618	6.74295	5.75171	4.21412	2.92515	1.91874	1.89888
TRINITY_DN74198_c4_g1	CYP450_17	6.11756	25.2633	7.8892	1.00038	0.479186	0.388918	0.226843	0.218484	0
TRINITY_DN80009_c1_g2	CYP450_18	26.7659	20.3429	14.5636	1.37644	2.86103	1.31576	0.653423	0.919299	0.478472
TRINITY_DN80009_c2_g2	CYP450_19	8.91525	9.64608	6.9914	6.66943	6.63283	7.19144	3.12207	2.86931	2.30336
TRINITY_DN67357_c4_g4	CYP450_20	8.45416	7.18866	4.39456	2.08435	2.62047	3.67451	0	0	0
TRINITY_DN74124_c3_g3	CYP450_22	6.51303	10.4317	5.5796	0.539011	0.494033	0.154568	0	0	0
TRINITY_DN70583_c5_g1	CYP450_23	7.87699	4.58999	4.59405	0.116191	0.139141	0.185806	0.00651704	0	0.0140703
TRINITY_DN62235_c0_g3	CYP450_24	4.68644	7.42355	3.60915	6.68758	5.62145	7.64041	1.5727	2.51411	1.50221
TRINITY_DN79401_c1_g1	CYP450_25	6.28819	19.5953	5.29475	0.475245	0.474029	0.206234	0	0	0
TRINITY_DN74124_c3_g4	CYP450_26	49.4576	76.2996	48.9289	5.27145	4.70884	3.38316	0.0666852	0.104669	0
TRINITY_DN66525_c4_g1	CYP450_27	0.119712	0.134791	0.215991	75.1311	67.7334	103.643	0.0634459	0.0748259	0.0179609
TRINITY_DN76682_c3_g6	CYP450_28	45.1307	61.4642	36.5525	3.52372	2.30524	2.06261	0.0557312	0.056839	0
TRINITY_DN67858_c1_g1	CYP450_29	49.5337	44.7171	46.6971	3.24238	3.41667	2.38916	0.773144	0.573486	0.508082
TRINITY_DN78926_c1_g1	CYP450_30	11.1672	9.34291	7.0887	3.5479	5.18959	5.36023	0.959534	1.01793	1.43179
TRINITY_DN78523_c3_g1	CYP450_33	14.4642	8.91436	9.97438	1.87718	2.32985	3.06358	1.52648	0.819752	0.834075
TRINITY_DN63572_c1_g2	CYP450_34	15.8821	13.6846	7.70746	0.653553	0.203403	0.435097	0	0	0
TRINITY_DN74917_c7_g1	CYP450_35	27.0071	26.2811	16.2351	19.5017	15.7503	12.4971	6.59242	7.24179	9.67185
TRINITY_DN70129_c1_g2	CYP450_36	7.91788	5.8435	4.27327	1.10811	1.85042	1.93076	0.845492	0.729685	0.687387
TRINITY_DN78395_c2_g1	CYP450_37	6.54499	9.37162	9.08648	7.50402	9.94681	9.85093	2.50263	2.03196	1.4822
TRINITY_DN75260_c2_g1	CYP450_38	6.62519	4.72945	5.4853	0.443238	0.732811	0.414438	0.862008	0.746098	0.435764
TRINITY_DN72612_c1_g8	CYP450_39	14.4202	31.4345	24.3065	3.1274	2.9242	1.5437	0	0	0
TRINITY_DN77394_c1_g2	CYP450_40	16.3773	10.9195	12.4307	2.06812	1.36269	1.36994	0.69759	0.293106	0.115554
TRINITY_DN67133_c2_g1	CYP450_41	7.08251	5.56871	4.81789	1.81703	2.09859	2.11061	0	0	0
TRINITY_DN78820_c0_g1	CYP450_42	5.21371	4.28116	10.1112	2.76981	2.51566	1.75669	0.266374	0.0781319	0.730343
TRINITY_DN71218_c1_g1	CYP450_43	7.54345	4.88488	5.06698	0.485521	0.222591	0.19832	0.277903	0.167047	0.0966853
TRINITY_DN66239_c4_g1	CYP450_44	11.4707	7.6499	4.82213	0.473537	0.341097	0.372695	0	0	0.0709765
TRINITY_DN78783_c0_g1	CYP450_45	94.1444	96.6252	95.8782	3.21849	7.48638	2.99122	0.399076	0.29767	0.5233
TRINITY_DN79401_c1_g4	CYP450_46	7.6475	5.10914	5.52713	1.45994	0.413063	0.662772	1.79871	0	0
TRINITY_DN76682_c3_g4	CYP450_47	8.96079	14.9714	8.759	1.31923	0.833518	1.22488	0	0	0
TRINITY_DN62235_c0_g4	CYP450_48	7.84266	6.93735	3.72112	2.48995	2.9224	2.93792	0.876011	0.964371	0.609003
TRINITY_DN74124_c3_g6	CYP450_49	16.6538	19.2865	13.7411	0.912997	1.96089	0.856478	0	0	0
TRINITY_DN79251_c7_g1	CYP450_50	36.1417	31.8259	20.7799	3.23904	1.8653	1.62664	1.5951	0.749134	0.673315
TRINITY_DN59990_c0_g2	CYP450_51	27.9035	17.8542	13.3043	0.42648	1.21433	0.75317	0	0	0.082936
TRINITY_DN79233_c3_g3	CYP450_52	2.64057	6.20499	3.50492	0.364285	0.921226	1.30722	0.151015	0.2958	0
TRINITY_DN76682_c0_g1	CYP450_53	25.3101	13.6611	12.6223	0	0	0	0	0	0.177636
TRINITY_DN63777_c1_g1	CYP450_54	94.0856	100.03	92.2367	6.9811	6.34793	2.73434	0	0	0.0517053
TRINITY_DN61852_c5_g6	CYP450_55	14.7879	15.8663	17.152	2.36281	2.04275	1.24987	0.260194	0.0810005	0
TRINITY_DN79233_c2_g5	CYP450_56	13.5957	13.5815	5.9952	0.208485	0	0	0	0	0
TRINITY_DN74124_c3_g2	CYP450_57	59.9038	111.148	61.2221	4.60174	4.73473	4.51396	0.553507	0.232979	0.0670581
