# Supplementary material for: Transcriptome Analysis and Identification of the Cholesterol Side Chain Cleavage Enzyme BbgCYP11A1 From Bufo bufo gargarizans
Source: Front Genet. 2022 Apr 5;13:828877. doi: 10.3389/fgene.2022.828877 (PMC9037069; doi:10.3389/fgene.2022.828877)
Supplement: Supplementary file 2 [file Table1.xlsx]

## Sheet: Table (1)
Table (1).Skin (A) compared to Venom gland (B), down- regulated genes
Gene id	MeanTPM (A)	MeanTPM (B)	log2FoldChange	pValue	qValue
TRINITY_DN33440_c0_g1	0.281324	5.3833	-4.25819	1.13995e-35	2.49486e-33
TRINITY_DN59274_c0_g1	3.54345	34.2837	-3.27429	3.39942e-44	1.22335e-41
TRINITY_DN60791_c6_g10	1.95424	7.6006	-1.9595	1.10392e-08	2.64588e-07
TRINITY_DN75197_c1_g2	61.8268	477.089	-2.94795	1.4584e-56	1.02867e-53
TRINITY_DN77909_c1_g1	1.72299	19.1405	-3.47364	2.28708e-12	8.68101e-11
TRINITY_DN71432_c2_g3	2.09792	15.765	-2.90969	6.59301e-12	2.39355e-10
TRINITY_DN71432_c2_g1	4.51413	28.5355	-2.66024	1.12633e-31	1.93904e-29
TRINITY_DN67219_c3_g2	3.43571	11.7664	-1.77599	1.51212e-10	4.67206e-09
TRINITY_DN69152_c5_g1	3.80552	21.7286	-2.51343	4.3901e-24	4.45635e-22
TRINITY_DN62174_c4_g1	3.52232	13.6549	-1.95483	1.4218e-08	3.35308e-07
TRINITY_DN77008_c3_g1	1.43678	34.5994	-4.58984	2.65153e-06	4.26383e-05
TRINITY_DN66574_c3_g1	19.6659	86.7126	-2.14054	7.13926e-21	5.83986e-19
TRINITY_DN60535_c9_g2	0.319911	9.14706	-4.83756	5.31736e-11	1.73499e-09
TRINITY_DN57719_c0_g1	5.6656	15.538	-1.4555	0.00115352	0.00947277
TRINITY_DN78912_c1_g2	8.29859	28.3957	-1.77474	5.27203e-08	1.1364e-06
TRINITY_DN78912_c1_g1	31.9508	67.0996	-1.07045	1.71151e-09	4.61166e-08
TRINITY_DN70312_c4_g1	5.13774	32.6075	-2.666	2.69994e-18	1.79079e-16
TRINITY_DN74726_c5_g4	3.07597	45.4369	-3.88475	3.74613e-39	1.02076e-36
TRINITY_DN78589_c7_g1	2.75101	14.8056	-2.42811	1.25619e-29	1.90723e-27
TRINITY_DN74267_c2_g3	2.549	7.4417	-1.5457	4.03702e-09	1.0302e-07
TRINITY_DN59877_c0_g1	0.743034	5.64361	-2.92512	0.000333897	0.00324933
TRINITY_DN79771_c3_g1	12.4615	67.5183	-2.4378	5.48143e-35	1.14484e-32
TRINITY_DN72690_c3_g5	1.58591	10.0986	-2.67077	2.79977e-20	2.17626e-18
TRINITY_DN68101_c1_g2	17.6772	94.8448	-2.42368	3.92675e-40	1.11425e-37
TRINITY_DN72008_c6_g2	10.6151	25.7565	-1.27881	1.28296e-08	3.04717e-07
TRINITY_DN74992_c3_g1	5.11349	21.8303	-2.09395	2.83384e-07	5.41228e-06
TRINITY_DN73985_c0_g2	37.243	109.473	-1.55554	8.82356e-13	3.51561e-11
TRINITY_DN63366_c5_g2	6.18347	12.9752	-1.06927	1.22747e-05	0.000171336
TRINITY_DN77030_c6_g3	1.50528	27.3478	-4.18332	6.75451e-46	2.70696e-43
TRINITY_DN79555_c5_g2	2.711	5.5378	-1.03049	0.00223251	0.016518
TRINITY_DN79555_c5_g1	14.5426	40.4242	-1.47494	9.7803e-07	1.70561e-05
TRINITY_DN71445_c2_g2	641.435	2567.45	-2.00096	2.1819e-33	4.14344e-31
TRINITY_DN71445_c2_g3	0.0001	11.1725	-16.7696	4.85181e-11	1.59235e-09
TRINITY_DN80012_c0_g2	0.496364	7.38681	-3.89548	4.70014e-19	3.32853e-17
TRINITY_DN73946_c5_g3	3.53808	8.43417	-1.25328	8.0503e-08	1.68251e-06
TRINITY_DN57665_c0_g1	8.34016	73.5569	-3.14071	1.25656e-30	2.03015e-28
TRINITY_DN62669_c7_g1	7.38354	16.0397	-1.11926	2.70932e-13	1.14099e-11
TRINITY_DN60043_c2_g1	81.5907	187.542	-1.20074	2.69286e-13	1.13483e-11
TRINITY_DN80530_c4_g2	555.043	6496.04	-3.54889	3.04941e-50	1.51166e-47
TRINITY_DN59552_c1_g3	4.39444	36.5295	-3.05531	1.83235e-06	3.03064e-05
TRINITY_DN46001_c0_g1	2.43687	5.50124	-1.17473	4.6467e-07	8.58117e-06
TRINITY_DN71537_c4_g1	2.91225	5.99818	-1.04239	7.13832e-10	2.02696e-08
TRINITY_DN72805_c3_g3	3.13575	6.78789	-1.11415	0.00033908	0.0032907
TRINITY_DN74071_c0_g4	3.62099	299.012	-6.36768	2.10028e-85	6.48121e-82
TRINITY_DN74071_c0_g6	0.28163	27.4845	-6.60868	2.11563e-20	1.66333e-18
TRINITY_DN74071_c0_g7	1.77276	278.986	-7.29806	7.91581e-38	1.95027e-35
TRINITY_DN76464_c3_g2	1.42754	6.72988	-2.23705	1.78224e-08	4.13205e-07
TRINITY_DN69074_c4_g4	1.77306	5.73496	-1.69354	2.52707e-20	1.97298e-18
TRINITY_DN71465_c2_g1	2.09402	5.8117	-1.47269	3.69405e-09	9.47776e-08
TRINITY_DN74101_c5_g1	4.21671	64.7949	-3.94169	2.4974e-49	1.18564e-46
TRINITY_DN73300_c0_g4	3.77813	8.73169	-1.20859	8.39812e-12	3.0187e-10
TRINITY_DN77589_c2_g1	31.2686	76.1201	-1.28357	2.04626e-12	7.80291e-11
TRINITY_DN74226_c7_g3	0.980044	8.62191	-3.13709	0.000208868	0.00215422
TRINITY_DN78540_c1_g1	2.13216	5.27718	-1.30745	3.1172e-06	4.94947e-05
TRINITY_DN75693_c1_g1	3.89148	9.2742	-1.2529	5.00622e-07	9.20242e-06
TRINITY_DN77852_c2_g1	2.06363	9.69641	-2.23226	4.0473e-43	1.36871e-40
TRINITY_DN76597_c1_g1	18.312	154.44	-3.07619	2.98134e-32	5.33336e-30
TRINITY_DN78110_c1_g1	6.03104	41.4291	-2.78017	5.09547e-38	1.27578e-35
TRINITY_DN59650_c0_g1	2.08904	23.2287	-3.475	7.09388e-14	3.1657e-12
TRINITY_DN70516_c3_g5	1.66938	7.96431	-2.25424	8.75482e-05	0.00100033
TRINITY_DN77862_c1_g2	11.6018	36.9233	-1.67018	9.09664e-28	1.20348e-25
TRINITY_DN77862_c1_g4	2.10178	10.0982	-2.26442	4.59797e-13	1.88492e-11
TRINITY_DN68680_c0_g1	3.49311	18.3163	-2.39054	3.05787e-33	5.72759e-31
TRINITY_DN71659_c2_g4	24.7786	55.6548	-1.16741	5.88253e-14	2.64232e-12
TRINITY_DN63234_c3_g1	10.9416	27.5103	-1.33015	6.48526e-10	1.85174e-08
TRINITY_DN78827_c0_g2	6.61146	13.4472	-1.02426	1.26481e-10	3.94944e-09
TRINITY_DN74955_c2_g3	1.79619	5.39027	-1.58542	3.50331e-10	1.03601e-08
TRINITY_DN63596_c4_g2	1.44167	9.03745	-2.64817	2.46165e-07	4.75292e-06
TRINITY_DN73993_c0_g1	3.92008	11.6846	-1.57565	1.2498e-21	1.0728e-19
TRINITY_DN70632_c3_g8	9.18121	27.189	-1.56627	1.65518e-06	2.76502e-05
TRINITY_DN63283_c4_g2	4.25213	69.4843	-4.03043	8.47717e-11	2.69894e-09
TRINITY_DN61535_c1_g2	2.98608	14.3508	-2.26481	5.55165e-29	7.98681e-27
TRINITY_DN65988_c0_g1	3.7592	9.3332	-1.31195	2.94932e-08	6.59032e-07
TRINITY_DN66692_c4_g1	1.7361	23.5168	-3.75977	0.000298437	0.00294606
TRINITY_DN79115_c0_g1	4.93588	24.1133	-2.28845	9.6205e-28	1.27114e-25
TRINITY_DN62905_c2_g1	2.62664	6.99009	-1.41209	3.22324e-08	7.15319e-07
TRINITY_DN61608_c2_g2	1.72383	10.0026	-2.53669	6.88435e-26	7.98656e-24
TRINITY_DN79620_c5_g3	72.8606	179.431	-1.30022	8.87825e-14	3.91948e-12
TRINITY_DN69564_c4_g2	5.604	18.989	-1.76064	2.55001e-08	5.75851e-07
TRINITY_DN74272_c6_g3	4.18924	11.661	-1.47694	8.62453e-06	0.000124511
TRINITY_DN63187_c1_g1	4.81454	64.1115	-3.73512	2.48124e-76	4.78549e-73
TRINITY_DN70909_c3_g1	1.20528	10.4888	-3.12141	5.50283e-16	3.00284e-14
TRINITY_DN70920_c5_g1	0.70501	7.97124	-3.49909	1.49861e-05	0.000205602
TRINITY_DN79247_c2_g3	2.51697	7.62155	-1.59839	0.000138206	0.00149684
TRINITY_DN70619_c4_g1	3.38697	6.81015	-1.00769	1.29037e-05	0.000179285
TRINITY_DN69943_c13_g2	5.36069	19.2694	-1.84582	1.51284e-17	9.43118e-16
TRINITY_DN68261_c2_g3	1.20997	21.2919	-4.13727	3.88224e-21	3.22262e-19
TRINITY_DN74809_c0_g1	2.67088	8.74639	-1.71137	0.00027668	0.00275773
TRINITY_DN62520_c3_g1	0.755068	5.59418	-2.88925	3.05941e-07	5.81609e-06
TRINITY_DN73181_c0_g1	10.3829	37.4816	-1.85198	0.000284265	0.00282423
TRINITY_DN68964_c0_g3	1.573	8.79896	-2.48381	7.57654e-10	2.14007e-08
TRINITY_DN78104_c2_g1	65.3559	486.429	-2.89584	4.67824e-36	1.04423e-33
TRINITY_DN78649_c2_g2	6.11972	12.4448	-1.024	1.34988e-06	2.29507e-05
TRINITY_DN62980_c5_g2	0.79147	9.38859	-3.5683	3.21036e-09	8.32327e-08
TRINITY_DN76297_c6_g2	3.28112	7.37606	-1.16866	3.68275e-09	9.45073e-08
TRINITY_DN71763_c3_g4	4.10552	9.89299	-1.26884	3.37749e-10	1.00048e-08
TRINITY_DN68161_c5_g1	2.7715	8.64165	-1.64064	4.90062e-17	2.91522e-15
TRINITY_DN79738_c1_g1	5.58495	14.6437	-1.39066	2.51487e-16	1.41165e-14
TRINITY_DN59761_c4_g1	2.89074	9.25419	-1.67867	3.30019e-08	7.31082e-07
TRINITY_DN65749_c3_g1	0.0160688	5.04601	-8.29474	8.60173e-32	1.48497e-29
TRINITY_DN79436_c2_g1	2.07303	7.73008	-1.89874	9.69265e-10	2.68736e-08
TRINITY_DN76807_c0_g2	0.986167	6.76792	-2.77881	6.35025e-30	9.79804e-28
TRINITY_DN76502_c5_g1	4.84901	32.9195	-2.76318	1.86954e-18	1.25553e-16
TRINITY_DN74859_c0_g1	29.1307	59.6502	-1.03399	4.53561e-05	0.000556348
TRINITY_DN79328_c4_g1	2.36707	5.54275	-1.2275	1.401e-10	4.34504e-09
TRINITY_DN60774_c7_g2	2.1639	21.3734	-3.30411	2.84426e-19	2.04712e-17
TRINITY_DN63727_c3_g17	2.06675	6.35674	-1.62093	0.00349945	0.0240028
TRINITY_DN63727_c3_g16	2.06685	6.3568	-1.62087	0.00349945	0.0240028
TRINITY_DN76727_c10_g2	3.48222	26.8792	-2.94841	2.30823e-23	2.24875e-21
TRINITY_DN57896_c1_g2	0.393763	10.1047	-4.68155	6.24855e-37	1.45526e-34
TRINITY_DN67638_c0_g3	0.781325	11.3253	-3.85748	0.000352426	0.00340655
TRINITY_DN65729_c1_g7	1.77262	5.29989	-1.58008	2.17396e-05	0.000287023
TRINITY_DN60159_c0_g1	9.85531	35.413	-1.8453	7.8248e-16	4.2177e-14
TRINITY_DN76793_c2_g4	0.849714	13.3994	-3.97905	1.20328e-13	5.21332e-12
TRINITY_DN62687_c8_g1	1.96227	7.43174	-1.92118	3.01523e-25	3.34699e-23
TRINITY_DN70277_c2_g1	2.54581	10.2584	-2.01061	1.3084e-10	4.07218e-09
TRINITY_DN80363_c6_g2	596.341	2581.26	-2.11386	1.652e-43	5.64859e-41
TRINITY_DN80363_c6_g4	514.895	3359.77	-2.70601	4.74195e-30	7.38112e-28
TRINITY_DN70293_c6_g10	3.8268	15.9176	-2.05641	1.20869e-14	5.82911e-13
TRINITY_DN77398_c6_g2	1.16563	6.68241	-2.51926	4.49122e-06	6.9012e-05
TRINITY_DN68552_c1_g2	1.90723	7.02578	-1.88118	8.97057e-12	3.21138e-10
TRINITY_DN1097_c0_g1	3.31027	12.143	-1.8751	6.8556e-07	1.2314e-05
TRINITY_DN68263_c4_g1	0.39729	5.26424	-3.72796	6.8959e-10	1.96173e-08
TRINITY_DN62069_c3_g11	0.302281	5.27783	-4.12598	2.1912e-08	5.00132e-07
TRINITY_DN58277_c0_g1	7.46957	37.2794	-2.31928	1.20591e-21	1.03585e-19
TRINITY_DN62489_c8_g1	4.16557	9.62402	-1.20813	0.00143898	0.011427
TRINITY_DN77585_c1_g1	42.7794	186.984	-2.12792	1.20345e-16	6.95124e-15
TRINITY_DN66655_c0_g1	4.49018	13.8272	-1.62266	3.54174e-19	2.53287e-17
TRINITY_DN69929_c3_g1	2.69737	15.2741	-2.50146	2.52135e-10	7.57602e-09
TRINITY_DN60637_c0_g1	0.88269	5.03506	-2.51203	4.76709e-06	7.2825e-05
TRINITY_DN69236_c1_g3	1.58569	5.13252	-1.69456	0.00044386	0.00416353
TRINITY_DN61708_c5_g1	3.45451	7.56349	-1.13057	1.83161e-05	0.000246146
TRINITY_DN72522_c1_g4	49.5323	141.324	-1.51256	3.44289e-13	1.43572e-11
TRINITY_DN63271_c3_g9	0.105849	6.58659	-5.95946	1.28149e-29	1.94326e-27
TRINITY_DN62372_c1_g4	9.67055	23.0127	-1.25076	5.66476e-07	1.03253e-05
TRINITY_DN65145_c6_g7	0.983456	12.6032	-3.67978	5.22977e-14	2.36201e-12
TRINITY_DN78310_c1_g2	4.58431	9.18085	-1.00192	9.36694e-11	2.96844e-09
TRINITY_DN76857_c3_g1	88.3185	869.988	-3.30021	1.30339e-05	0.00018085
TRINITY_DN77783_c4_g2	7.93	22.852	-1.52693	1.07621e-07	2.20778e-06
TRINITY_DN77783_c4_g4	20.2701	50.6824	-1.32213	5.06921e-16	2.77603e-14
TRINITY_DN78205_c6_g1	2.35986	8.59826	-1.86534	1.86762e-17	1.15035e-15
TRINITY_DN66161_c2_g3	2.00894	6.6367	-1.72403	4.46892e-16	2.4604e-14
TRINITY_DN75912_c2_g1	5.10466	21.2482	-2.05745	4.92119e-35	1.0366e-32
TRINITY_DN75637_c0_g3	0.0509873	6.5845	-7.01279	2.25713e-12	8.57523e-11
TRINITY_DN67555_c4_g1	5.80019	13.7184	-1.24194	3.75134e-14	1.71689e-12
TRINITY_DN68512_c0_g4	1.6614	9.63709	-2.5362	3.37888e-25	3.73052e-23
TRINITY_DN63698_c5_g6	0.970842	7.26042	-2.90274	6.03571e-08	1.29007e-06
TRINITY_DN77603_c1_g1	11.2015	29.5909	-1.40145	1.1418e-13	4.96418e-12
TRINITY_DN76080_c3_g3	1.96807	9.64629	-2.29319	3.89487e-19	2.77417e-17
TRINITY_DN70610_c7_g2	14.5908	280.098	-4.2628	3.0306e-37	7.19388e-35
TRINITY_DN65203_c1_g5	5.47952	41.1723	-2.90955	2.14839e-06	3.5124e-05
TRINITY_DN65203_c1_g1	100.811	201.975	-1.00252	1.903e-15	9.8904e-14
TRINITY_DN77355_c6_g3	0.432742	13.7879	-4.99375	3.68674e-25	4.06315e-23
TRINITY_DN78576_c5_g2	2.13732	11.0479	-2.3699	1.17259e-17	7.38464e-16
TRINITY_DN63511_c9_g1	1.9039	8.51002	-2.16021	6.86054e-14	3.06654e-12
TRINITY_DN59480_c0_g3	23.1931	87.5872	-1.91702	2.07171e-24	2.15798e-22
TRINITY_DN58221_c0_g1	1.1877	25.367	-4.41671	8.30003e-07	1.46401e-05
TRINITY_DN58185_c0_g1	0.879474	5.96112	-2.76087	2.0598e-06	3.37965e-05
TRINITY_DN79123_c7_g2	12.3946	33.0511	-1.41498	1.13368e-09	3.11038e-08
TRINITY_DN79123_c7_g1	9.29842	23.0638	-1.31057	8.8622e-10	2.47322e-08
TRINITY_DN73947_c7_g3	6.57495	30.2671	-2.2027	1.1668e-11	4.12085e-10
TRINITY_DN75252_c3_g1	16.6735	38.3887	-1.20313	4.12882e-13	1.70221e-11
TRINITY_DN66426_c1_g3	5.9134	27.46	-2.21527	1.05905e-16	6.14014e-15
TRINITY_DN79017_c1_g1	23.7166	75.8561	-1.67737	5.85095e-16	3.18858e-14
TRINITY_DN71679_c6_g1	25.1909	60.5475	-1.26517	3.72564e-14	1.7064e-12
TRINITY_DN79438_c1_g1	15.2735	145.946	-3.25634	1.14112e-55	7.51799e-53
TRINITY_DN74121_c0_g1	11.0796	28.0977	-1.34254	8.27376e-06	0.000119882
TRINITY_DN79438_c1_g3	16.0022	145.241	-3.1821	2.79237e-56	1.94732e-53
TRINITY_DN62785_c5_g3	26.8385	230.285	-3.10104	0.00134043	0.0107453
TRINITY_DN60425_c0_g2	2.67412	49.0656	-4.19758	3.77671e-38	9.65173e-36
TRINITY_DN60425_c0_g1	7.65472	24.7567	-1.6934	2.98316e-07	5.67988e-06
TRINITY_DN63880_c2_g2	1.8574	5.29019	-1.51003	3.09515e-16	1.72639e-14
TRINITY_DN74102_c5_g5	2.15125	5.19602	-1.27223	0.00227316	0.0167746
TRINITY_DN77350_c3_g1	55.2632	422.587	-2.93486	0.000422047	0.00398587
TRINITY_DN78779_c3_g6	2.13199	6.33612	-1.5714	0.000709003	0.00623643
TRINITY_DN62709_c0_g1	0.866092	5.74542	-2.72982	2.35308e-07	4.55827e-06
TRINITY_DN59445_c0_g1	9.23562	27.8181	-1.59074	1.99047e-10	6.05456e-09
TRINITY_DN71852_c0_g1	5.95065	70.7103	-3.5708	2.33464e-64	2.55024e-61
TRINITY_DN77189_c4_g5	2.99728	10.2974	-1.78056	8.57396e-06	0.000123839
TRINITY_DN70083_c5_g1	3.22976	88.4575	-4.77549	2.37014e-54	1.45551e-51
TRINITY_DN70083_c5_g2	1.27492	22.5041	-4.14171	4.1056e-16	2.26745e-14
TRINITY_DN75932_c2_g1	9.9002	26.7748	-1.43535	7.65144e-23	7.16039e-21
TRINITY_DN61325_c0_g1	1.26702	18.5502	-3.87192	0.00159018	0.0124343
TRINITY_DN62747_c0_g1	66.4811	244.562	-1.87918	1.00402e-20	8.12666e-19
TRINITY_DN66066_c2_g3	0.847027	6.17888	-2.86686	4.32629e-08	9.44158e-07
TRINITY_DN78805_c0_g5	57.646	148.293	-1.36316	1.77326e-17	1.09551e-15
TRINITY_DN78805_c0_g4	24.0282	71.2173	-1.5675	7.71993e-14	3.4302e-12
TRINITY_DN68028_c6_g3	6.06559	12.2997	-1.0199	5.27055e-07	9.66099e-06
TRINITY_DN66427_c4_g3	5.69254	34.2765	-2.59008	2.65268e-34	5.27268e-32
TRINITY_DN65461_c5_g2	0.894377	5.32675	-2.5743	8.55874e-06	0.000123648
TRINITY_DN69417_c5_g7	3.20062	10.3589	-1.69445	3.27935e-06	5.1836e-05
TRINITY_DN79277_c0_g1	2.73784	20.4109	-2.89823	1.51993e-26	1.83754e-24
TRINITY_DN78126_c1_g3	3.16108	9.0117	-1.51138	8.10526e-07	1.43252e-05
TRINITY_DN79824_c3_g1	3.94556	10.6273	-1.42947	0.00178002	0.0136784
TRINITY_DN73830_c2_g2	12.4804	106.265	-3.08993	3.13499e-38	8.12957e-36
TRINITY_DN77590_c4_g1	13.1651	32.3308	-1.29619	8.49197e-16	4.5594e-14
TRINITY_DN60228_c12_g1	1.74589	6.60846	-1.92035	2.82703e-18	1.86906e-16
TRINITY_DN75753_c2_g1	2.07294	8.98577	-2.11597	7.37387e-27	9.12932e-25
TRINITY_DN74076_c1_g1	82.002	756.822	-3.20622	2.29755e-08	5.23052e-07
TRINITY_DN80359_c3_g3	7.95583	17.6442	-1.14911	0.00010369	0.00116218
TRINITY_DN80359_c3_g2	4.26369	11.3639	-1.41429	4.10155e-12	1.51625e-10
TRINITY_DN80359_c3_g1	3.88352	9.88054	-1.34722	5.15527e-16	2.81816e-14
TRINITY_DN60247_c0_g1	7.08873	20.8871	-1.55901	1.17798e-05	0.00016497
TRINITY_DN60247_c0_g2	3.26021	13.7179	-2.07302	2.40447e-07	4.64906e-06
TRINITY_DN69866_c4_g1	1.97707	10.0249	-2.34216	1.87607e-25	2.10547e-23
TRINITY_DN59636_c0_g1	3.27806	22.99	-2.81009	1.41096e-41	4.36496e-39
TRINITY_DN71824_c3_g1	0.697664	9.90674	-3.8278	2.92388e-13	1.22633e-11
TRINITY_DN80046_c3_g1	1.17669	34.306	-4.86565	2.9595e-18	1.95142e-16
TRINITY_DN80046_c3_g2	0.276397	7.16353	-4.69586	8.46781e-08	1.76439e-06
TRINITY_DN67813_c0_g1	4.72814	17.7055	-1.90485	3.74467e-19	2.67181e-17
TRINITY_DN76428_c3_g2	1.63507	7.92816	-2.27764	5.80637e-22	5.10841e-20
TRINITY_DN80379_c1_g1	1.79216	33.1768	-4.2104	2.46184e-58	1.94793e-55
TRINITY_DN68017_c4_g2	2.52687	5.9783	-1.24238	2.14161e-05	0.000283455
TRINITY_DN68497_c2_g1	2.39055	5.61703	-1.23246	2.35804e-06	3.82929e-05
TRINITY_DN76535_c1_g3	229.906	1695.35	-2.88246	6.09611e-05	0.000724647
TRINITY_DN76535_c1_g4	31.1935	212.6	-2.76882	2.94231e-07	5.60643e-06
TRINITY_DN73307_c3_g2	3.54005	8.49155	-1.26226	5.95886e-07	1.08094e-05
TRINITY_DN65858_c1_g5	24.1591	79.5744	-1.71974	1.23657e-20	9.90502e-19
TRINITY_DN76653_c5_g1	1.05427	7.62676	-2.85482	3.07826e-06	4.89393e-05
TRINITY_DN65481_c0_g1	2.24018	10.9252	-2.28597	1.32655e-22	1.21832e-20
TRINITY_DN71119_c3_g1	173.598	1356.79	-2.96637	9.10784e-44	3.17578e-41
TRINITY_DN74071_c0_g1	0.615884	109.821	-7.47828	1.12419e-15	5.96837e-14
TRINITY_DN74071_c0_g2	1.66307	437.547	-8.03945	2.65863e-16	1.49128e-14
TRINITY_DN72798_c1_g5	6.19544	12.6052	-1.02474	0.000519032	0.00476481
TRINITY_DN69019_c0_g1	1.07976	5.07933	-2.23392	3.17133e-18	2.08664e-16
TRINITY_DN77882_c2_g1	2.93412	6.58449	-1.16614	4.26982e-06	6.59054e-05
TRINITY_DN73529_c2_g4	3.18572	16.9653	-2.4129	9.71546e-35	1.99207e-32
TRINITY_DN73529_c2_g7	2.50922	11.058	-2.13978	1.09616e-17	6.9245e-16
TRINITY_DN72222_c6_g1	1.7481	7.13613	-2.02936	8.93979e-06	0.000128611
TRINITY_DN61403_c1_g1	0.636732	6.6598	-3.38672	4.60987e-06	7.06944e-05
TRINITY_DN71536_c0_g2	2.16179	6.72212	-1.63669	5.57724e-20	4.23908e-18
TRINITY_DN73945_c3_g1	4.37418	12.4809	-1.51264	7.5493e-12	2.7255e-10
TRINITY_DN64440_c4_g3	1.29875	12.0244	-3.21077	1.68572e-29	2.53135e-27
TRINITY_DN68465_c1_g2	4.15113	11.605	-1.48317	5.5638e-22	4.89848e-20
TRINITY_DN64898_c3_g5	90.4084	279.296	-1.62727	2.69972e-26	3.22282e-24
TRINITY_DN80412_c2_g6	3.5919	15.2178	-2.08294	7.39952e-13	2.97124e-11
TRINITY_DN80412_c2_g3	3.13385	9.31132	-1.57105	1.30539e-19	9.64853e-18
TRINITY_DN59074_c0_g1	1.3151	8.81125	-2.74417	2.73261e-14	1.26852e-12
TRINITY_DN73941_c1_g2	5.43425	11.4381	-1.07369	3.2813e-10	9.74091e-09
TRINITY_DN75448_c1_g1	19.8578	128.596	-2.69506	2.43757e-42	7.91795e-40
TRINITY_DN80303_c1_g7	2.52513	13.3377	-2.40108	2.25519e-08	5.13691e-07
TRINITY_DN79696_c2_g3	96.4047	670.207	-2.79743	0.00243631	0.0177766
TRINITY_DN73676_c1_g1	2.11417	12.4895	-2.56255	7.82645e-25	8.42982e-23
TRINITY_DN80593_c9_g2	20.7726	119.328	-2.52218	1.84289e-45	7.22148e-43
TRINITY_DN70200_c0_g1	7.70743	16.2974	-1.08032	1.16272e-11	4.10764e-10
TRINITY_DN80438_c3_g4	14.8476	49.1824	-1.72791	1.93782e-09	5.18186e-08
TRINITY_DN76695_c0_g2	7.13297	22.0305	-1.62693	9.2044e-10	2.56119e-08
TRINITY_DN71768_c2_g6	2.10047	6.2468	-1.57241	0.000671072	0.005946
TRINITY_DN80102_c1_g2	11.5822	107.751	-3.21772	1.08293e-39	3.03111e-37
TRINITY_DN73059_c8_g1	8.92162	25.9147	-1.53839	9.83556e-08	2.02917e-06
TRINITY_DN66225_c1_g1	5.30844	15.3131	-1.5284	0.000156516	0.00166979
TRINITY_DN60630_c6_g1	0.267836	9.33338	-5.12298	1.29319e-08	3.06852e-07
TRINITY_DN74389_c3_g1	2.87952	13.3996	-2.21829	1.85569e-24	1.94281e-22
TRINITY_DN63752_c2_g2	8.55643	17.5989	-1.04041	0.000329916	0.00321617
TRINITY_DN73863_c1_g2	1.88127	10.3832	-2.46447	1.85025e-17	1.14022e-15
TRINITY_DN65483_c8_g3	5.89525	12.2697	-1.05747	1.57311e-11	5.4744e-10
TRINITY_DN74774_c2_g1	3.10778	6.81699	-1.13325	4.46188e-07	8.26334e-06
TRINITY_DN79722_c5_g2	1.05086	10.7682	-3.35714	2.95368e-13	1.23811e-11
TRINITY_DN61040_c7_g2	2.25382	8.79049	-1.96357	1.08846e-09	2.99495e-08
TRINITY_DN60152_c3_g1	4.5191	21.1485	-2.22645	1.26004e-16	7.26787e-15
TRINITY_DN63440_c1_g2	6.61414	15.459	-1.22482	2.16073e-16	1.2212e-14
TRINITY_DN76026_c2_g5	0.59398	10.1171	-4.09024	0.00488358	0.0314613
TRINITY_DN64863_c1_g3	1.58768	7.445	-2.22936	2.97767e-06	4.74323e-05
TRINITY_DN61403_c2_g1	1.27314	29.2095	-4.51997	1.37316e-35	2.98409e-33
TRINITY_DN62592_c1_g2	8.22593	51.0835	-2.63461	1.21112e-43	4.19928e-41
TRINITY_DN67105_c2_g1	7.38111	23.827	-1.69069	8.09324e-14	3.58703e-12
TRINITY_DN79749_c1_g1	2.8062	13.9942	-2.31813	8.73856e-27	1.07649e-24
TRINITY_DN79732_c5_g1	1.81826	5.32303	-1.54969	1.23845e-05	0.000172771
TRINITY_DN79732_c5_g3	2.08499	183.307	-6.45808	9.35126e-140	1.15427e-135
TRINITY_DN80007_c6_g1	0.679397	11.5197	-4.08371	5.64665e-14	2.54007e-12
TRINITY_DN63005_c2_g1	2.43544	5.18843	-1.09112	0.00335981	0.0232126
TRINITY_DN73703_c5_g1	3.03539	119.813	-5.30276	9.09496e-92	3.40193e-88
TRINITY_DN78120_c4_g1	1.89983	9.95691	-2.38982	2.36914e-05	0.000310275
TRINITY_DN74913_c3_g4	5.12158	30.4103	-2.5699	5.67381e-37	1.32391e-34
TRINITY_DN69446_c4_g4	0.373812	7.67543	-4.35986	1.91163e-14	9.0165e-13
TRINITY_DN69446_c4_g6	3.64504	14.5951	-2.00148	1.89362e-20	1.49736e-18
TRINITY_DN69434_c3_g3	3.77101	24.6864	-2.71069	4.60015e-36	1.02866e-33
TRINITY_DN59934_c0_g1	1.0011	7.40324	-2.88658	3.22692e-06	5.10791e-05
TRINITY_DN64559_c1_g3	1.6934	6.55211	-1.95204	6.60303e-13	2.66529e-11
TRINITY_DN67490_c0_g5	0.462369	15.3082	-5.04912	3.36841e-10	9.98032e-09
TRINITY_DN54960_c0_g1	14.1838	167.046	-3.55793	1.39826e-29	2.11253e-27
TRINITY_DN76130_c4_g1	0.813937	10.4607	-3.68391	7.25191e-16	3.92261e-14
TRINITY_DN74818_c2_g4	0.723802	7.60427	-3.39314	2.56539e-20	2.00164e-18
TRINITY_DN75660_c0_g1	6.73883	16.135	-1.25963	1.98343e-12	7.57501e-11
TRINITY_DN71844_c5_g1	26.064	82.2851	-1.65857	5.13536e-15	2.56945e-13
TRINITY_DN64630_c3_g1	2.94589	6.16988	-1.06654	2.67941e-06	4.30417e-05
TRINITY_DN75846_c4_g1	1.40903	11.3447	-3.00925	2.1307e-47	9.03789e-45
TRINITY_DN75846_c4_g2	7.58155	72.8565	-3.26449	1.68357e-38	4.43095e-36
TRINITY_DN75846_c4_g4	2.2036	18.0585	-3.03475	4.58541e-66	5.89584e-63
TRINITY_DN79416_c3_g2	3.52466	29.1144	-3.04618	4.56689e-15	2.29525e-13
TRINITY_DN77710_c2_g12	2.01931	6.56398	-1.70071	5.02053e-17	2.98511e-15
TRINITY_DN62294_c2_g3	4.81945	18.9083	-1.97208	4.69772e-08	1.02161e-06
TRINITY_DN71358_c4_g2	2.09951	8.19078	-1.96395	2.82269e-26	3.36311e-24
TRINITY_DN71358_c4_g1	6.78665	13.7767	-1.02145	6.61363e-13	2.66869e-11
TRINITY_DN59725_c0_g1	2.6738	27.5487	-3.36502	4.92257e-25	5.38668e-23
TRINITY_DN67243_c1_g2	4.90364	14.3557	-1.5497	1.08637e-05	0.000153305
TRINITY_DN73898_c2_g1	2.46621	7.65924	-1.6349	0.000990469	0.00830787
TRINITY_DN67917_c1_g1	3.13717	9.71051	-1.63008	0.000115868	0.00128225
TRINITY_DN68491_c0_g1	4.82566	11.4837	-1.25079	4.4741e-12	1.64854e-10
TRINITY_DN76965_c2_g2	184.617	836.692	-2.18016	6.98755e-20	5.2592e-18
TRINITY_DN76965_c2_g1	333.369	736.527	-1.14362	6.44846e-12	2.34313e-10
TRINITY_DN76965_c2_g4	3.13216	9.57742	-1.61248	1.01438e-06	1.76277e-05
TRINITY_DN79608_c0_g3	25.3967	60.1034	-1.2428	9.6824e-14	4.24715e-12
TRINITY_DN60678_c7_g1	1.3576	6.08733	-2.16475	0.000564759	0.00512393
TRINITY_DN66533_c1_g6	1.58107	5.94868	-1.91167	1.85942e-12	7.11461e-11
TRINITY_DN80365_c8_g2	0.739162	9.08889	-3.62014	1.51326e-18	1.02519e-16
TRINITY_DN65547_c3_g1	2.58911	8.079	-1.64172	1.08346e-09	2.9832e-08
TRINITY_DN77688_c0_g1	1.64201	5.84279	-1.83119	3.43136e-10	1.01595e-08
TRINITY_DN78359_c4_g1	2.17914	5.23397	-1.26415	3.73382e-09	9.56984e-08
TRINITY_DN77922_c2_g1	0.0001	8.22832	-16.3283	7.79923e-10	2.19945e-08
TRINITY_DN70753_c8_g1	2.17884	7.75734	-1.832	6.12405e-08	1.30647e-06
TRINITY_DN75197_c0_g1	0.427972	5.57193	-3.70259	2.3166e-07	4.49182e-06
TRINITY_DN62860_c0_g1	7.94453	21.0433	-1.40533	6.13991e-08	1.3094e-06
TRINITY_DN78982_c3_g1	42.3886	182.993	-2.11004	4.27943e-29	6.22914e-27
TRINITY_DN70061_c2_g3	0.755381	13.6172	-4.17208	2.72027e-05	0.000351378
TRINITY_DN77765_c2_g1	52.6386	174.338	-1.72769	1.32087e-20	1.05324e-18
TRINITY_DN76231_c3_g3	12.3298	26.7758	-1.11878	2.38132e-08	5.40825e-07
TRINITY_DN76232_c1_g1	24.6859	242.712	-3.29748	2.21909e-05	0.000292331
TRINITY_DN76232_c1_g3	1.44229	9.93601	-2.78431	3.41774e-29	5.01032e-27
TRINITY_DN78920_c2_g2	1.65458	119.852	-6.17864	6.13538e-13	2.48302e-11
TRINITY_DN73269_c2_g4	0.221421	5.04456	-4.50987	2.90644e-20	2.25208e-18
TRINITY_DN76078_c6_g1	4.10921	10.2452	-1.31801	0.000536618	0.00490394
TRINITY_DN68487_c3_g1	1.12314	7.83016	-2.8015	1.42975e-07	2.87054e-06
TRINITY_DN79525_c3_g2	4.28491	12.3922	-1.5321	8.91986e-05	0.00101683
TRINITY_DN77957_c1_g2	7.40097	21.3403	-1.52779	2.51023e-09	6.60521e-08
TRINITY_DN77957_c1_g1	7.77369	15.7546	-1.01911	1.5804e-14	7.53772e-13
TRINITY_DN80355_c1_g3	91.4936	193.128	-1.07782	1.76991e-18	1.19317e-16
TRINITY_DN56256_c0_g2	0.844749	7.51593	-3.15336	2.13527e-19	1.55589e-17
TRINITY_DN73200_c2_g4	22.5901	56.3067	-1.31762	4.59712e-12	1.6915e-10
TRINITY_DN60535_c3_g1	11.6688	38.5674	-1.72473	5.68491e-19	3.99384e-17
TRINITY_DN61617_c0_g2	3.14463	14.114	-2.16616	7.01082e-10	1.99305e-08
TRINITY_DN61617_c0_g3	66.0382	236.189	-1.83857	2.36585e-24	2.44991e-22
TRINITY_DN61617_c0_g4	11.3838	60.6369	-2.41322	7.72402e-17	4.53144e-15
TRINITY_DN67965_c3_g1	3.49718	17.8787	-2.35398	0.000131439	0.00143172
TRINITY_DN63705_c0_g1	1.50237	8.40806	-2.48454	3.34367e-10	9.91416e-09
TRINITY_DN69989_c6_g1	1.24994	7.14086	-2.51424	3.83362e-11	1.27651e-09
TRINITY_DN76743_c6_g2	6.7554	14.9878	-1.14968	2.18927e-10	6.62661e-09
TRINITY_DN77288_c8_g2	2.18032	5.81864	-1.41614	7.51759e-10	2.12439e-08
TRINITY_DN71125_c2_g1	9.40092	21.211	-1.17394	3.36687e-10	9.97813e-09
TRINITY_DN76176_c0_g3	16.057	33.4366	-1.05823	1.43015e-14	6.83698e-13
TRINITY_DN62803_c3_g1	27.0493	445.315	-4.04116	2.636e-51	1.3614e-48
TRINITY_DN65554_c2_g1	0.7219	6.36376	-3.14001	6.72853e-19	4.68964e-17
TRINITY_DN80194_c0_g1	13.6985	28.5078	-1.05734	1.52995e-05	0.000209251
TRINITY_DN68781_c1_g1	1.84127	6.77613	-1.87976	5.63849e-20	4.28036e-18
TRINITY_DN80169_c1_g1	3.92337	11.438	-1.54368	6.35585e-15	3.15327e-13
TRINITY_DN64233_c1_g1	0.500107	5.28996	-3.40295	3.83957e-13	1.592e-11
TRINITY_DN61314_c0_g1	2.06823	14.4349	-2.80309	2.10665e-20	1.65838e-18
TRINITY_DN80361_c3_g4	3.13628	6.99484	-1.15724	1.16493e-12	4.57357e-11
TRINITY_DN60416_c1_g5	5.55205	31.9172	-2.52324	3.66689e-40	1.04291e-37
TRINITY_DN59326_c1_g1	2.57823	8.05496	-1.6435	2.11563e-05	0.000280376
TRINITY_DN63675_c4_g3	1.23097	7.30127	-2.56836	1.28418e-08	3.04915e-07
TRINITY_DN63675_c4_g1	2.09277	9.49471	-2.18171	2.78839e-18	1.8455e-16
TRINITY_DN77055_c1_g1	5.32747	13.0386	-1.29127	7.88376e-13	3.15952e-11
TRINITY_DN66237_c6_g1	4.75652	15.7533	-1.72768	1.47392e-07	2.9501e-06
TRINITY_DN51976_c0_g1	0.491798	15.6808	-4.99479	1.46852e-10	4.5476e-09
TRINITY_DN67716_c0_g2	96.2967	977.658	-3.34377	0.000187247	0.00195507
TRINITY_DN80205_c2_g2	1.93751	9.47077	-2.28928	1.06079e-10	3.34881e-09
TRINITY_DN67496_c3_g1	1.22238	6.69299	-2.45296	0.00253974	0.0183986
TRINITY_DN75510_c0_g1	5.77323	62.0686	-3.42641	3.56798e-52	1.90655e-49
TRINITY_DN75510_c0_g3	2.09098	15.1453	-2.85662	3.11243e-23	3.0132e-21
TRINITY_DN71336_c1_g1	1.69461	7.04286	-2.05521	1.27774e-22	1.17437e-20
TRINITY_DN70550_c3_g1	0.90156	8.36211	-3.21337	1.25049e-10	3.90574e-09
TRINITY_DN65424_c1_g1	0.936244	6.44462	-2.78314	0.000156735	0.00167184
TRINITY_DN76414_c3_g2	2.15683	9.7435	-2.17553	2.09615e-11	7.19517e-10
TRINITY_DN75852_c3_g2	8.81799	36.5946	-2.05311	2.23509e-17	1.36578e-15
TRINITY_DN75775_c7_g3	1.27548	17.0543	-3.74102	7.02232e-27	8.70281e-25
TRINITY_DN73306_c7_g1	1.64905	5.62974	-1.77143	4.10765e-06	6.3593e-05
TRINITY_DN59608_c0_g1	32.917	329.51	-3.32342	5.63023e-39	1.52072e-36
TRINITY_DN78104_c2_g6	106.271	668.324	-2.6528	1.29102e-27	1.69528e-25
TRINITY_DN74676_c6_g1	4.44736	9.9414	-1.1605	4.12815e-05	0.000511691
TRINITY_DN58899_c0_g1	1.83558	12.8299	-2.8052	6.34876e-10	1.81487e-08
TRINITY_DN80104_c1_g1	16.2066	43.313	-1.41822	1.21138e-14	5.83859e-13
TRINITY_DN74331_c1_g3	18.3279	49.6401	-1.43746	9.04249e-12	3.23513e-10
TRINITY_DN74795_c7_g2	9.77408	26.523	-1.44021	3.65662e-12	1.35909e-10
TRINITY_DN74795_c7_g3	9.08304	20.8782	-1.20075	1.38796e-07	2.79073e-06
TRINITY_DN76205_c2_g9	9.24668	24.8413	-1.42573	6.81333e-22	5.9519e-20
TRINITY_DN67027_c0_g1	6.98553	15.409	-1.14133	0.00268499	0.0192452
TRINITY_DN60565_c2_g3	312.318	1311.29	-2.06989	2.0052e-46	8.2504e-44
TRINITY_DN71837_c0_g1	9.64224	22.9498	-1.25104	1.76233e-06	2.92777e-05
TRINITY_DN60989_c3_g2	1.93262	5.47324	-1.50184	0.00489885	0.0315353
TRINITY_DN63329_c2_g1	2.79236	6.20548	-1.15206	2.47702e-12	9.3645e-11
TRINITY_DN71486_c1_g1	3.20734	7.44597	-1.21508	1.37606e-06	2.3354e-05
TRINITY_DN55633_c0_g1	5.82943	11.975	-1.0386	7.70913e-05	0.000893247
TRINITY_DN68422_c0_g4	1.764	5.9942	-1.76472	1.84828e-05	0.000248088
TRINITY_DN69784_c1_g5	3.5763	8.72816	-1.28721	2.20433e-15	1.13941e-13
TRINITY_DN64035_c2_g1	5.27436	29.0563	-2.46179	1.75306e-47	7.4875e-45
TRINITY_DN76313_c0_g2	3.09755	6.99835	-1.17589	5.60587e-14	2.52264e-12
TRINITY_DN71765_c0_g4	4.3167	125.316	-4.8595	4.52941e-60	3.88255e-57
TRINITY_DN71765_c0_g2	1.70181	42.7453	-4.65063	9.45865e-29	1.34819e-26
TRINITY_DN64042_c2_g1	3.02264	9.72736	-1.68624	1.02342e-21	8.82778e-20
TRINITY_DN77845_c0_g1	1.93749	13.9629	-2.84934	6.83507e-42	2.14679e-39
TRINITY_DN80397_c0_g1	8.41331	18.5897	-1.14376	1.00562e-05	0.000143088
TRINITY_DN67086_c0_g3	6.88713	53.288	-2.95184	8.3785e-07	1.47595e-05
TRINITY_DN67086_c0_g1	8.76019	73.4937	-3.06859	1.11708e-28	1.58309e-26
TRINITY_DN68264_c4_g1	3.28297	7.58189	-1.20756	8.30366e-14	3.67502e-12
TRINITY_DN71015_c1_g3	3.22237	16.7138	-2.37484	1.04255e-12	4.11929e-11
TRINITY_DN71015_c1_g6	4.52684	33.6645	-2.89465	2.84388e-22	2.55484e-20
TRINITY_DN71015_c1_g7	3.96238	19.8535	-2.32495	5.35686e-13	2.18154e-11
TRINITY_DN71015_c1_g4	2.95446	18.664	-2.65929	3.52034e-28	4.8389e-26
TRINITY_DN60639_c0_g2	63.6402	268.728	-2.07814	9.83667e-22	8.49678e-20
TRINITY_DN68025_c1_g3	5.34262	12.1128	-1.18091	3.35643e-20	2.59424e-18
TRINITY_DN74194_c3_g8	2.25263	5.91818	-1.39354	3.12478e-12	1.16846e-10
TRINITY_DN69595_c5_g1	2.88563	22.2375	-2.94603	1.40637e-13	6.0634e-12
TRINITY_DN67270_c2_g1	10.1969	20.6152	-1.01559	1.71349e-12	6.58689e-11
TRINITY_DN68308_c5_g1	8.21914	19.608	-1.25438	5.98112e-07	1.08427e-05
TRINITY_DN74732_c4_g1	5.10744	13.2786	-1.37843	5.16209e-28	6.98664e-26
TRINITY_DN66182_c0_g5	10.9706	53.0677	-2.27419	9.20249e-39	2.45337e-36
TRINITY_DN66182_c0_g6	1.79301	6.12167	-1.77154	2.1461e-05	0.000283927
TRINITY_DN66182_c0_g3	8.09367	45.2665	-2.48358	3.43594e-40	9.81749e-38
TRINITY_DN61996_c2_g2	1.11973	6.24656	-2.47991	1.1924e-08	2.84633e-07
TRINITY_DN78803_c4_g8	5.60846	19.0288	-1.76251	6.95965e-07	1.24882e-05
TRINITY_DN79226_c1_g2	119.078	249.737	-1.0685	4.5207e-08	9.85193e-07
TRINITY_DN70671_c1_g1	3.338	8.08755	-1.27672	9.60662e-07	1.67817e-05
TRINITY_DN79305_c1_g3	5.85772	18.9642	-1.69487	2.49076e-07	4.80235e-06
TRINITY_DN73311_c1_g2	7.92883	28.1722	-1.82909	0.00061099	0.00548452
TRINITY_DN75404_c4_g3	8.37706	18.6771	-1.15676	1.79114e-06	2.97003e-05
TRINITY_DN75404_c4_g2	1.69799	5.3101	-1.64491	2.04655e-22	1.85747e-20
TRINITY_DN72587_c8_g3	1.66812	12.9113	-2.95234	3.38758e-11	1.13473e-09
TRINITY_DN59629_c9_g3	3.18817	38.843	-3.60685	3.78659e-42	1.21087e-39
TRINITY_DN80387_c4_g1	2.78944	9.4243	-1.75641	1.16957e-07	2.38464e-06
TRINITY_DN58846_c0_g1	2.44356	15.9	-2.70197	2.69626e-13	1.13588e-11
TRINITY_DN80385_c4_g3	5.93489	18.0398	-1.60389	4.93742e-16	2.70747e-14
TRINITY_DN80385_c4_g4	8.18729	27.3428	-1.7397	1.37165e-29	2.07487e-27
TRINITY_DN74874_c3_g4	0.88348	7.17156	-3.02102	7.67003e-11	2.45845e-09
TRINITY_DN63148_c4_g9	44.2491	159.19	-1.84703	4.32502e-21	3.58294e-19
TRINITY_DN70365_c7_g2	1.72573	10.2727	-2.57354	7.74068e-11	2.47981e-09
TRINITY_DN79198_c2_g4	1.25301	5.29991	-2.08057	2.03988e-06	3.3483e-05
TRINITY_DN79417_c2_g1	2.20195	13.6911	-2.63638	2.90154e-29	4.25864e-27
TRINITY_DN63118_c5_g2	3.91346	19.7284	-2.33376	6.12691e-14	2.7461e-12
TRINITY_DN78652_c2_g1	3.62655	7.94816	-1.13202	2.82714e-07	5.40198e-06
TRINITY_DN76318_c0_g2	15.2623	37.8686	-1.31103	4.01856e-12	1.48779e-10
TRINITY_DN76318_c0_g5	39.0507	88.6624	-1.18298	3.36421e-13	1.40433e-11
TRINITY_DN62784_c3_g1	36.1826	204.375	-2.49785	2.54674e-31	4.29449e-29
TRINITY_DN62784_c3_g3	0.698815	6.24956	-3.16077	1.23666e-07	2.51146e-06
TRINITY_DN72682_c0_g2	7.88996	18.8285	-1.25483	1.84135e-08	4.2587e-07
TRINITY_DN69430_c4_g2	2.59448	6.3381	-1.2886	9.22514e-11	2.92576e-09
TRINITY_DN77591_c1_g1	23.8112	50.9244	-1.09672	7.46441e-15	3.67519e-13
TRINITY_DN70280_c6_g2	1.19865	5.46116	-2.1878	1.9761e-08	4.54482e-07
TRINITY_DN70829_c2_g1	24.7098	51.3596	-1.05555	5.47396e-11	1.78279e-09
TRINITY_DN74045_c1_g2	0.160017	6.18106	-5.27156	3.45921e-26	4.08992e-24
TRINITY_DN80453_c2_g2	1.85254	14.1732	-2.93559	1.37328e-18	9.32916e-17
TRINITY_DN79618_c3_g3	1.41779	5.60738	-1.98369	1.04789e-06	1.81463e-05
TRINITY_DN65127_c5_g1	2.51536	10.5784	-2.07229	4.70015e-06	7.1918e-05
TRINITY_DN70121_c0_g2	420.454	1694.72	-2.01103	5.20924e-37	1.21781e-34
TRINITY_DN70121_c0_g3	922.06	5010.45	-2.44201	1.28187e-25	1.46236e-23
TRINITY_DN70121_c0_g1	4035.38	21134.2	-2.38881	1.27876e-25	1.46017e-23
TRINITY_DN72636_c4_g1	75.4868	309.047	-2.03353	2.56379e-35	5.4751e-33
TRINITY_DN79868_c1_g1	3.65288	44.8465	-3.61789	7.6475e-40	2.15027e-37
TRINITY_DN69364_c0_g1	12.8855	66.4838	-2.36725	2.63894e-35	5.62586e-33
TRINITY_DN76415_c3_g2	2.22116	6.0331	-1.44158	7.54031e-05	0.000875577
TRINITY_DN72244_c2_g2	1.01998	17.8571	-4.12989	1.08653e-15	5.78334e-14
TRINITY_DN72244_c2_g1	1.21392	21.896	-4.17292	1.41421e-28	1.99187e-26
TRINITY_DN79200_c3_g3	1.55879	8.63017	-2.46896	3.37534e-05	0.000427274
TRINITY_DN72678_c4_g1	1.06193	5.56204	-2.38893	5.55992e-07	1.01567e-05
TRINITY_DN61784_c4_g1	0.576567	13.6912	-4.56962	3.04655e-58	2.3651e-55
TRINITY_DN68466_c1_g1	14.4823	37.881	-1.38718	4.99245e-09	1.25661e-07
TRINITY_DN80437_c3_g2	59.3519	124.585	-1.06977	8.5763e-10	2.40061e-08
TRINITY_DN69624_c0_g1	62.3547	280.55	-2.16969	0.00390769	0.0262501
TRINITY_DN73647_c3_g4	1.22156	32.5979	-4.73798	6.08908e-31	1.00081e-28
TRINITY_DN79642_c4_g1	4.38027	38.1754	-3.12355	1.41934e-52	7.71789e-50
TRINITY_DN68905_c3_g1	5.98917	22.9713	-1.9394	1.52156e-09	4.11422e-08
TRINITY_DN72903_c4_g1	18.1127	289.297	-3.99748	1.043e-57	7.75558e-55
TRINITY_DN72832_c1_g3	2.93225	10.8166	-1.88316	6.65417e-12	2.41505e-10
TRINITY_DN70644_c3_g11	6.90908	14.0664	-1.02568	0.000962327	0.00810818
TRINITY_DN62701_c0_g4	12.2574	36.4562	-1.57251	5.2594e-09	1.32084e-07
TRINITY_DN75827_c1_g1	5.50192	17.3973	-1.66086	1.38692e-18	9.41661e-17
TRINITY_DN62404_c5_g1	0.594604	6.40841	-3.42996	1.25277e-17	7.8575e-16
TRINITY_DN64097_c6_g4	9.54268	61.8445	-2.69618	1.50257e-46	6.203e-44
TRINITY_DN62002_c3_g2	6.93282	13.9358	-1.00728	0.000500437	0.00462465
TRINITY_DN68587_c11_g3	1.36794	5.68644	-2.05552	0.000828304	0.00712883
TRINITY_DN80443_c0_g1	5.67964	13.4715	-1.24604	1.51353e-12	5.85282e-11
TRINITY_DN64392_c8_g1	2.24718	10.0348	-2.15883	1.01269e-11	3.60651e-10
TRINITY_DN79247_c2_g1	13.5315	109.248	-3.01321	2.8544e-50	1.4207e-47
TRINITY_DN80221_c1_g4	1.39239	7.19186	-2.3688	1.94725e-08	4.48262e-07
TRINITY_DN80221_c1_g6	16.6879	41.759	-1.32329	2.50878e-08	5.67578e-07
TRINITY_DN70862_c1_g1	2.50119	15.2898	-2.61188	8.96972e-13	3.56809e-11
TRINITY_DN75970_c3_g1	42.4582	145.71	-1.77898	4.35035e-10	1.26857e-08
TRINITY_DN78685_c6_g4	10.3743	21.8063	-1.07173	2.39371e-06	3.87905e-05
TRINITY_DN58901_c0_g1	2.52416	6.89495	-1.44973	0.000650251	0.00578477
TRINITY_DN68677_c1_g1	3.44132	9.10328	-1.40343	4.30634e-09	1.09463e-07
TRINITY_DN71784_c5_g3	20.0181	44.8073	-1.16243	1.82639e-16	1.03555e-14
TRINITY_DN77430_c5_g2	1.77152	7.11046	-2.00496	0.00105825	0.00879513
TRINITY_DN80230_c1_g1	3.10313	53.4695	-4.10692	1.39518e-07	2.80433e-06
TRINITY_DN60672_c2_g4	0.744728	7.43648	-3.31983	3.84708e-07	7.21898e-06
TRINITY_DN60672_c2_g2	0.995781	5.49651	-2.46462	9.70082e-15	4.71797e-13
TRINITY_DN60672_c2_g3	13.9465	29.6636	-1.08879	4.17505e-16	2.30374e-14
TRINITY_DN77339_c0_g1	5.4751	21.9912	-2.00597	3.34987e-26	3.97206e-24
TRINITY_DN76862_c2_g3	1.4106	5.59488	-1.9878	0.00117004	0.00958859
TRINITY_DN80496_c1_g1	5.52315	59.6584	-3.43316	2.07832e-22	1.88492e-20
TRINITY_DN78305_c1_g2	3.80533	21.2135	-2.47889	6.42156e-18	4.13914e-16
TRINITY_DN69001_c5_g3	5.29436	18.0406	-1.76872	6.27905e-15	3.11768e-13
TRINITY_DN71819_c0_g1	0.987037	5.55318	-2.49214	0.000314982	0.00309085
TRINITY_DN79906_c2_g1	3.9048	20.6091	-2.39996	1.69522e-33	3.24921e-31
TRINITY_DN73958_c0_g4	1.21253	5.35805	-2.14369	1.94377e-07	3.81507e-06
TRINITY_DN70798_c5_g1	2.1414	6.01697	-1.49048	0.00736608	0.0435811
TRINITY_DN75494_c2_g1	1.06865	10.9805	-3.36109	5.82982e-23	5.50156e-21
TRINITY_DN63592_c1_g2	0.828734	7.58583	-3.19433	2.29725e-44	8.34002e-42
TRINITY_DN71390_c1_g1	36.2376	74.7468	-1.04453	1.48146e-16	8.48952e-15
TRINITY_DN80749_c25_g2	72.8827	1035.56	-3.82869	7.62842e-12	2.75245e-10
TRINITY_DN66119_c1_g1	0.326906	5.06054	-3.95234	8.80031e-06	0.000126811
TRINITY_DN65261_c2_g1	6.07217	17.8465	-1.55536	2.75649e-21	2.3052e-19
TRINITY_DN63604_c0_g2	2.31543	18.1613	-2.97151	2.34953e-17	1.43217e-15
TRINITY_DN74880_c5_g1	1.49167	6.18879	-2.05273	1.44505e-06	2.44007e-05
TRINITY_DN70879_c0_g2	0.489068	6.95187	-3.82929	1.49899e-10	4.63496e-09
TRINITY_DN75447_c4_g3	2.52321	5.37504	-1.09102	0.00502729	0.0321947
TRINITY_DN71395_c2_g3	3.2577	10.3589	-1.66895	9.94537e-10	2.75433e-08
TRINITY_DN79299_c1_g2	1.66289	6.00174	-1.85169	5.96771e-10	1.71189e-08
TRINITY_DN72812_c4_g1	1.10224	5.19497	-2.23667	1.28102e-06	2.18522e-05
TRINITY_DN73976_c0_g1	80.9697	178.798	-1.14287	9.48014e-17	5.51452e-15
TRINITY_DN76592_c1_g2	26.2895	53.4338	-1.02327	3.63116e-09	9.32803e-08
TRINITY_DN71383_c1_g1	2.20742	13.5461	-2.61744	4.53887e-21	3.75506e-19
TRINITY_DN65959_c1_g3	1.31474	10.0831	-2.93909	2.19914e-18	1.4673e-16
TRINITY_DN72119_c3_g1	4.65469	10.725	-1.20422	5.25681e-05	0.000634595
TRINITY_DN74890_c0_g2	0.836185	5.3676	-2.68238	3.77594e-18	2.4739e-16
TRINITY_DN77274_c5_g1	10.1274	87.5301	-3.11151	1.32962e-10	4.13509e-09
TRINITY_DN78442_c0_g3	1.79752	6.17927	-1.78143	3.48656e-07	6.57546e-06
TRINITY_DN79806_c4_g1	0.123243	6.95214	-5.81788	3.29701e-08	7.3051e-07
TRINITY_DN74757_c1_g1	0.8722	5.99005	-2.77984	1.73547e-29	2.60289e-27
TRINITY_DN75416_c0_g2	1.33792	13.9682	-3.38409	6.15638e-28	8.25993e-26
TRINITY_DN75416_c0_g4	2.05951	6.81491	-1.72639	8.07684e-05	0.00093096
TRINITY_DN79533_c1_g1	10.7548	22.05	-1.0358	5.97619e-19	4.18655e-17
TRINITY_DN75697_c8_g3	2.86799	10.1395	-1.82187	1.93551e-24	2.02294e-22
TRINITY_DN60762_c1_g2	2.9151	11.0965	-1.92849	2.73932e-06	4.39356e-05
TRINITY_DN63628_c6_g1	1.9786	16.1738	-3.03111	8.20444e-17	4.7996e-15
TRINITY_DN73428_c6_g1	5.67396	11.5684	-1.02776	0.000101471	0.00114061
TRINITY_DN79137_c2_g7	0.848839	5.70901	-2.74968	6.05848e-06	9.01976e-05
TRINITY_DN79137_c2_g8	0.312115	7.19529	-4.5269	2.37374e-10	7.15514e-09
TRINITY_DN78232_c6_g1	1.61931	5.69072	-1.81323	1.48019e-07	2.9617e-06
TRINITY_DN59785_c3_g5	3.3015	7.68939	-1.21975	1.18512e-05	0.000165874
TRINITY_DN76521_c3_g2	2.43869	6.95383	-1.5117	1.90841e-09	5.1132e-08
TRINITY_DN57485_c0_g1	4.23871	8.70316	-1.03791	0.000790062	0.00685177
TRINITY_DN66319_c0_g2	3.78066	41.6363	-3.46113	2.47587e-19	1.79243e-17
TRINITY_DN66319_c0_g1	1.9113	23.6832	-3.63124	2.49727e-37	5.97385e-35
TRINITY_DN78765_c7_g1	3.63013	25.8112	-2.82991	6.31051e-28	8.45752e-26
TRINITY_DN64654_c5_g5	1.58137	5.79757	-1.87427	1.71968e-06	2.8623e-05
TRINITY_DN73558_c4_g2	1.8463	17.081	-3.20968	6.72449e-15	3.3268e-13
TRINITY_DN72907_c0_g5	6.84082	23.9837	-1.80981	9.98824e-25	1.0656e-22
TRINITY_DN76408_c7_g2	2.32127	22.0935	-3.25063	3.08029e-42	9.9533e-40
TRINITY_DN54523_c0_g1	5.99261	27.5626	-2.20146	5.73865e-23	5.41966e-21
TRINITY_DN80439_c8_g1	1.03692	7.43017	-2.8411	4.62532e-07	8.54553e-06
TRINITY_DN71162_c1_g2	6.95591	33.1599	-2.25313	8.91132e-14	3.93127e-12
TRINITY_DN65778_c3_g5	2.36646	7.36968	-1.63887	8.70107e-08	1.80994e-06
TRINITY_DN71921_c1_g1	3.5261	7.57374	-1.10293	6.18791e-12	2.25511e-10
TRINITY_DN70949_c7_g1	9.97838	48.3641	-2.27706	1.96817e-20	1.55333e-18
TRINITY_DN60035_c0_g1	0.0001	6.78179	-16.0494	5.62407e-10	1.61857e-08
TRINITY_DN76940_c1_g3	14.0166	48.6927	-1.79657	5.60946e-20	4.26095e-18
TRINITY_DN80696_c20_g1	204.24	956.102	-2.2269	6.92061e-35	1.43812e-32
TRINITY_DN76327_c2_g1	3.64416	17.4252	-2.25752	4.99563e-35	1.0487e-32
TRINITY_DN77854_c1_g1	2.40271	6.99969	-1.54263	1.58177e-08	3.70344e-07
TRINITY_DN64342_c2_g1	0.725161	5.15222	-2.82882	0.000288275	0.00285786
TRINITY_DN78445_c1_g1	2.57101	12.045	-2.22802	7.4649e-10	2.11192e-08
TRINITY_DN72198_c2_g1	3.97484	9.10934	-1.19645	0.000787148	0.00682938
TRINITY_DN80520_c4_g1	24.1149	49.0386	-1.02399	2.893e-08	6.46798e-07
TRINITY_DN80520_c4_g2	6.58586	13.7916	-1.06634	3.81496e-11	1.27099e-09
TRINITY_DN70484_c1_g1	1.41523	5.23611	-1.88746	4.27342e-09	1.08716e-07
TRINITY_DN77662_c5_g1	3.6579	8.92983	-1.28762	2.14476e-18	1.43257e-16
TRINITY_DN80516_c2_g1	52.5804	105.359	-1.00272	1.9766e-08	4.54511e-07
TRINITY_DN71903_c1_g1	24.2906	66.5038	-1.45304	1.388e-10	4.30687e-09
TRINITY_DN75792_c9_g6	5.12869	11.2571	-1.13417	0.00116535	0.0095565
TRINITY_DN59949_c2_g13	2.39585	27.7417	-3.53345	0.000882578	0.00752667
TRINITY_DN79779_c2_g1	3.39244	8.19147	-1.2718	0.000516186	0.00474462
TRINITY_DN77214_c5_g7	0.857929	6.66512	-2.9577	2.65792e-06	4.27308e-05
TRINITY_DN68446_c1_g3	4.37777	11.7359	-1.42266	4.21573e-17	2.51629e-15
TRINITY_DN61266_c3_g1	10.1794	33.995	-1.73968	2.70726e-14	1.25723e-12
TRINITY_DN60787_c5_g2	2.62967	6.05191	-1.20251	1.35274e-07	2.72612e-06
TRINITY_DN65819_c5_g2	1.79201	7.46011	-2.05762	3.68138e-26	4.34427e-24
TRINITY_DN59575_c3_g2	12.5998	27.0107	-1.10013	4.42877e-05	0.000544759
TRINITY_DN74020_c1_g1	0.192492	9.97991	-5.69616	3.5347e-08	7.81069e-07
TRINITY_DN74020_c1_g4	1.9645	9.36574	-2.25323	8.77205e-12	3.14761e-10
TRINITY_DN78443_c0_g6	1.70706	8.28918	-2.27971	5.55504e-30	8.61416e-28
TRINITY_DN78443_c0_g2	4.1638	24.1958	-2.53878	5.94964e-50	2.86872e-47
TRINITY_DN76767_c0_g1	14.9752	34.5939	-1.20794	7.92202e-11	2.53593e-09
TRINITY_DN77214_c5_g13	4.51129	29.292	-2.69889	5.58886e-16	3.04843e-14
TRINITY_DN65339_c4_g3	1.37146	9.06477	-2.72456	3.2094e-31	5.36792e-29
TRINITY_DN80570_c5_g1	4.88986	17.338	-1.82607	1.85488e-07	3.65163e-06
TRINITY_DN80135_c1_g1	6.21751	18.155	-1.54596	1.01276e-09	2.80103e-08
TRINITY_DN80135_c1_g2	5.98158	20.8321	-1.80021	1.07223e-17	6.78374e-16
TRINITY_DN80135_c1_g4	5.94297	23.997	-2.0136	2.47403e-19	1.79215e-17
TRINITY_DN63423_c4_g13	1.31054	8.19911	-2.64531	5.32194e-09	1.33519e-07
TRINITY_DN78442_c0_g2	1.89664	6.80372	-1.84287	3.33985e-05	0.000423036
TRINITY_DN57941_c0_g1	0.885193	16.1052	-4.18539	1.19292e-62	1.21693e-59
TRINITY_DN70973_c6_g1	2.13842	9.17546	-2.10123	1.69384e-05	0.000229556
TRINITY_DN57562_c0_g1	3.66474	27.6152	-2.91368	1.78937e-45	7.03409e-43
TRINITY_DN65716_c1_g2	12.9502	148.991	-3.52417	2.0121e-33	3.83277e-31
TRINITY_DN70686_c6_g1	9.08736	24.843	-1.45091	5.70141e-06	8.53978e-05
TRINITY_DN64930_c0_g4	4.42614	9.43969	-1.09269	4.2539e-05	0.000525605
TRINITY_DN74658_c0_g1	8.47424	25.4493	-1.58647	2.96038e-07	5.63999e-06
TRINITY_DN61949_c8_g1	4.23511	18.0554	-2.09196	4.72378e-14	2.1421e-12
TRINITY_DN72780_c4_g1	0.845983	5.3111	-2.65031	1.32511e-08	3.13644e-07
TRINITY_DN62976_c8_g1	2.11148	8.99346	-2.09062	1.24446e-10	3.88885e-09
TRINITY_DN79179_c4_g3	19.0287	44.3425	-1.22051	4.04107e-13	1.66826e-11
TRINITY_DN79051_c6_g2	3.76629	13.3385	-1.82438	1.31005e-26	1.59631e-24
TRINITY_DN77022_c3_g3	5.59942	18.0972	-1.69241	2.33868e-19	1.69909e-17
TRINITY_DN75197_c1_g1	6.70205	45.9742	-2.77815	9.519e-66	1.17498e-62
TRINITY_DN77783_c3_g2	2.39178	5.76705	-1.26975	0.00155339	0.0121981
TRINITY_DN73376_c1_g2	19.8181	116.948	-2.56098	5.31235e-42	1.67706e-39
TRINITY_DN73376_c1_g1	10.8059	53.9226	-2.31907	2.38678e-35	5.11479e-33
TRINITY_DN79478_c4_g3	76.1747	789.801	-3.37411	1.40794e-59	1.16637e-56
TRINITY_DN59851_c3_g1	13.0605	26.1225	-1.00009	9.54831e-06	0.000136506
TRINITY_DN75777_c9_g1	0.991145	5.24809	-2.40462	4.2234e-08	9.23336e-07
TRINITY_DN79237_c2_g4	3.81878	7.90959	-1.05049	0.00126113	0.0102105
TRINITY_DN79237_c2_g1	68.0408	245.367	-1.85047	1.37723e-20	1.09747e-18
TRINITY_DN79237_c2_g3	2.19853	6.34858	-1.52989	3.82168e-10	1.12263e-08
TRINITY_DN67002_c0_g3	1.1518	14.4838	-3.65248	4.95591e-13	2.02359e-11
TRINITY_DN67002_c0_g4	0.958949	6.63742	-2.7911	6.51768e-13	2.63515e-11
TRINITY_DN60392_c5_g5	4.2295	9.79625	-1.21174	1.61095e-07	3.20103e-06
TRINITY_DN73489_c0_g1	63.2297	1498.43	-4.5667	1.20936e-53	7.14245e-51
TRINITY_DN73489_c0_g2	106.788	1940.79	-4.18382	1.27012e-15	6.69704e-14
TRINITY_DN68135_c0_g4	4.31321	23.338	-2.43585	4.25359e-14	1.93671e-12
TRINITY_DN61807_c3_g5	2.73959	31.9381	-3.54325	1.35524e-34	2.73787e-32
TRINITY_DN61807_c3_g1	3.2644	116.653	-5.15926	1.21713e-09	3.32677e-08
TRINITY_DN78965_c2_g1	21.5375	95.8556	-2.15401	1.68683e-13	7.22714e-12
TRINITY_DN69159_c2_g2	5.97642	13.2904	-1.15303	9.33815e-14	4.11075e-12
TRINITY_DN70717_c1_g1	5.65423	15.881	-1.4899	9.10537e-09	2.2094e-07
TRINITY_DN70106_c10_g1	1.82928	10.4022	-2.50754	1.32036e-17	8.26881e-16
TRINITY_DN71547_c1_g4	1.26011	5.84683	-2.2141	9.96332e-10	2.75807e-08
TRINITY_DN74037_c3_g2	2.29616	6.34059	-1.46539	1.00402e-06	1.74724e-05
TRINITY_DN63133_c3_g1	4.43943	26.9813	-2.60352	4.77277e-27	5.98098e-25
TRINITY_DN76432_c2_g2	4.78752	13.1756	-1.46052	6.40568e-06	9.48519e-05
TRINITY_DN74182_c0_g1	3.45766	7.91351	-1.19452	0.000118292	0.00130533
TRINITY_DN59915_c1_g2	10.0961	53.452	-2.40444	3.76643e-25	4.14357e-23
TRINITY_DN54776_c0_g1	15.9557	61.361	-1.94325	2.29338e-21	1.92836e-19
TRINITY_DN63542_c2_g2	2.54991	7.16602	-1.49073	8.66694e-06	0.000125057
TRINITY_DN71623_c2_g1	31.2494	68.1824	-1.12557	5.29686e-13	2.15853e-11
TRINITY_DN62556_c1_g1	3.02111	6.64396	-1.13696	0.000274648	0.00273985
TRINITY_DN78708_c3_g1	1.93759	9.23763	-2.25326	4.51842e-11	1.49007e-09
TRINITY_DN79017_c1_g5	7.08305	23.8346	-1.75061	1.31545e-12	5.127e-11
TRINITY_DN73190_c0_g2	1.44243	6.12537	-2.0863	3.34862e-12	1.24837e-10
TRINITY_DN73190_c0_g1	10.6998	35.6421	-1.736	2.93454e-21	2.44912e-19
TRINITY_DN68254_c2_g3	2.62532	42.4622	-4.01562	8.24466e-38	2.02322e-35
TRINITY_DN71980_c0_g1	3.08661	8.88928	-1.52604	2.58322e-06	4.16104e-05
TRINITY_DN79395_c2_g4	144.713	315.585	-1.12484	8.7067e-10	2.43313e-08
TRINITY_DN59043_c1_g1	1.18315	5.67737	-2.26259	0.000120148	0.00132391
TRINITY_DN59043_c1_g2	0.836337	6.24098	-2.89962	6.15526e-18	3.96957e-16
TRINITY_DN79395_c2_g1	230.503	704.42	-1.61165	5.2933e-25	5.77699e-23
TRINITY_DN79395_c2_g2	55.0956	192.599	-1.80559	4.7912e-20	3.66875e-18
TRINITY_DN70656_c3_g2	0.396027	7.31265	-4.20672	1.02304e-09	2.82757e-08
TRINITY_DN73830_c2_g3	19.767	131.461	-2.73346	7.7535e-39	2.08055e-36
TRINITY_DN58682_c0_g1	6.31034	24.0895	-1.93261	3.2321e-09	8.3726e-08
TRINITY_DN80640_c1_g1	32.1968	195.436	-2.60171	2.38223e-28	3.29653e-26
TRINITY_DN74458_c2_g1	44.6118	167.929	-1.91236	7.6547e-14	3.40489e-12
TRINITY_DN74458_c2_g3	4.64896	30.3567	-2.70703	2.51954e-13	1.06506e-11
TRINITY_DN77011_c0_g1	18.1811	101.219	-2.47697	2.43102e-46	9.93618e-44
TRINITY_DN79771_c2_g3	23.3322	104.101	-2.15758	5.07207e-25	5.54046e-23
TRINITY_DN80196_c4_g3	0.741981	9.72833	-3.71274	1.72489e-07	3.40987e-06
TRINITY_DN74360_c1_g1	5.06779	12.4335	-1.2948	4.03912e-12	1.49406e-10
TRINITY_DN68593_c9_g2	1.22441	6.61844	-2.4344	1.30829e-07	2.64431e-06
TRINITY_DN71229_c2_g2	55.4876	115.437	-1.05687	3.01944e-15	1.53947e-13
TRINITY_DN64218_c2_g1	5.31867	10.9435	-1.04094	1.36562e-11	4.78742e-10
TRINITY_DN79632_c1_g3	5.02862	13.172	-1.38924	6.89946e-13	2.77586e-11
TRINITY_DN46127_c0_g1	2.00663	12.4455	-2.63278	5.69376e-12	2.0824e-10
TRINITY_DN70189_c2_g5	16.2457	33.826	-1.05807	3.97874e-13	1.64583e-11
TRINITY_DN59886_c0_g1	2.46247	8.01088	-1.70185	2.16461e-06	3.53704e-05
TRINITY_DN61810_c5_g2	4.74364	13.023	-1.45699	1.32384e-16	7.61453e-15
TRINITY_DN64853_c6_g1	18.698	49.0642	-1.39178	5.2546e-10	1.51649e-08
TRINITY_DN69655_c0_g1	52.1776	186.059	-1.83426	3.05445e-23	2.95939e-21
TRINITY_DN69083_c1_g1	21.5707	64.3247	-1.5763	1.19542e-18	8.14783e-17
TRINITY_DN78633_c2_g1	3.5757	46.8116	-3.71057	2.95775e-17	1.78441e-15
TRINITY_DN79892_c0_g1	29.8327	101.283	-1.76343	8.59784e-14	3.79977e-12
TRINITY_DN68620_c0_g1	3.41394	12.509	-1.87346	6.65418e-19	4.64044e-17
TRINITY_DN68620_c0_g3	2.1726	7.7616	-1.83693	1.22695e-17	7.70733e-16
TRINITY_DN78410_c3_g1	3.32114	19.88	-2.58156	2.7859e-10	8.33642e-09
TRINITY_DN64002_c1_g1	0.86085	5.23191	-2.6035	0.000215738	0.00221526
TRINITY_DN78998_c1_g1	3.25154	8.49834	-1.38606	0.00184148	0.0140736
TRINITY_DN73522_c5_g6	2.41709	5.97793	-1.30637	0.00363642	0.0247662
TRINITY_DN70474_c0_g3	0.957109	11.3409	-3.56671	6.69389e-28	8.92289e-26
TRINITY_DN67523_c0_g3	3.33646	8.31805	-1.31793	0.000450161	0.00421591
TRINITY_DN69387_c7_g1	2.94169	11.5883	-1.97796	4.37445e-29	6.35247e-27
TRINITY_DN71689_c2_g1	4.26645	20.7164	-2.27967	4.83088e-23	4.59046e-21
TRINITY_DN69382_c0_g2	0.879735	6.42372	-2.86827	4.63393e-34	9.07919e-32
TRINITY_DN77625_c0_g1	6.53815	26.0295	-1.99319	1.44701e-12	5.60788e-11
TRINITY_DN68643_c2_g1	8.14872	55.4787	-2.76729	0.00127583	0.0103125
TRINITY_DN76873_c1_g4	4.85895	10.5182	-1.11417	4.26727e-08	9.32101e-07
TRINITY_DN74787_c1_g4	1.484	8.36225	-2.4944	1.65144e-07	3.27516e-06
TRINITY_DN74787_c1_g2	1.87379	8.62222	-2.2021	1.96721e-08	4.52605e-07
TRINITY_DN60807_c2_g4	2.47415	5.52789	-1.1598	0.000324163	0.00316885
TRINITY_DN60807_c2_g3	6.71285	116.682	-4.11951	3.28747e-42	1.05674e-39
TRINITY_DN61457_c1_g1	1.92931	5.30797	-1.46008	0.00557073	0.0348928
TRINITY_DN75543_c4_g3	1.60615	5.20471	-1.69621	0.0050358	0.0322303
TRINITY_DN71196_c1_g2	3.31069	7.00797	-1.08187	1.06987e-08	2.57075e-07
TRINITY_DN62264_c3_g3	1.85537	11.7431	-2.66203	2.90767e-07	5.54556e-06
TRINITY_DN63081_c2_g2	0.611561	6.00164	-3.29479	3.67839e-15	1.86083e-13
TRINITY_DN71135_c2_g1	9.20912	51.5835	-2.48577	1.15621e-20	9.29145e-19
TRINITY_DN77454_c0_g3	2.13539	7.56003	-1.82389	0.00264045	0.018981
TRINITY_DN63679_c0_g5	4.15039	8.42872	-1.02207	7.27349e-05	0.000848746
TRINITY_DN65458_c0_g3	6.32757	12.8587	-1.02302	4.38835e-14	1.99659e-12
TRINITY_DN76742_c0_g1	2.34762	5.8992	-1.32932	5.76723e-18	3.72646e-16
TRINITY_DN79179_c4_g1	7.4924	32.1381	-2.10078	4.21577e-12	1.55707e-10
TRINITY_DN62411_c5_g3	2.13735	5.79059	-1.43789	5.37253e-12	1.96783e-10
TRINITY_DN79847_c7_g5	2.28806	11.6615	-2.34956	7.66332e-14	3.4075e-12
TRINITY_DN61008_c5_g1	9.48645	53.248	-2.48879	1.09474e-11	3.88078e-10
TRINITY_DN61008_c5_g4	0.0001	11.8884	-16.8592	4.55167e-11	1.49943e-09
TRINITY_DN74477_c4_g1	2.92488	12.6948	-2.11778	1.15511e-11	4.08307e-10
TRINITY_DN62376_c3_g4	5.70076	15.7242	-1.46376	8.23083e-11	2.62797e-09
TRINITY_DN78877_c0_g5	4.2066	8.66645	-1.04279	0.000788046	0.00683669
TRINITY_DN73548_c2_g2	2.96688	9.65046	-1.70165	4.63948e-20	3.55919e-18
TRINITY_DN73548_c2_g1	2.84998	8.8066	-1.62763	4.85672e-23	4.61146e-21
TRINITY_DN77829_c2_g1	3.35655	14.4099	-2.102	9.1937e-07	1.61128e-05
TRINITY_DN77407_c2_g1	70.9759	337.254	-2.24844	1.50411e-32	2.72628e-30
TRINITY_DN57075_c0_g1	0.914079	5.21367	-2.51191	0.000175275	0.00184521
TRINITY_DN56184_c0_g1	0.435882	12.3181	-4.8207	6.29482e-49	2.92106e-46
TRINITY_DN69024_c3_g1	2.88085	9.42933	-1.71066	2.07842e-18	1.39051e-16
TRINITY_DN60902_c8_g1	2.11668	16.1453	-2.93123	8.01085e-07	1.41746e-05
TRINITY_DN80363_c6_g1	287.169	2273.66	-2.98505	3.49101e-34	6.89461e-32
TRINITY_DN80363_c6_g5	800.595	2882.57	-1.84821	2.55544e-32	4.59142e-30
TRINITY_DN77985_c3_g1	2.09144	6.48773	-1.63321	5.34858e-15	2.67288e-13
TRINITY_DN66042_c4_g3	2.87226	5.94636	-1.04982	0.00381705	0.0257477
TRINITY_DN62189_c1_g1	3.66043	32.761	-3.1619	3.71886e-36	8.37659e-34
TRINITY_DN62331_c2_g1	16.9981	58.7839	-1.79005	1.38035e-08	3.26029e-07
TRINITY_DN68535_c0_g2	6.28772	15.5646	-1.30766	6.78145e-06	9.98412e-05
TRINITY_DN76485_c0_g2	9.19558	21.4015	-1.2187	9.47706e-19	6.5352e-17
TRINITY_DN58024_c0_g1	0.479827	85.522	-7.47764	2.55927e-46	1.04258e-43
TRINITY_DN71870_c5_g3	0.931553	12.8594	-3.78704	9.14346e-46	3.64072e-43
TRINITY_DN65446_c3_g2	3.3418	19.6196	-2.5536	2.18013e-24	2.26518e-22
TRINITY_DN74289_c0_g4	6.64165	25.5445	-1.9434	0.00106287	0.00883056
TRINITY_DN72085_c0_g2	20.3489	57.7596	-1.50511	5.54948e-20	4.22623e-18
TRINITY_DN73187_c5_g1	3.242	42.0058	-3.69563	4.50948e-69	6.62652e-66
TRINITY_DN75851_c8_g1	3.89102	8.45196	-1.11914	9.49611e-09	2.29834e-07
TRINITY_DN71352_c0_g6	2.38793	12.8771	-2.43098	1.09243e-09	3.00521e-08
TRINITY_DN80702_c4_g2	3.89936	9.95736	-1.35253	0.000559218	0.00508037
TRINITY_DN60898_c13_g1	1.99827	13.086	-2.7112	3.6263e-23	3.47796e-21
TRINITY_DN67166_c5_g3	13.0696	89.2511	-2.77165	4.52809e-23	4.31602e-21
TRINITY_DN69981_c6_g3	2.85654	6.65797	-1.22082	6.34943e-08	1.35151e-06
TRINITY_DN75942_c1_g4	36.7443	109.885	-1.5804	2.55572e-24	2.62888e-22
TRINITY_DN80572_c1_g2	3.59403	8.63525	-1.26464	2.87697e-09	7.50463e-08
TRINITY_DN76301_c2_g1	11.8112	24.3619	-1.04447	3.87791e-10	1.13779e-08
TRINITY_DN73833_c0_g1	2.13974	7.53515	-1.8162	1.03562e-07	2.13018e-06
TRINITY_DN63191_c0_g1	3.31801	10.2823	-1.63177	4.35704e-18	2.84556e-16
TRINITY_DN79599_c6_g2	1.82379	8.73111	-2.25923	4.69744e-16	2.57931e-14
TRINITY_DN77334_c5_g5	3.4658	22.5049	-2.69898	6.08509e-14	2.72934e-12
TRINITY_DN37459_c0_g1	0.165983	44.506	-8.06682	4.33199e-27	5.45076e-25
TRINITY_DN63583_c0_g2	0.597621	5.30105	-3.14897	4.58746e-24	4.64523e-22
TRINITY_DN69216_c1_g1	2.48171	13.904	-2.48609	7.91533e-10	2.22862e-08
TRINITY_DN18062_c0_g1	3.17778	16.062	-2.33756	3.92119e-07	7.348e-06
TRINITY_DN79097_c4_g1	0.905897	9.00769	-3.31374	4.20722e-15	2.11966e-13
TRINITY_DN64357_c0_g1	51.786	268.038	-2.3718	1.44896e-39	4.01914e-37
TRINITY_DN72656_c5_g1	0.762254	5.26304	-2.78755	1.84614e-06	3.05181e-05
TRINITY_DN75764_c5_g2	9.9856	39.3137	-1.97711	2.03857e-17	1.25252e-15
TRINITY_DN71971_c4_g5	1.17153	22.0761	-4.23602	0.000374487	0.00359334
TRINITY_DN71971_c4_g8	1.73481	19.9072	-3.52044	0.000179525	0.00188384
TRINITY_DN76090_c0_g4	31.3995	73.4541	-1.2261	1.71205e-11	5.93615e-10
TRINITY_DN61206_c2_g4	7.93909	60.4562	-2.92885	0.00779108	0.04558
TRINITY_DN79955_c0_g3	20.5087	97.0339	-2.24225	2.09367e-45	8.17822e-43
TRINITY_DN79955_c0_g4	4.5481	23.6768	-2.38014	6.29768e-32	1.09333e-29
TRINITY_DN70854_c6_g1	1.92917	5.65169	-1.5507	1.45012e-14	6.92977e-13
TRINITY_DN57180_c0_g1	37.0973	90.6669	-1.28926	1.52771e-11	5.32841e-10
TRINITY_DN77283_c2_g1	2.25863	11.9152	-2.39929	2.11813e-26	2.53344e-24
TRINITY_DN76907_c0_g1	2.7958	19.87	-2.82926	4.95446e-38	1.24299e-35
TRINITY_DN79699_c3_g2	30.4032	68.6416	-1.17486	5.91141e-13	2.39552e-11
TRINITY_DN64743_c4_g1	7.04809	30.7502	-2.12529	5.55927e-20	4.22941e-18
TRINITY_DN72788_c1_g4	2.34503	5.30877	-1.17877	2.49488e-11	8.49065e-10
TRINITY_DN63231_c2_g2	7.83563	20.0485	-1.35537	0.000992362	0.0083219
TRINITY_DN60891_c2_g3	4.32585	29.7953	-2.78403	5.04024e-23	4.78203e-21
TRINITY_DN64726_c4_g6	3.98288	8.55449	-1.10287	1.30879e-08	3.10196e-07
TRINITY_DN63537_c6_g1	1.12386	5.09642	-2.18102	6.68227e-10	1.90491e-08
TRINITY_DN73585_c2_g3	2.79081	12.0129	-2.10583	1.40721e-15	7.38517e-14
TRINITY_DN73585_c2_g1	1.74297	9.26182	-2.40975	2.36077e-17	1.43831e-15
TRINITY_DN62503_c6_g2	2.05623	8.47003	-2.04236	0.000522663	0.00479273
TRINITY_DN65133_c4_g1	3.25337	22.4307	-2.78547	2.30554e-31	3.90913e-29
TRINITY_DN79630_c2_g4	14.3759	83.0628	-2.53055	1.98855e-29	2.97523e-27
TRINITY_DN76649_c1_g2	8.57488	26.9365	-1.65138	2.60893e-21	2.18624e-19
TRINITY_DN76649_c1_g1	8.89976	26.3314	-1.56495	5.76946e-16	3.14555e-14
TRINITY_DN76649_c1_g4	8.36745	29.7144	-1.8283	7.51021e-15	3.69184e-13
TRINITY_DN68870_c4_g1	5.10494	16.7066	-1.71045	1.64587e-14	7.83185e-13
TRINITY_DN60165_c0_g1	1.38303	6.19024	-2.16216	2.6326e-05	0.000341089
TRINITY_DN72806_c0_g3	0.0698697	18.1134	-8.01817	1.5043e-11	5.24975e-10
TRINITY_DN72806_c0_g4	0.962393	26.4213	-4.77893	9.10225e-31	1.47639e-28
TRINITY_DN76568_c2_g2	0.940171	8.05568	-3.09901	3.53907e-12	1.31659e-10
TRINITY_DN76568_c2_g1	23.483	272.341	-3.53572	3.0135e-31	5.06773e-29
TRINITY_DN68936_c0_g1	2.02015	24.2474	-3.5853	1.32746e-06	2.25976e-05
TRINITY_DN76073_c1_g2	8.67728	19.7355	-1.18548	0.000122861	0.00135044
TRINITY_DN75228_c1_g1	3.62171	8.2863	-1.19406	4.42013e-09	1.12126e-07
TRINITY_DN72713_c0_g2	3.22832	9.84085	-1.608	2.8476e-08	6.3734e-07
TRINITY_DN79860_c1_g3	3.11217	9.26975	-1.57461	4.27526e-10	1.24844e-08
TRINITY_DN60114_c0_g2	26.8179	92.5542	-1.7871	2.37016e-14	1.10818e-12
TRINITY_DN60114_c0_g1	39.9178	368.397	-3.20616	6.6255e-31	1.08464e-28
TRINITY_DN74703_c1_g5	7.75035	22.0818	-1.51052	1.79107e-11	6.1962e-10
TRINITY_DN78034_c1_g2	5.99999	23.0079	-1.9391	2.76947e-17	1.67491e-15
TRINITY_DN68539_c5_g2	10.6906	24.0238	-1.16813	9.12644e-07	1.59972e-05
TRINITY_DN74315_c3_g2	1.14794	6.30783	-2.45809	8.45727e-18	5.38938e-16
TRINITY_DN57102_c0_g1	2.75759	7.0128	-1.34658	3.47832e-05	0.000439095
TRINITY_DN70680_c1_g1	11.9332	42.2339	-1.82342	1.73494e-11	6.01044e-10
TRINITY_DN70073_c1_g1	1.41326	21.1835	-3.90584	3.96051e-28	5.4198e-26
TRINITY_DN61232_c1_g1	186.976	685.564	-1.87444	2.3733e-15	1.22011e-13
TRINITY_DN61232_c1_g2	1.13334	8.74826	-2.94841	0.0072339	0.042982
TRINITY_DN61232_c1_g3	1.51854	5.12753	-1.75558	0.00268924	0.0192678
TRINITY_DN77695_c1_g2	0.0001	22.7555	-17.7959	2.50676e-15	1.28497e-13
TRINITY_DN75531_c3_g1	5.21058	13.9165	-1.41728	5.43757e-13	2.21368e-11
TRINITY_DN65904_c0_g1	3.985	10.1612	-1.35043	1.05527e-06	1.82587e-05
TRINITY_DN77436_c1_g4	5.42416	13.6991	-1.33661	4.76034e-13	1.94696e-11
TRINITY_DN69553_c8_g4	4.41683	14.8262	-1.74707	7.52129e-20	5.64371e-18
TRINITY_DN67069_c4_g1	4.68506	9.91067	-1.08091	4.68476e-09	1.18497e-07
TRINITY_DN68111_c0_g1	10.2395	20.4938	-1.00105	6.70328e-06	9.88082e-05
TRINITY_DN72685_c2_g2	0.678139	5.87235	-3.11428	4.22532e-10	1.23444e-08
TRINITY_DN63652_c0_g2	21.3584	127.216	-2.5744	1.33941e-24	1.41428e-22
TRINITY_DN71963_c4_g1	1.11074	5.79752	-2.38392	1.70036e-17	1.05258e-15
TRINITY_DN60525_c3_g2	17.4108	48.0569	-1.46476	3.05191e-13	1.27674e-11
TRINITY_DN60525_c3_g1	14.2227	107.759	-2.92155	5.12757e-05	0.000620999
TRINITY_DN73339_c5_g2	17.7066	108.546	-2.61595	2.09169e-30	3.31861e-28
TRINITY_DN68247_c2_g2	59.3118	121.759	-1.03764	8.64885e-09	2.10442e-07
TRINITY_DN77687_c5_g3	2.05602	6.5109	-1.663	2.13436e-06	3.48993e-05
TRINITY_DN79168_c1_g4	0.340804	5.43261	-3.99463	3.51141e-05	0.000442593
TRINITY_DN59872_c1_g1	1.31771	8.08851	-2.61784	4.71188e-07	8.69373e-06
TRINITY_DN72857_c5_g2	3.04114	7.16477	-1.23631	7.15567e-06	0.000104888
TRINITY_DN79811_c4_g3	1.11299	9.21356	-3.04932	2.19719e-10	6.64731e-09
TRINITY_DN78555_c0_g1	11.8113	34.9175	-1.56378	6.20565e-19	4.33991e-17
TRINITY_DN79666_c1_g1	1.59518	11.8013	-2.88716	9.60844e-30	1.47149e-27
TRINITY_DN79333_c9_g3	3.99617	11.7927	-1.5612	2.00545e-14	9.44097e-13
TRINITY_DN79333_c9_g2	5.29464	16.7045	-1.65763	1.7152e-15	8.94446e-14
TRINITY_DN72572_c2_g3	2.63124	6.56516	-1.31909	0.000100848	0.00113454
TRINITY_DN73029_c2_g1	1.70196	5.82101	-1.77407	1.17562e-06	2.01854e-05
TRINITY_DN74578_c1_g2	30.9266	81.9574	-1.40602	2.72623e-09	7.13554e-08
TRINITY_DN73650_c5_g1	2.79739	5.83966	-1.0618	1.74045e-06	2.89298e-05
TRINITY_DN79630_c1_g1	1.68478	6.97319	-2.04926	0.000341237	0.00330954
TRINITY_DN69138_c4_g1	1.8256	7.71726	-2.07972	3.65811e-16	2.02484e-14
TRINITY_DN76590_c2_g3	35.4334	295.412	-3.05955	1.21827e-43	4.21224e-41
TRINITY_DN62054_c0_g6	10.8646	23.2571	-1.09803	8.9331e-10	2.49132e-08
TRINITY_DN68968_c1_g1	1.10844	8.89462	-3.0044	2.20599e-38	5.78124e-36
TRINITY_DN74809_c1_g1	2.70507	7.18436	-1.40919	0.000335202	0.0032605
TRINITY_DN60488_c0_g5	0.0417159	5.61868	-7.07349	2.09128e-11	7.18045e-10
TRINITY_DN71094_c2_g4	6.09155	24.2972	-1.99591	8.17899e-12	2.94422e-10
TRINITY_DN71094_c2_g3	8.69534	26.3606	-1.60007	1.18289e-12	4.63818e-11
TRINITY_DN67611_c0_g1	5.58086	15.2683	-1.45198	7.45238e-07	1.32914e-05
TRINITY_DN74975_c2_g8	2.31038	5.90882	-1.35474	0.00729635	0.0432514
TRINITY_DN74975_c2_g1	19.8167	40.2295	-1.02153	2.02753e-11	6.97126e-10
TRINITY_DN76625_c4_g1	2.10651	17.7107	-3.07169	2.66133e-11	9.01981e-10
TRINITY_DN76423_c2_g3	0.372058	6.62174	-4.15361	0.00314292	0.0219613
TRINITY_DN74026_c2_g1	7.36965	71.4745	-3.27776	1.65594e-41	5.09728e-39
TRINITY_DN73659_c2_g1	5.85643	22.8073	-1.9614	8.73556e-10	2.43953e-08
TRINITY_DN60954_c3_g1	18.8892	42.751	-1.1784	6.86174e-14	3.06654e-12
TRINITY_DN73827_c4_g3	3.26962	15.242	-2.22086	3.24243e-09	8.39582e-08
TRINITY_DN80698_c1_g1	8.01652	16.5679	-1.04735	2.72816e-06	4.3768e-05
TRINITY_DN79688_c1_g1	2.96773	58.3465	-4.29722	1.57921e-07	3.14505e-06
TRINITY_DN77085_c3_g1	3.49556	7.4445	-1.09065	2.84396e-05	0.000365978
TRINITY_DN67923_c1_g2	3.90345	23.3148	-2.57842	3.57192e-16	1.9789e-14
TRINITY_DN67923_c1_g1	3.06204	10.8306	-1.82255	1.87733e-17	1.15575e-15
TRINITY_DN78711_c2_g5	0.0001	12.7547	-16.9607	2.93337e-10	8.75861e-09
TRINITY_DN76940_c1_g1	13.4276	38.6449	-1.52507	4.50655e-24	4.5708e-22
TRINITY_DN76521_c3_g1	2.64603	8.7728	-1.72921	2.71373e-09	7.10735e-08
TRINITY_DN78487_c2_g1	10.0952	70.9192	-2.81251	2.64881e-06	4.26e-05
TRINITY_DN80748_c16_g1	14.1808	98.753	-2.79989	8.80158e-06	0.000126815
TRINITY_DN65838_c4_g3	1.55648	6.16889	-1.98672	0.00177455	0.013644
TRINITY_DN60522_c5_g1	4.21437	17.8546	-2.0829	1.88522e-15	9.80624e-14
TRINITY_DN79989_c3_g3	97.438	273.418	-1.48855	6.02297e-22	5.28391e-20
TRINITY_DN78847_c0_g4	12.4176	66.8624	-2.4288	7.51021e-19	5.21972e-17
TRINITY_DN77314_c5_g1	3.45445	8.79988	-1.34903	0.00125256	0.010153
TRINITY_DN71765_c0_g3	2.7049	54.9234	-4.34378	7.02216e-32	1.21739e-29
TRINITY_DN71734_c5_g2	2.6066	6.57187	-1.33413	7.59758e-15	3.73331e-13
TRINITY_DN66762_c3_g1	5.3715	15.9487	-1.57004	0.00275721	0.0196755
TRINITY_DN74361_c5_g5	3.27693	7.30806	-1.15715	0.000516072	0.00474392
TRINITY_DN73490_c3_g2	3.10025	8.48594	-1.45269	2.15833e-06	3.52725e-05
TRINITY_DN73490_c3_g5	5.74013	13.2272	-1.20435	7.99224e-06	0.000116184
TRINITY_DN61703_c6_g2	4.3772	14.4842	-1.7264	1.89915e-15	9.87454e-14
TRINITY_DN76153_c6_g4	2.81351	7.8857	-1.48687	0.00450431	0.0294876
TRINITY_DN79591_c2_g2	9.83671	77.7916	-2.98337	7.32775e-43	2.43145e-40
TRINITY_DN79591_c2_g1	8.25082	87.7654	-3.41104	5.2729e-36	1.17484e-33
TRINITY_DN79591_c2_g4	2.81001	27.2395	-3.27705	2.53798e-38	6.63721e-36
TRINITY_DN74482_c0_g1	12.3863	53.6434	-2.11465	3.32787e-13	1.3901e-11
TRINITY_DN74620_c1_g1	2.83298	10.2629	-1.85705	7.9138e-07	1.4023e-05
TRINITY_DN59925_c0_g1	9.65394	22.1933	-1.20093	4.99949e-10	1.4493e-08
TRINITY_DN71407_c1_g2	0.62124	5.72483	-3.20401	1.45139e-16	8.32489e-15
TRINITY_DN41182_c0_g1	2.77179	5.67967	-1.03499	2.33095e-07	4.51752e-06
TRINITY_DN60790_c0_g1	4.21514	8.96543	-1.08879	0.00201502	0.0151809
TRINITY_DN67742_c1_g2	0.0001	6.48906	-15.9857	4.25567e-08	9.29898e-07
TRINITY_DN67742_c1_g3	1.40622	121.335	-6.43103	9.43027e-19	6.50657e-17
TRINITY_DN79481_c1_g6	63.1496	231.315	-1.87301	1.27805e-24	1.35065e-22
TRINITY_DN79481_c1_g1	67.3577	253.544	-1.91232	6.25282e-31	1.02635e-28
TRINITY_DN79481_c1_g2	47.094	205.895	-2.1283	2.47209e-27	3.17195e-25
TRINITY_DN80513_c3_g2	2.47032	7.72619	-1.64506	0.00105224	0.00875456
TRINITY_DN70113_c0_g2	6.69879	22.423	-1.74301	3.15868e-26	3.75618e-24
TRINITY_DN70898_c4_g9	0.415584	15.2488	-5.19741	1.13754e-07	2.32465e-06
TRINITY_DN79072_c1_g5	3.57926	9.43528	-1.3984	4.81876e-09	1.21637e-07
TRINITY_DN79072_c1_g3	1.90682	10.3872	-2.44557	1.88943e-08	4.36336e-07
TRINITY_DN66393_c4_g2	4.53488	10.1468	-1.16188	5.98989e-08	1.28072e-06
TRINITY_DN76318_c0_g1	10.1444	25.9553	-1.35535	1.35439e-09	3.68075e-08
TRINITY_DN75883_c3_g1	4.69319	34.4058	-2.87401	7.32588e-44	2.56167e-41
TRINITY_DN75030_c0_g2	1.13983	6.34871	-2.47764	1.53979e-15	8.05015e-14
TRINITY_DN71007_c4_g1	11.418	38.6935	-1.76078	1.73549e-19	1.27058e-17
TRINITY_DN60251_c1_g1	2.80665	8.82902	-1.6534	0.00167973	0.0130193
TRINITY_DN60660_c0_g1	6.90935	49.7303	-2.8475	5.89653e-32	1.02802e-29
TRINITY_DN60660_c0_g3	6.15146	47.3044	-2.94297	2.08285e-28	2.89524e-26
TRINITY_DN62188_c4_g3	2.73352	6.60134	-1.272	0.00373475	0.0253074
TRINITY_DN63290_c8_g4	4.32312	8.68184	-1.00593	0.00373832	0.0253274
TRINITY_DN63290_c8_g1	2.67	6.82418	-1.35382	1.64593e-11	5.71651e-10
TRINITY_DN64850_c1_g1	1.47011	5.07346	-1.78704	2.7218e-08	6.1129e-07
TRINITY_DN64850_c1_g2	3.14577	11.2822	-1.84257	1.27131e-12	4.96595e-11
TRINITY_DN69483_c3_g1	0.387101	8.85746	-4.51611	1.9354e-08	4.45893e-07
TRINITY_DN75663_c1_g5	43.4026	193.45	-2.1561	1.70627e-26	2.05677e-24
TRINITY_DN75663_c1_g3	48.2828	158.464	-1.71458	1.8909e-16	1.07115e-14
TRINITY_DN62096_c3_g2	1.57696	8.76276	-2.47424	2.18773e-09	5.80237e-08
TRINITY_DN62096_c3_g1	1.23409	6.47096	-2.39054	3.39843e-05	0.000429977
TRINITY_DN77790_c7_g2	0.193745	9.24666	-5.5767	9.12324e-08	1.89138e-06
TRINITY_DN77790_c7_g3	4.91573	23.4869	-2.25638	4.15581e-22	3.6825e-20
TRINITY_DN77752_c0_g1	5.31513	12.5278	-1.23696	1.56374e-10	4.82428e-09
TRINITY_DN80072_c2_g3	2.81171	75.62	-4.74925	5.14839e-57	3.73819e-54
TRINITY_DN59745_c2_g1	6.08821	17.024	-1.48348	3.82086e-08	8.40241e-07
TRINITY_DN79445_c3_g7	4.0679	22.0806	-2.44043	3.22333e-25	3.56197e-23
TRINITY_DN69431_c5_g1	0.0001	6.96265	-16.0873	1.06229e-11	3.77443e-10
TRINITY_DN79027_c2_g1	32.6774	65.8386	-1.01064	3.04712e-13	1.27542e-11
TRINITY_DN79011_c6_g4	7.09634	167.144	-4.55787	3.20735e-61	2.99924e-58
TRINITY_DN63362_c2_g3	2.71785	9.03672	-1.73333	8.46569e-22	7.34854e-20
TRINITY_DN66014_c3_g1	13.1807	82.6037	-2.64778	2.84242e-37	6.7602e-35
TRINITY_DN67471_c7_g1	0.239954	5.24401	-4.44984	2.63777e-05	0.000341686
TRINITY_DN77274_c6_g1	3.33928	8.2244	-1.30037	2.34349e-15	1.20629e-13
TRINITY_DN71372_c1_g1	4.41982	12.8725	-1.54224	2.23911e-05	0.000294841
TRINITY_DN75942_c1_g2	19.2473	45.6329	-1.24542	1.44945e-24	1.52787e-22
TRINITY_DN65963_c1_g1	2.39407	14.9957	-2.64701	8.00629e-20	5.99306e-18
TRINITY_DN53818_c0_g1	8.45033	24.5398	-1.53805	3.4735e-16	1.92784e-14
TRINITY_DN65972_c0_g1	2.0084	5.07797	-1.33821	2.12209e-08	4.85165e-07
TRINITY_DN51942_c0_g1	0.99069	9.12764	-3.20374	4.7811e-08	1.03809e-06
TRINITY_DN59709_c0_g1	1.10852	6.03048	-2.44364	0.000301095	0.00296945
TRINITY_DN70622_c3_g1	3.13702	6.86427	-1.12971	0.0032736	0.0227213
TRINITY_DN78964_c1_g1	11.444	51.7164	-2.17603	1.22518e-17	7.70012e-16
TRINITY_DN75368_c3_g1	0.0001	11.3639	-16.7941	8.91973e-06	0.000128367
TRINITY_DN69831_c2_g1	10.5577	24.6099	-1.22095	2.29721e-16	1.29418e-14
TRINITY_DN80052_c1_g2	2.39844	5.23458	-1.12598	0.000259531	0.00260767
TRINITY_DN74472_c0_g3	2.3639	7.93988	-1.74795	2.25974e-05	0.000297272
TRINITY_DN76797_c0_g6	10.3771	22.4534	-1.11353	3.06086e-07	5.81794e-06
TRINITY_DN63884_c0_g2	3.95965	61.1986	-3.95005	3.62334e-28	4.96941e-26
TRINITY_DN63884_c0_g4	0.918221	15.4748	-4.07493	6.03974e-12	2.20312e-10
TRINITY_DN68839_c0_g1	10.9626	157.164	-3.8416	6.19596e-93	2.54933e-89
TRINITY_DN76883_c3_g5	1.38619	5.19124	-1.90495	0.000320295	0.00313575
TRINITY_DN58832_c0_g1	4.75962	11.6608	-1.29275	9.67704e-10	2.68363e-08
TRINITY_DN60962_c4_g2	4.22444	18.795	-2.15351	7.88608e-25	8.47925e-23
TRINITY_DN74359_c3_g3	3.60048	8.20517	-1.18835	1.40304e-07	2.81921e-06
TRINITY_DN62476_c5_g4	0.892876	10.0844	-3.49753	3.7857e-06	5.89935e-05
TRINITY_DN77145_c2_g2	1.23969	6.51855	-2.39457	1.92473e-10	5.87194e-09
TRINITY_DN69209_c6_g3	2.85668	7.64515	-1.42021	3.26391e-05	0.00041406
TRINITY_DN69209_c6_g1	1.14932	5.74926	-2.3226	1.41061e-09	3.82343e-08
TRINITY_DN67949_c2_g2	0.989952	12.8409	-3.69724	8.4528e-18	5.38938e-16
TRINITY_DN70939_c4_g2	0.530717	6.05023	-3.51097	6.39719e-28	8.54586e-26
TRINITY_DN78273_c0_g1	1.14043	8.65805	-2.92447	8.68175e-31	1.41004e-28
TRINITY_DN63060_c2_g1	0.284879	7.07513	-4.63434	2.04419e-08	4.68483e-07
TRINITY_DN64535_c0_g1	26.1763	104.589	-1.9984	1.58437e-16	9.04981e-15
TRINITY_DN64535_c0_g2	4.4896	13.9835	-1.63907	3.32068e-08	7.34961e-07
TRINITY_DN62089_c3_g1	1.6626	5.75037	-1.79021	1.00817e-19	7.49206e-18
TRINITY_DN78376_c5_g1	13.9278	34.084	-1.29113	6.70258e-06	9.88082e-05
TRINITY_DN64656_c0_g2	30.9771	74.6681	-1.26929	2.93342e-28	4.05018e-26
TRINITY_DN64656_c0_g4	1.06326	5.7146	-2.42616	1.14384e-13	4.96975e-12
TRINITY_DN68903_c7_g3	2.46726	8.15706	-1.72514	9.40152e-06	0.000134626
TRINITY_DN60282_c1_g1	16.0174	32.5244	-1.02188	9.78167e-05	0.00110477
TRINITY_DN76423_c2_g2	1.26545	8.80971	-2.79945	2.98147e-09	7.76245e-08
TRINITY_DN58252_c0_g1	11.9675	27.5281	-1.20178	4.55566e-06	6.99501e-05
TRINITY_DN65673_c2_g1	2.99947	6.44901	-1.10437	0.00168421	0.0130478
TRINITY_DN61299_c4_g1	2.47795	12.0909	-2.2867	2.5124e-10	7.55096e-09
TRINITY_DN74643_c2_g1	10.732	88.0033	-3.03564	5.21549e-27	6.52915e-25
TRINITY_DN79249_c0_g2	4.94578	13.3545	-1.43306	1.48579e-10	4.59644e-09
TRINITY_DN74284_c4_g1	2.30767	6.08689	-1.39927	0.000587775	0.00530389
TRINITY_DN74284_c4_g4	2.0424	12.8977	-2.65877	9.10439e-15	4.4419e-13
TRINITY_DN69926_c6_g2	7.69143	37.1227	-2.27098	1.42456e-32	2.5897e-30
TRINITY_DN73708_c2_g1	3.04969	11.4699	-1.91112	3.81478e-19	2.72026e-17
TRINITY_DN59427_c1_g3	1.38636	5.05599	-1.86669	4.83293e-09	1.21945e-07
TRINITY_DN74076_c1_g3	5.1796	16.3579	-1.65908	5.82596e-07	1.05941e-05
TRINITY_DN63671_c5_g2	1.50087	10.2901	-2.77738	1.02402e-09	2.82964e-08
TRINITY_DN63874_c6_g1	1.43487	10.9631	-2.93367	1.33001e-08	3.14744e-07
TRINITY_DN75838_c5_g7	2.22223	8.7728	-1.98103	1.91154e-12	7.30499e-11
TRINITY_DN75838_c5_g1	3.17002	18.6503	-2.55664	4.29415e-24	4.36254e-22
TRINITY_DN74914_c2_g2	2.1315	9.47232	-2.15185	2.34015e-11	7.97726e-10
TRINITY_DN62384_c0_g1	35.0674	72.8615	-1.05502	1.03382e-11	3.67752e-10
TRINITY_DN70052_c2_g1	4.512	10.5326	-1.22303	2.12666e-15	1.10018e-13
TRINITY_DN71819_c2_g6	10.53	43.714	-2.05359	2.41493e-25	2.69031e-23
TRINITY_DN79803_c1_g1	4.75933	11.6788	-1.29506	6.86606e-17	4.05702e-15
TRINITY_DN75246_c0_g2	0.340025	16.0704	-5.56262	5.18889e-20	3.96588e-18
TRINITY_DN73605_c3_g1	4.46273	13.5471	-1.60199	1.50104e-11	5.24253e-10
TRINITY_DN72315_c1_g1	47.0529	122.227	-1.3772	2.30062e-14	1.0773e-12
TRINITY_DN72315_c1_g3	14.043	54.1243	-1.94642	5.15513e-12	1.88988e-10
TRINITY_DN79225_c7_g4	2.06444	8.8612	-2.10175	6.65789e-13	2.68567e-11
TRINITY_DN79225_c7_g3	1.46877	6.45996	-2.13692	8.02205e-13	3.21077e-11
TRINITY_DN79225_c7_g1	1.68783	8.56163	-2.34272	3.38459e-25	3.73348e-23
TRINITY_DN80205_c4_g2	705.954	4684.39	-2.73022	9.2731e-20	6.90782e-18
TRINITY_DN77054_c2_g2	1.86019	19.5698	-3.39511	2.01687e-78	4.21952e-75
TRINITY_DN67244_c4_g6	13.9276	198.384	-3.83227	7.32499e-56	4.96791e-53
TRINITY_DN67244_c4_g2	8.64024	36.2547	-2.06903	3.49845e-23	3.36579e-21
TRINITY_DN63318_c8_g2	5.52345	57.0247	-3.36795	7.82871e-32	1.35341e-29
TRINITY_DN65768_c1_g1	1.72415	14.1725	-3.03914	1.22482e-39	3.40508e-37
TRINITY_DN71623_c4_g1	2.37077	5.2256	-1.14024	1.56396e-12	6.03651e-11
TRINITY_DN77166_c1_g4	2.77624	9.16482	-1.72298	4.10233e-20	3.153e-18
TRINITY_DN77166_c1_g2	9.46277	26.151	-1.46653	5.5794e-28	7.51849e-26
TRINITY_DN80248_c4_g3	2.094	10.249	-2.29115	1.91552e-13	8.17573e-12
TRINITY_DN59436_c0_g1	280.528	1422.78	-2.3425	1.98782e-06	3.26981e-05
TRINITY_DN79407_c5_g1	16.4762	190.265	-3.52956	8.36283e-31	1.36003e-28
TRINITY_DN53262_c0_g1	3.51525	9.38396	-1.41657	5.23934e-10	1.51244e-08
TRINITY_DN79162_c15_g1	20.524	112.173	-2.45034	2.77904e-32	4.97867e-30
TRINITY_DN74568_c2_g1	3.53675	39.7225	-3.48946	4.62599e-27	5.80294e-25
TRINITY_DN59684_c0_g1	4.61377	17.4681	-1.9207	2.82142e-08	6.31826e-07
TRINITY_DN63408_c1_g2	2.98616	8.88978	-1.57386	2.73547e-18	1.81242e-16
TRINITY_DN77735_c4_g3	1.17266	9.07152	-2.95156	7.0831e-15	3.49581e-13
TRINITY_DN73842_c3_g9	2.07263	5.45297	-1.39558	8.33081e-18	5.31978e-16
TRINITY_DN60870_c5_g3	2.19809	8.72251	-1.98849	4.59128e-17	2.73912e-15
TRINITY_DN77960_c2_g1	5.0031	18.9177	-1.91884	2.33306e-31	3.95036e-29
TRINITY_DN69685_c3_g1	2.95532	8.63974	-1.54767	7.7805e-05	0.000900503
TRINITY_DN120097_c0_g1	28.4783	70.5012	-1.30779	8.28532e-08	1.72857e-06
TRINITY_DN64411_c6_g5	4.6827	23.0295	-2.29807	1.45447e-14	6.94516e-13
TRINITY_DN69661_c7_g3	10.7285	64.4803	-2.58741	1.13556e-15	6.02356e-14
TRINITY_DN69661_c7_g1	7.19459	19.7921	-1.45994	1.37115e-11	4.80544e-10
TRINITY_DN66828_c7_g1	7.34591	31.8378	-2.11573	3.17588e-30	5.0194e-28
TRINITY_DN70680_c0_g1	2.95641	6.75257	-1.19159	0.00583118	0.0361604
TRINITY_DN73775_c5_g1	1.21613	7.61755	-2.64703	1.44963e-05	0.000199482
TRINITY_DN79880_c3_g8	2.93217	8.63823	-1.55876	5.37257e-11	1.75208e-09
TRINITY_DN80452_c2_g1	346.652	2221.54	-2.68	4.97565e-32	8.76133e-30
TRINITY_DN71649_c3_g2	1.18112	5.65853	-2.26027	0.000495043	0.00457892
TRINITY_DN75769_c1_g1	48.5936	333.784	-2.78008	2.41834e-31	4.08356e-29
TRINITY_DN75769_c1_g2	38.1466	270.493	-2.82596	1.26921e-37	3.08397e-35
TRINITY_DN76491_c6_g1	2.12148	14.0809	-2.7306	9.192e-20	6.85567e-18
TRINITY_DN64373_c1_g9	2.3351	5.89527	-1.33608	0.00301999	0.0212297
TRINITY_DN68823_c1_g1	3.67706	26.9771	-2.87511	2.87053e-57	2.09659e-54
TRINITY_DN70223_c5_g4	2.22894	6.03932	-1.43803	6.43798e-08	1.36989e-06
TRINITY_DN77319_c1_g3	28.4651	80.5869	-1.50135	4.66202e-12	1.71318e-10
TRINITY_DN59842_c0_g1	1.69675	5.63126	-1.73068	1.52145e-08	3.56899e-07
TRINITY_DN76252_c4_g2	3.35642	81.6174	-4.60388	9.56253e-34	1.8443e-31
TRINITY_DN72079_c4_g2	1.74366	6.93793	-1.99239	3.52838e-05	0.000444286
TRINITY_DN61923_c1_g1	3.09465	7.62176	-1.30035	0.000201869	0.00209041
TRINITY_DN61923_c1_g2	2.17928	8.07095	-1.88889	1.43107e-07	2.87273e-06
TRINITY_DN78708_c2_g1	38.6693	81.4357	-1.07447	3.49766e-15	1.77303e-13
TRINITY_DN74173_c4_g1	8.70569	19.4646	-1.16082	2.41443e-16	1.35713e-14
TRINITY_DN80615_c1_g2	10.0428	30.9499	-1.62377	3.30685e-20	2.55753e-18
TRINITY_DN62392_c2_g6	22.0683	44.3064	-1.00554	1.42847e-10	4.42688e-09
TRINITY_DN74470_c1_g3	1.08655	6.96175	-2.67969	5.75195e-35	1.19931e-32
TRINITY_DN59743_c0_g1	2.00573	9.58672	-2.25691	5.8909e-08	1.26065e-06
TRINITY_DN77967_c0_g1	7.97326	16.1926	-1.02209	3.15687e-06	5.00794e-05
TRINITY_DN70635_c7_g1	4.59305	14.3118	-1.63968	1.02217e-06	1.77382e-05
TRINITY_DN76122_c8_g1	9.11855	28.4601	-1.64206	2.18597e-09	5.80019e-08
TRINITY_DN74695_c3_g1	5.82993	25.586	-2.1338	1.74005e-20	1.37859e-18
TRINITY_DN70803_c3_g3	0.208162	7.58288	-5.18697	1.37909e-17	8.62353e-16
TRINITY_DN56273_c0_g1	22.4513	59.9115	-1.41603	6.44517e-12	2.34264e-10
TRINITY_DN79974_c1_g1	3.48267	7.96304	-1.19313	1.83815e-18	1.2358e-16
TRINITY_DN72256_c0_g1	2.52054	5.13367	-1.02626	0.000838257	0.00720294
TRINITY_DN73488_c0_g1	3.60411	11.5096	-1.67513	1.69581e-10	5.20444e-09
TRINITY_DN62424_c5_g1	7.19634	18.9099	-1.39381	4.60773e-11	1.51587e-09
TRINITY_DN76532_c1_g3	146.31	495.336	-1.75938	2.46497e-22	2.21928e-20
TRINITY_DN76532_c1_g2	55.546	141.926	-1.35339	8.014e-15	3.92699e-13
TRINITY_DN76532_c1_g1	90.9341	353.252	-1.9578	6.43673e-24	6.449e-22
TRINITY_DN59217_c0_g1	2.07727	7.71746	-1.89344	7.02277e-06	0.000103099
TRINITY_DN76835_c1_g2	3.27213	7.07929	-1.11337	0.00109585	0.00906399
TRINITY_DN80066_c1_g5	4.73904	15.5377	-1.71311	6.39713e-07	1.15392e-05
TRINITY_DN61515_c8_g1	2.93293	13.9405	-2.24887	2.01623e-21	1.70461e-19
TRINITY_DN61515_c8_g2	1.32011	6.93848	-2.39397	9.71821e-08	2.00697e-06
TRINITY_DN79613_c1_g9	1.44249	5.07449	-1.8147	1.94001e-05	0.000259021
TRINITY_DN71695_c2_g1	4.22038	243.459	-5.85016	2.61347e-119	1.89761e-115
TRINITY_DN71695_c2_g3	2.22958	153.898	-6.10906	2.32992e-72	3.83459e-69
TRINITY_DN71695_c2_g2	2.66622	145.498	-5.77006	5.49803e-144	8.48312e-140
TRINITY_DN63192_c3_g4	1.10743	7.87569	-2.83019	1.14619e-05	0.000160882
TRINITY_DN74070_c1_g1	5.96169	13.8422	-1.21528	0.000302982	0.0029852
TRINITY_DN77155_c0_g1	7.57439	22.7983	-1.58972	3.7688e-24	3.84783e-22
TRINITY_DN76904_c5_g1	4.77772	12.6584	-1.4057	6.2372e-12	2.27106e-10
TRINITY_DN79813_c7_g1	0.743217	32.8463	-5.4658	3.91964e-58	3.0051e-55
TRINITY_DN69244_c4_g3	0.806859	5.1743	-2.68098	1.26805e-15	6.68898e-14
TRINITY_DN75451_c2_g3	2.53039	5.15801	-1.02746	0.00428763	0.02832
TRINITY_DN80746_c13_g2	2.61351	5.4061	-1.0486	4.18403e-06	6.46944e-05
TRINITY_DN72091_c1_g1	22.8146	64.8838	-1.5079	1.49761e-12	5.79309e-11
TRINITY_DN73585_c2_g4	1.61943	6.35573	-1.97257	1.04424e-21	9.00114e-20
TRINITY_DN64544_c3_g1	3.43324	15.4677	-2.17161	4.5858e-23	4.36429e-21
TRINITY_DN64544_c3_g4	1.90158	13.149	-2.78969	1.10396e-45	4.36754e-43
TRINITY_DN74588_c1_g2	3.11936	9.31942	-1.57899	4.1162e-07	7.68194e-06
TRINITY_DN67673_c4_g2	2.66113	5.91713	-1.15286	1.31031e-07	2.64798e-06
TRINITY_DN70451_c2_g4	1.39859	16.7717	-3.58398	2.121e-24	2.20561e-22
TRINITY_DN79582_c0_g4	6.53893	22.2619	-1.76745	4.24473e-14	1.93339e-12
TRINITY_DN63527_c3_g1	5.47018	16.7841	-1.61743	1.96408e-05	0.000261867
TRINITY_DN4096_c0_g1	2.47322	11.5965	-2.22923	1.02269e-13	4.47485e-12
TRINITY_DN78268_c0_g2	46.7647	96.3613	-1.04303	1.11667e-10	3.51444e-09
TRINITY_DN65170_c4_g2	47.367	294.817	-2.63787	9.49313e-06	0.000135812
TRINITY_DN65170_c4_g3	97.7418	566.123	-2.53407	3.64304e-06	5.7008e-05
TRINITY_DN65170_c4_g1	2.50018	25.7847	-3.36641	5.83888e-65	6.67335e-62
TRINITY_DN77293_c5_g8	1.30723	11.2911	-3.1106	1.24091e-29	1.88634e-27
TRINITY_DN59939_c1_g1	2.60405	12.6251	-2.27746	2.05081e-07	4.00541e-06
TRINITY_DN78736_c7_g2	0.513742	9.37723	-4.19004	6.36857e-28	8.52393e-26
TRINITY_DN74641_c4_g4	0.684138	13.4942	-4.30191	2.63407e-22	2.3698e-20
TRINITY_DN74641_c4_g3	0.535906	10.5994	-4.30586	8.93197e-18	5.68601e-16
TRINITY_DN79630_c2_g1	6.09147	43.3363	-2.83071	1.89222e-28	2.64215e-26
TRINITY_DN63142_c1_g3	3.05303	10.0525	-1.71923	4.42778e-12	1.63293e-10
TRINITY_DN72816_c5_g1	9.14874	25.3203	-1.46865	4.83655e-16	2.65333e-14
TRINITY_DN72816_c5_g3	17.9391	37.0847	-1.04771	5.36771e-15	2.68136e-13
TRINITY_DN70217_c1_g3	4.81516	13.0081	-1.43376	7.54593e-08	1.5865e-06
TRINITY_DN74583_c4_g2	3.00785	6.89882	-1.19762	6.19144e-06	9.19442e-05
TRINITY_DN77972_c0_g2	59.0145	175.309	-1.57076	7.87823e-25	8.4782e-23
TRINITY_DN79532_c2_g1	1.26576	7.37313	-2.54227	2.14935e-12	8.18338e-11
TRINITY_DN70297_c6_g3	3.14992	7.08725	-1.16991	0.00517317	0.0329201
TRINITY_DN74075_c3_g1	3.53001	8.26311	-1.22701	4.08865e-12	1.51193e-10
TRINITY_DN70226_c1_g1	6.32591	28.7535	-2.18439	6.98074e-29	1.00194e-26
TRINITY_DN80244_c1_g3	14.7691	31.1398	-1.07618	3.86011e-10	1.13284e-08
TRINITY_DN67572_c0_g1	0.637843	7.93904	-3.63769	2.06399e-08	4.72932e-07
TRINITY_DN72806_c0_g1	5.50978	32.6843	-2.56853	8.01478e-05	0.00092467
TRINITY_DN62574_c0_g1	1.29649	36.7497	-4.82505	2.12327e-33	4.0383e-31
TRINITY_DN76568_c2_g3	46.591	247.302	-2.40815	1.02053e-25	1.17399e-23
TRINITY_DN64330_c3_g2	2.05722	9.31077	-2.1782	1.23235e-05	0.000171979
TRINITY_DN77340_c6_g2	2.10669	11.3608	-2.43102	2.03598e-24	2.12435e-22
TRINITY_DN60271_c6_g1	2.45229	21.3889	-3.12466	1.94422e-50	9.75548e-48
TRINITY_DN80014_c5_g4	3.08337	9.59977	-1.63849	0.00261829	0.0188509
TRINITY_DN62690_c3_g1	2.17899	9.05365	-2.05484	1.00666e-05	0.000143187
TRINITY_DN77350_c3_g3	2.73451	6.38796	-1.22407	1.30938e-06	2.2302e-05
TRINITY_DN69831_c1_g1	1.56985	6.86683	-2.12902	5.16014e-19	3.63759e-17
TRINITY_DN46207_c0_g1	1.88991	6.23224	-1.72143	1.75529e-12	6.73287e-11
TRINITY_DN73135_c3_g2	3.02409	7.50622	-1.31159	4.98463e-09	1.25516e-07
TRINITY_DN60370_c0_g1	1.12377	10.7521	-3.2582	3.48285e-05	0.000439621
TRINITY_DN64813_c3_g9	5.41974	13.5977	-1.32707	6.05646e-10	1.73613e-08
TRINITY_DN63476_c2_g1	28.1653	206.115	-2.87146	1.71554e-06	2.85618e-05
TRINITY_DN68817_c7_g2	1.7115	5.57679	-1.70417	6.47254e-06	9.56926e-05
TRINITY_DN74139_c2_g2	2.42842	9.33726	-1.94298	1.04072e-05	0.000147572
TRINITY_DN74139_c2_g1	3.45377	9.17511	-1.40955	6.24579e-08	1.33083e-06
TRINITY_DN59490_c0_g2	5.45901	14.357	-1.39505	7.98138e-14	3.54e-12
TRINITY_DN59490_c0_g1	6.28991	18.2886	-1.53984	2.52158e-12	9.51549e-11
TRINITY_DN60462_c1_g1	1.59775	35.81	-4.48625	2.50186e-32	4.50171e-30
TRINITY_DN48218_c0_g1	0.300057	6.52681	-4.44307	2.23055e-11	7.63316e-10
TRINITY_DN76301_c3_g1	24.2017	63.1057	-1.38266	3.20078e-05	0.000406873
TRINITY_DN67647_c2_g1	2.64217	9.11541	-1.78658	1.38131e-25	1.56856e-23
TRINITY_DN73935_c10_g2	2.56554	9.10517	-1.82742	2.51704e-07	4.85e-06
TRINITY_DN80610_c0_g1	2.53261	7.05146	-1.47729	2.71194e-17	1.64254e-15
TRINITY_DN65893_c5_g2	2.42188	19.8241	-3.03305	3.32996e-23	3.21371e-21
TRINITY_DN74142_c0_g3	65.4688	234.017	-1.83774	6.4367e-24	6.449e-22
TRINITY_DN74142_c0_g1	14.7341	48.2943	-1.71269	1.29471e-20	1.03505e-18
TRINITY_DN60186_c0_g1	21.046	84.8731	-2.01176	1.11568e-15	5.92828e-14
TRINITY_DN78494_c3_g4	4.14889	8.51288	-1.03692	1.51817e-05	0.000207871
TRINITY_DN64417_c3_g3	0.0900423	10.3794	-6.8489	1.66023e-11	5.76295e-10
TRINITY_DN72743_c1_g1	24.1326	95.5156	-1.98475	1.41921e-22	1.2986e-20
TRINITY_DN75552_c0_g1	4.11018	8.86745	-1.10932	0.00312433	0.02185
TRINITY_DN59676_c1_g1	1.12393	7.73375	-2.78261	0.00197033	0.0148969
TRINITY_DN64653_c4_g7	4.02868	8.16509	-1.01916	0.000140356	0.00151667
TRINITY_DN75426_c5_g1	3.62256	51.5552	-3.83103	1.41463e-08	3.33872e-07
TRINITY_DN78371_c3_g1	3.12587	7.34174	-1.23186	2.43236e-08	5.51908e-07
TRINITY_DN75113_c6_g1	1.73258	152.085	-6.45581	6.32077e-205	3.90102e-200
TRINITY_DN75687_c3_g3	15.0245	35.8822	-1.25595	1.18472e-14	5.72574e-13
TRINITY_DN79923_c1_g1	5.32287	12.5584	-1.23837	3.49477e-23	3.36487e-21
TRINITY_DN76284_c1_g1	4.43967	52.7604	-3.57093	8.94725e-57	6.42095e-54
TRINITY_DN72835_c2_g2	8.37111	103.394	-3.6266	6.59892e-56	4.50021e-53
TRINITY_DN72835_c2_g4	21.3895	309.677	-3.85579	1.63277e-63	1.75253e-60
TRINITY_DN73885_c4_g1	1.90735	8.38042	-2.13545	3.19759e-05	0.000406608
TRINITY_DN78759_c3_g1	12.8894	26.344	-1.0313	0.000145194	0.0015632
TRINITY_DN66587_c7_g2	2.7673	6.54008	-1.24083	0.000357887	0.00345204
TRINITY_DN62108_c2_g3	1.6639	6.62068	-1.99241	7.87426e-10	2.21909e-08
TRINITY_DN62205_c2_g3	3.61426	8.16066	-1.17499	2.55749e-09	6.71954e-08
TRINITY_DN78865_c3_g6	2.54435	5.8293	-1.19603	1.05346e-05	0.000149172
TRINITY_DN78865_c3_g2	11.8893	24.5951	-1.04871	1.26033e-06	2.15291e-05
TRINITY_DN79682_c3_g9	1.43377	5.51555	-1.9437	1.69571e-08	3.95223e-07
TRINITY_DN80271_c2_g1	8.06054	18.7194	-1.21558	5.25352e-17	3.12064e-15
TRINITY_DN77934_c1_g1	4.10067	8.98008	-1.13087	6.33617e-10	1.81169e-08
TRINITY_DN70351_c5_g1	2.90288	6.84421	-1.2374	6.53368e-08	1.38786e-06
TRINITY_DN73110_c0_g1	2.49034	32.0799	-3.68726	7.70663e-06	0.000112305
TRINITY_DN74633_c1_g1	1.84678	6.58908	-1.83506	2.12893e-10	6.45346e-09
TRINITY_DN80531_c8_g1	2.05717	5.44204	-1.40349	0.000216332	0.00222117
TRINITY_DN72013_c1_g7	0.34471	7.02896	-4.34986	2.58216e-12	9.73735e-11
TRINITY_DN77523_c2_g3	3.75982	34.3873	-3.19314	5.92147e-21	4.86953e-19
TRINITY_DN60363_c3_g2	21.2685	150.687	-2.82476	2.57096e-29	3.80968e-27
TRINITY_DN59949_c2_g8	0.818091	7.05189	-3.10768	7.20608e-05	0.000842233
TRINITY_DN73644_c0_g1	0.447116	141.581	-8.30676	5.50743e-33	1.0192e-30
TRINITY_DN65433_c1_g4	64.1276	514.718	-3.00476	0.000515746	0.00474163
TRINITY_DN78076_c2_g3	8.54197	24.2963	-1.50809	0.000256144	0.00257699
TRINITY_DN67748_c1_g4	0.244808	6.63271	-4.75988	3.48339e-11	1.16587e-09
TRINITY_DN67748_c1_g1	2.84235	33.259	-3.54859	0.000127242	0.00139202
TRINITY_DN67748_c1_g3	8.12109	121.281	-3.90054	0.00221498	0.0164178
TRINITY_DN80749_c25_g1	10.8988	93.9719	-3.10805	3.99178e-27	5.03294e-25
TRINITY_DN70883_c1_g1	7.75712	15.5913	-1.00715	2.45124e-13	1.0369e-11
TRINITY_DN73647_c3_g2	0.640221	9.05592	-3.82222	7.34696e-52	3.90893e-49
TRINITY_DN74703_c1_g1	8.19324	20.7024	-1.33729	1.07796e-08	2.58867e-07
TRINITY_DN68199_c2_g6	5.14205	113.124	-4.45942	3.09839e-52	1.66282e-49
TRINITY_DN76028_c5_g3	0.476548	6.111	-3.68071	4.9255e-06	7.50129e-05
TRINITY_DN78249_c3_g1	8.03519	21.8295	-1.44188	9.05327e-23	8.44026e-21
TRINITY_DN77062_c1_g1	3.13417	16.9474	-2.43491	2.44152e-21	2.05013e-19
TRINITY_DN68788_c7_g4	13.2352	162.395	-3.61705	9.63605e-52	5.06139e-49
TRINITY_DN67568_c1_g3	0.436386	18.5175	-5.40714	4.27166e-06	6.59255e-05
TRINITY_DN63894_c6_g11	1.44118	10.0411	-2.8006	7.25522e-06	0.000106284
TRINITY_DN69098_c0_g1	9.81917	90.9832	-3.21193	9.21126e-57	6.57221e-54
TRINITY_DN69098_c0_g2	4.99152	38.1393	-2.93373	2.40336e-25	2.67985e-23
TRINITY_DN79842_c2_g3	17.2163	47.7181	-1.47077	8.42033e-13	3.36146e-11
TRINITY_DN62263_c1_g2	6.26503	14.4245	-1.20313	2.25145e-15	1.16234e-13
TRINITY_DN75370_c0_g1	35.7353	164.616	-2.20368	1.65874e-23	1.62626e-21
TRINITY_DN78315_c4_g1	0.0001	28.0873	-18.0996	1.33769e-14	6.40737e-13
TRINITY_DN76005_c1_g4	1.97759	7.65722	-1.95308	1.68206e-08	3.92264e-07
TRINITY_DN67107_c0_g5	14.0094	35.7586	-1.3519	4.01768e-15	2.02665e-13
TRINITY_DN64448_c2_g1	2.14155	6.55722	-1.61443	5.76194e-19	4.04335e-17
TRINITY_DN62374_c1_g1	1.84959	5.68242	-1.6193	0.00240753	0.0176032
TRINITY_DN64941_c4_g1	2.45538	5.59723	-1.18876	7.40451e-06	0.000108252
TRINITY_DN57738_c0_g1	1.79302	6.98949	-1.9628	4.0844e-06	6.32569e-05
TRINITY_DN63715_c2_g1	13.0278	34.1332	-1.38959	5.13011e-15	2.56891e-13
TRINITY_DN80339_c4_g2	203.81	446.279	-1.13072	3.72907e-06	5.82213e-05
TRINITY_DN67736_c1_g1	5.37719	45.5205	-3.08159	1.07995e-21	9.29591e-20
TRINITY_DN68140_c5_g4	1.88254	8.10885	-2.10681	1.061e-22	9.83953e-21
TRINITY_DN80331_c3_g1	20.0152	42.8729	-1.09897	1.22159e-13	5.28706e-12
TRINITY_DN61708_c6_g2	9.93805	51.0768	-2.36163	3.65907e-42	1.17314e-39
TRINITY_DN77490_c3_g1	5.44013	12.3781	-1.18608	2.67308e-10	8.01244e-09
TRINITY_DN78856_c0_g3	94.3738	314.131	-1.73491	8.23866e-25	8.85064e-23
TRINITY_DN78856_c0_g5	167.927	443.868	-1.4023	5.37921e-21	4.43246e-19
TRINITY_DN65426_c3_g6	2.29672	5.35545	-1.22143	8.72952e-06	0.000125909
TRINITY_DN60786_c1_g1	16.8644	102.341	-2.60132	3.75458e-06	5.85678e-05
TRINITY_DN67639_c4_g1	0.821764	33.9179	-5.36718	6.93854e-24	6.92928e-22
TRINITY_DN65291_c0_g2	0.567107	5.64849	-3.31617	1.49627e-07	2.99241e-06
TRINITY_DN69941_c4_g2	9.0533	19.0235	-1.07127	6.83597e-12	2.47593e-10
TRINITY_DN77695_c1_g1	0.0266971	7.29179	-8.09345	1.28071e-30	2.06646e-28
TRINITY_DN70186_c1_g2	0.657741	15.9845	-4.60301	2.95398e-13	1.23811e-11
TRINITY_DN71270_c3_g1	3.56499	11.4629	-1.68501	3.68715e-10	1.08647e-08
TRINITY_DN64732_c6_g5	70.5921	241.258	-1.773	3.46307e-22	3.09308e-20
TRINITY_DN62882_c1_g1	5.74076	15.5599	-1.43852	5.6481e-05	0.000676736
TRINITY_DN78286_c4_g2	0.614574	6.50393	-3.40365	5.47943e-07	1.00171e-05
TRINITY_DN69950_c0_g1	9.15008	44.4756	-2.28116	2.01365e-13	8.57974e-12
TRINITY_DN69950_c0_g2	2.89653	21.4124	-2.88605	1.34616e-09	3.66161e-08
TRINITY_DN69950_c0_g3	22.7496	85.8265	-1.91558	8.18409e-24	8.14023e-22
TRINITY_DN80486_c5_g3	19.9888	41.0651	-1.03872	1.02907e-06	1.78403e-05
TRINITY_DN66642_c1_g1	30.3562	68.7579	-1.17953	1.23945e-14	5.96458e-13
TRINITY_DN79492_c8_g3	19.9067	169.418	-3.08926	1.16558e-36	2.67921e-34
TRINITY_DN79492_c8_g4	45.5235	742.047	-4.02683	1.75632e-80	4.01467e-77
TRINITY_DN79492_c8_g5	1.02668	10.036	-3.28912	1.75919e-09	4.73291e-08
TRINITY_DN68305_c5_g1	4.90834	13.2766	-1.43558	3.04952e-05	0.000389832
TRINITY_DN67051_c6_g7	1.28375	32.8244	-4.67633	4.95318e-28	6.71863e-26
TRINITY_DN73445_c1_g6	1.33808	13.5282	-3.33774	0.00113157	0.00932101
TRINITY_DN73445_c1_g1	0.701792	9.02093	-3.68416	1.04624e-13	4.56981e-12
TRINITY_DN76164_c3_g8	2.15605	6.60418	-1.61499	0.00188317	0.0143337
TRINITY_DN71523_c2_g1	2.38789	12.6908	-2.40998	1.54834e-08	3.62863e-07
TRINITY_DN71523_c2_g3	3.06849	8.73509	-1.50929	7.08423e-18	4.54492e-16
TRINITY_DN76053_c0_g1	263.039	681.507	-1.37346	2.28354e-14	1.07093e-12
TRINITY_DN75280_c1_g1	76.0367	464.197	-2.60997	0.00832837	0.0480672
TRINITY_DN73402_c0_g2	1.83882	14.6712	-2.99613	6.08319e-10	1.74336e-08
TRINITY_DN73402_c0_g1	1.03719	38.3314	-5.20778	4.27749e-30	6.69191e-28
TRINITY_DN60961_c4_g2	3.80552	7.91167	-1.05589	0.00259055	0.0186822
TRINITY_DN57992_c0_g1	9.63193	34.0381	-1.82125	1.25568e-14	6.04033e-13
TRINITY_DN74682_c4_g1	1.09267	5.63875	-2.36751	1.26386e-07	2.56081e-06
TRINITY_DN71662_c1_g1	0.842041	7.28766	-3.11349	1.10765e-22	1.02491e-20
TRINITY_DN71670_c5_g5	0.395753	5.70375	-3.84924	4.42299e-06	6.80228e-05
TRINITY_DN73046_c3_g3	2.37321	10.9472	-2.20565	7.43373e-09	1.82931e-07
TRINITY_DN59844_c5_g3	1.28107	5.3049	-2.04997	0.000132225	0.00143939
TRINITY_DN80746_c14_g3	2.2574	5.40609	-1.25992	0.00163182	0.012714
TRINITY_DN69051_c0_g1	1.69695	8.14718	-2.26336	9.63744e-23	8.97809e-21
TRINITY_DN69051_c0_g2	3.73893	17.1485	-2.19738	5.42573e-20	4.13921e-18
TRINITY_DN68183_c4_g4	1.98963	6.02985	-1.59962	1.51902e-07	3.03496e-06
TRINITY_DN61033_c7_g4	15.4026	36.6166	-1.24933	2.44296e-09	6.42956e-08
TRINITY_DN65865_c6_g1	3.15385	86.9781	-4.78547	9.95083e-05	0.00112172
TRINITY_DN63964_c2_g6	3.34788	10.5654	-1.65802	8.63373e-17	5.04595e-15
TRINITY_DN80551_c1_g5	1.04213	6.39953	-2.61844	9.8566e-05	0.00111231
TRINITY_DN73844_c5_g1	5.57162	15.3914	-1.46596	6.9093e-11	2.22676e-09
TRINITY_DN65350_c3_g1	0.595814	5.01672	-3.07381	1.51175e-05	0.000207198
TRINITY_DN77998_c2_g1	0.950974	5.31639	-2.48297	0.000316024	0.0030991
TRINITY_DN73100_c3_g1	6.65213	18.326	-1.46201	2.94697e-06	4.69973e-05
TRINITY_DN65449_c1_g1	1.8737	9.27857	-2.30801	7.67063e-35	1.58863e-32
TRINITY_DN74076_c0_g3	2.15846	8.949	-2.05172	1.63053e-14	7.76182e-13
TRINITY_DN78284_c2_g4	0.917131	11.1399	-3.60246	3.72691e-54	2.24405e-51
TRINITY_DN78284_c2_g6	1.23264	15.8635	-3.68589	6.73517e-41	1.98414e-38
TRINITY_DN76722_c6_g7	5.57986	11.6079	-1.05681	6.29061e-09	1.56077e-07
TRINITY_DN70505_c1_g2	2.62637	21.4726	-3.03135	1.28386e-53	7.54634e-51
TRINITY_DN70505_c1_g1	4.1926	32.0943	-2.9364	4.24664e-46	1.71864e-43
TRINITY_DN69984_c1_g5	2.60395	18.9312	-2.862	5.55006e-20	4.22623e-18
TRINITY_DN72397_c0_g2	27.8937	62.1223	-1.15517	4.73281e-18	3.08119e-16
TRINITY_DN73652_c2_g1	5.97305	16.997	-1.50874	4.05084e-07	7.57026e-06
TRINITY_DN73652_c2_g2	4.94029	34.4271	-2.80087	2.91229e-14	1.34889e-12
TRINITY_DN72722_c0_g5	124.573	525.694	-2.07724	3.74977e-23	3.59358e-21
TRINITY_DN72722_c0_g1	89.3892	514.202	-2.52416	5.82901e-25	6.34483e-23
TRINITY_DN72722_c0_g3	125.405	439.635	-1.80971	1.44236e-33	2.76886e-31
TRINITY_DN67031_c2_g2	2.56658	37.4426	-3.86676	2.18858e-47	9.25162e-45
TRINITY_DN76305_c3_g6	2.36495	6.01268	-1.3462	0.000267376	0.00267761
TRINITY_DN80729_c5_g1	18.7272	39.6461	-1.08204	1.34948e-06	2.2947e-05
TRINITY_DN69184_c0_g2	0.662806	9.43002	-3.8306	1.49842e-21	1.2791e-19
TRINITY_DN69184_c0_g1	0.732108	8.58973	-3.55249	3.35895e-14	1.54533e-12
TRINITY_DN66715_c2_g1	1.84832	12.9928	-2.81342	7.74486e-28	1.02794e-25
TRINITY_DN62950_c2_g1	4.88185	12.689	-1.37808	7.87319e-05	0.000910121
TRINITY_DN77415_c6_g5	4.26106	10.5236	-1.30434	4.68409e-07	8.64762e-06
TRINITY_DN74134_c5_g1	2.01084	5.17726	-1.36439	5.07393e-05	0.000615012
TRINITY_DN72246_c8_g11	0.556573	12.788	-4.52207	1.72022e-25	1.93737e-23
TRINITY_DN78384_c9_g5	1.90544	7.75555	-2.0251	3.15683e-07	5.98837e-06
TRINITY_DN78384_c9_g2	0.452679	7.19925	-3.99129	4.72122e-08	1.02599e-06
TRINITY_DN67871_c2_g3	2.9843	9.14084	-1.61493	8.23262e-06	0.000119342
TRINITY_DN71219_c2_g1	1.55008	14.3242	-3.20804	0.0019677	0.0148798
TRINITY_DN79855_c1_g4	2.39625	15.1916	-2.66443	3.45177e-13	1.43894e-11
TRINITY_DN79855_c1_g5	2.43375	10.2096	-2.06868	1.34112e-12	5.22378e-11
TRINITY_DN79855_c1_g2	3.52451	20.9577	-2.57199	5.36757e-35	1.12296e-32
TRINITY_DN66458_c1_g1	4.78007	10.2157	-1.09569	0.000491063	0.00454755
TRINITY_DN75114_c5_g2	6.71889	18.6404	-1.47214	5.02306e-10	1.45579e-08
TRINITY_DN64309_c2_g2	1.65706	6.93409	-2.06508	2.50977e-08	5.67699e-07
TRINITY_DN67241_c3_g2	7.07138	86.653	-3.61519	3.06845e-59	2.47552e-56
TRINITY_DN60469_c2_g1	25.0341	172.097	-2.78126	4.0607e-42	1.29517e-39
TRINITY_DN68017_c4_g4	2.64416	6.11201	-1.20884	0.000268027	0.00268321
TRINITY_DN76662_c3_g1	4.85504	10.4694	-1.10862	9.42146e-07	1.64839e-05
TRINITY_DN78961_c1_g1	4.65096	9.99505	-1.10369	3.51432e-05	0.000442823
TRINITY_DN62084_c8_g2	3.22059	7.67354	-1.25257	2.90307e-05	0.000373076
TRINITY_DN76798_c0_g1	91.7169	1534.28	-4.06423	1.99985e-63	2.12803e-60
TRINITY_DN68985_c2_g1	2.06401	9.9292	-2.26623	1.2023e-19	8.89722e-18
TRINITY_DN78671_c1_g3	12.6763	28.1583	-1.15142	1.60797e-05	0.000218952
TRINITY_DN76383_c2_g1	1.12222	5.66945	-2.33685	1.37268e-10	4.26256e-09
TRINITY_DN79983_c0_g2	2.95078	15.6738	-2.40919	1.06922e-25	1.22885e-23
TRINITY_DN65109_c1_g1	3.25408	8.06884	-1.31011	1.36532e-08	3.22662e-07
TRINITY_DN57383_c0_g1	2.09136	7.03187	-1.74947	3.1794e-06	5.04109e-05
TRINITY_DN74587_c7_g1	2.29913	5.33242	-1.2137	2.65842e-18	1.76421e-16
TRINITY_DN70716_c1_g1	9.92694	41.7376	-2.07192	4.73297e-33	8.77198e-31
TRINITY_DN70716_c1_g2	1.65041	6.42823	-1.9616	8.95296e-18	5.6935e-16
TRINITY_DN63171_c1_g2	2.32627	10.1793	-2.12955	5.88043e-07	1.06774e-05
TRINITY_DN73209_c4_g1	208.952	1656.38	-2.98679	2.06283e-06	3.38328e-05
TRINITY_DN60977_c0_g4	2.63283	8.07963	-1.61767	4.65193e-10	1.35299e-08
TRINITY_DN77829_c2_g3	1.3134	8.61064	-2.71282	6.49245e-20	4.90151e-18
TRINITY_DN75559_c1_g1	2.55219	8.6232	-1.75649	4.63624e-13	1.89872e-11
TRINITY_DN64800_c3_g1	0.571472	10.0709	-4.13936	4.07031e-10	1.19169e-08
TRINITY_DN67199_c3_g3	3.53858	24.4336	-2.78763	2.93956e-22	2.63504e-20
TRINITY_DN78207_c6_g1	2.4953	5.87465	-1.23529	1.5112e-05	0.000207147
TRINITY_DN63740_c0_g1	1.42219	14.2451	-3.32428	9.10329e-69	1.30659e-65
TRINITY_DN78067_c5_g1	15.2554	58.5249	-1.93973	6.43061e-12	2.33872e-10
TRINITY_DN76090_c0_g1	23.7711	53.2388	-1.16327	3.14016e-09	8.14982e-08
TRINITY_DN76090_c0_g2	2.21292	9.82402	-2.15036	9.73201e-09	2.35267e-07
TRINITY_DN75272_c1_g1	1.2757	18.8466	-3.88495	2.87082e-10	8.58013e-09
TRINITY_DN77913_c2_g3	0.675868	17.2017	-4.66967	8.87962e-50	4.26481e-47
TRINITY_DN61897_c3_g1	3.3936	7.9348	-1.22538	1.80321e-06	2.98805e-05
TRINITY_DN78555_c0_g2	4.67876	12.4828	-1.41575	9.37871e-08	1.9401e-06
TRINITY_DN67087_c0_g1	0.731576	6.56693	-3.16614	1.6925e-30	2.70613e-28
TRINITY_DN64522_c5_g5	0.511201	5.89555	-3.52766	6.04359e-09	1.5022e-07
TRINITY_DN66919_c1_g1	4.58119	43.1254	-3.23474	3.93346e-06	6.11263e-05
TRINITY_DN60430_c0_g1	0.506792	7.12455	-3.81333	1.00877e-06	1.75402e-05
TRINITY_DN72333_c2_g1	8.03252	18.5857	-1.21027	3.74315e-15	1.89281e-13
TRINITY_DN59519_c0_g1	3.54746	99.451	-4.80913	9.4108e-52	4.9642e-49
TRINITY_DN78106_c0_g11	1.6427	7.69523	-2.22789	6.55325e-13	2.64779e-11
TRINITY_DN70492_c2_g1	1.1255	6.68247	-2.56982	0.000197933	0.00205414
TRINITY_DN64942_c0_g4	0.829442	5.18759	-2.64485	3.17332e-12	1.18589e-10
TRINITY_DN64942_c0_g2	5.46816	19.3191	-1.8209	2.7443e-20	2.13448e-18
TRINITY_DN64493_c6_g3	4.02253	14.3014	-1.82998	2.95803e-09	7.70629e-08
TRINITY_DN64493_c6_g1	2.68583	7.64579	-1.5093	4.60685e-14	2.09061e-12
TRINITY_DN74578_c1_g1	94.544	259.45	-1.4564	1.3055e-20	1.04301e-18
TRINITY_DN60962_c4_g4	9.48217	55.0229	-2.53674	9.53576e-33	1.74636e-30
TRINITY_DN64798_c2_g1	3.63323	9.21885	-1.34333	5.19403e-19	3.65939e-17
TRINITY_DN72745_c1_g1	10.4953	21.4834	-1.03349	2.60943e-10	7.83305e-09
TRINITY_DN64498_c1_g3	2.71114	6.0451	-1.15687	2.67322e-05	0.000345916
TRINITY_DN74444_c1_g3	1.97899	5.79803	-1.5508	0.00861504	0.0493731
TRINITY_DN75032_c6_g1	78.2096	276.43	-1.8215	4.0718e-14	1.85874e-12
TRINITY_DN69316_c0_g3	1.9386	38.862	-4.32527	9.94914e-42	3.10904e-39
TRINITY_DN74191_c2_g1	20.1287	158.847	-2.98031	2.3606e-59	1.94254e-56
TRINITY_DN79149_c1_g4	17.143	104.746	-2.6112	1.26353e-26	1.54266e-24
TRINITY_DN79569_c2_g1	5.54989	12.0015	-1.11269	1.14401e-10	3.59223e-09
TRINITY_DN79101_c3_g1	8.79926	21.1039	-1.26206	8.19527e-09	2.00393e-07
TRINITY_DN79149_c0_g8	45.6068	198.231	-2.11986	7.51732e-24	7.48911e-22
TRINITY_DN64952_c4_g1	4.05118	9.58006	-1.24169	1.67173e-08	3.90075e-07
TRINITY_DN48823_c0_g1	0.0001	14.9412	-17.1889	2.17805e-15	1.1263e-13
TRINITY_DN73388_c5_g1	7.73576	17.0083	-1.13663	7.16964e-07	1.28362e-05
TRINITY_DN77639_c4_g4	1.21555	25.8772	-4.412	4.00997e-30	6.28136e-28
TRINITY_DN77639_c4_g2	0.353361	7.02494	-4.31327	2.83659e-10	8.48195e-09
TRINITY_DN79582_c0_g5	1.25667	13.503	-3.4256	1.87479e-12	7.17122e-11
TRINITY_DN66791_c1_g2	3.95208	8.48816	-1.10284	2.29695e-05	0.000301685
TRINITY_DN66582_c5_g1	0.646022	14.8651	-4.5242	2.35806e-15	1.21329e-13
TRINITY_DN80088_c2_g1	2.61991	6.36755	-1.28122	6.67037e-05	0.000785796
TRINITY_DN64820_c2_g1	1.19577	6.41032	-2.42245	8.08114e-07	1.42867e-05
TRINITY_DN78988_c2_g4	3.84604	9.42926	-1.29377	3.22417e-10	9.57362e-09
TRINITY_DN78988_c2_g3	1.31863	5.16037	-1.96843	0.000438937	0.00412331
TRINITY_DN78988_c2_g1	11.2737	27.1324	-1.26706	2.29816e-17	1.40363e-15
TRINITY_DN64104_c5_g5	4.52945	9.23782	-1.02822	0.00185527	0.0141632
TRINITY_DN72213_c3_g8	0.562624	5.48437	-3.28508	2.84398e-05	0.000365978
TRINITY_DN76936_c2_g1	26.8283	72.4631	-1.43349	5.00692e-06	7.60932e-05
TRINITY_DN73531_c0_g2	3.82284	8.55026	-1.16133	0.00212659	0.0158675
TRINITY_DN73531_c0_g3	0.818048	5.3766	-2.71644	3.21446e-05	0.000408416
TRINITY_DN78597_c1_g1	0.854783	7.30265	-3.09479	1.29737e-25	1.47731e-23
TRINITY_DN72443_c6_g5	1.11167	6.18731	-2.47658	0.000693826	0.0061195
TRINITY_DN69312_c5_g3	4.33049	49.3531	-3.51054	1.09349e-39	3.05373e-37
TRINITY_DN69312_c5_g2	2.76213	27.5416	-3.31776	1.17978e-35	2.57745e-33
TRINITY_DN69312_c5_g1	0.936593	28.7885	-4.94193	3.42829e-20	2.64647e-18
TRINITY_DN79954_c0_g3	18.7206	46.7049	-1.31894	3.39161e-09	8.75092e-08
TRINITY_DN60256_c2_g1	6.02172	12.5761	-1.06244	7.47358e-07	1.33271e-05
TRINITY_DN66259_c1_g3	0.624744	6.83659	-3.45194	9.61653e-19	6.62398e-17
TRINITY_DN80382_c3_g2	8.60108	17.2452	-1.0036	3.6728e-06	5.74154e-05
TRINITY_DN73529_c2_g5	2.12314	7.358	-1.79312	7.65441e-10	2.16058e-08
TRINITY_DN72916_c0_g1	10.3956	27.8024	-1.41925	1.38993e-08	3.28168e-07
TRINITY_DN69223_c2_g3	1.58006	55.2435	-5.12775	3.12856e-34	6.19861e-32
TRINITY_DN65962_c4_g3	1.2987	35.4211	-4.76947	4.63534e-50	2.25261e-47
TRINITY_DN79151_c3_g2	27.1858	117.986	-2.11768	2.39278e-23	2.32928e-21
TRINITY_DN78887_c7_g2	3.07042	15.3443	-2.32119	1.6559e-14	7.87352e-13
TRINITY_DN78887_c7_g1	15.4506	59.2604	-1.93941	0.000225381	0.00230412
TRINITY_DN74775_c0_g1	2.0253	5.0317	-1.31291	0.000338627	0.00328759
TRINITY_DN75138_c6_g1	2.64505	7.24939	-1.45456	1.29161e-07	2.6136e-06
TRINITY_DN80017_c5_g2	3.26391	7.18286	-1.13796	0.00645202	0.0392647
TRINITY_DN62539_c6_g3	3.32937	7.80648	-1.22942	0.000259053	0.00260308
TRINITY_DN73160_c1_g5	2.06651	5.98885	-1.53508	1.32387e-10	4.11825e-09
TRINITY_DN80696_c1_g1	0.395858	5.66789	-3.83976	0.00134247	0.0107561
TRINITY_DN73287_c9_g1	2.03392	7.20305	-1.82435	1.52785e-10	4.7183e-09
TRINITY_DN77504_c1_g4	10.7572	23.1304	-1.10448	3.01735e-11	1.01484e-09
TRINITY_DN77504_c1_g3	9.94672	24.7965	-1.31784	9.07215e-09	2.20177e-07
TRINITY_DN77504_c1_g2	18.0823	42.3494	-1.22776	2.8029e-15	1.43202e-13
TRINITY_DN77504_c1_g1	25.1203	55.703	-1.1489	1.1016e-12	4.34012e-11
TRINITY_DN78051_c1_g3	3.73376	28.3694	-2.92564	1.64483e-38	4.33825e-36
TRINITY_DN78051_c1_g2	2.36081	9.44725	-2.00061	8.73535e-06	0.000125978
TRINITY_DN69005_c0_g4	0.966096	6.66297	-2.78593	1.5905e-11	5.53335e-10
TRINITY_DN66918_c2_g1	11.7867	45.1811	-1.93856	1.48726e-25	1.68113e-23
TRINITY_DN79861_c5_g3	90.9672	201.58	-1.14794	6.70559e-11	2.16337e-09
TRINITY_DN79861_c5_g1	12.4393	39.749	-1.67602	3.09904e-16	1.72778e-14
TRINITY_DN79861_c5_g5	64.6308	162.568	-1.33075	1.48282e-16	8.49337e-15
TRINITY_DN79861_c5_g4	21.5905	56.9296	-1.39878	1.7628e-21	1.49856e-19
TRINITY_DN76713_c5_g1	1.93328	5.62442	-1.54065	0.00306168	0.0214751
TRINITY_DN62683_c2_g6	297.33	2007.43	-2.75521	5.72743e-07	1.04303e-05
TRINITY_DN62440_c2_g2	5.4042	12.1957	-1.17422	1.69886e-05	0.000230135
TRINITY_DN76794_c1_g1	16.8108	45.364	-1.43216	5.74947e-10	1.6512e-08
TRINITY_DN78103_c2_g1	8.94356	24.7244	-1.46701	1.22177e-18	8.32281e-17
TRINITY_DN70844_c2_g2	5.96584	12.6422	-1.08345	0.000346187	0.00335176
TRINITY_DN73467_c3_g1	3.74067	8.46208	-1.17772	0.000412824	0.00391044
TRINITY_DN78919_c1_g4	3.12116	8.11728	-1.37892	0.00237802	0.0174258
TRINITY_DN80168_c4_g5	0.612157	8.74819	-3.83701	0.00836103	0.0482284
TRINITY_DN73665_c2_g4	1.8606	7.58406	-2.0272	8.68062e-05	0.000992858
TRINITY_DN80451_c2_g2	0.774825	7.51549	-3.27793	5.20535e-06	7.88178e-05
TRINITY_DN64973_c3_g1	2.37534	11.0032	-2.21171	2.16726e-21	1.82356e-19
TRINITY_DN77555_c4_g4	1.31682	10.2834	-2.96519	7.32627e-25	7.90488e-23
TRINITY_DN66550_c2_g3	6.98479	38.2531	-2.45329	3.34583e-39	9.15726e-37
TRINITY_DN79943_c1_g2	1.94928	7.41132	-1.92679	7.01319e-05	0.000821711
TRINITY_DN59143_c0_g2	1.22869	11.5185	-3.22876	0.000206107	0.00212858
TRINITY_DN59143_c0_g1	0.936005	5.41216	-2.53162	6.76563e-06	9.96439e-05
TRINITY_DN79943_c2_g3	8.54683	29.5918	-1.79174	1.17921e-11	4.15874e-10
TRINITY_DN70075_c1_g1	12.5143	65.8877	-2.39643	1.91235e-18	1.28289e-16
TRINITY_DN80369_c3_g3	6.19488	38.5071	-2.63598	6.56005e-43	2.18259e-40
TRINITY_DN67685_c1_g1	28.5831	58.6665	-1.03738	8.69267e-05	0.000993868
TRINITY_DN62146_c1_g2	3.58412	16.4788	-2.20092	6.80342e-09	1.68158e-07
TRINITY_DN78830_c3_g2	5.29976	22.8214	-2.10639	2.29532e-12	8.7069e-11
TRINITY_DN78830_c3_g6	2.24429	20.2032	-3.17026	4.09312e-21	3.39539e-19
TRINITY_DN69583_c0_g2	2.85186	24.801	-3.12042	6.74622e-16	3.65228e-14
TRINITY_DN64665_c0_g1	11.2787	28.3843	-1.3315	1.17448e-12	4.60814e-11
TRINITY_DN67374_c1_g1	4.63214	15.3826	-1.73155	3.10981e-28	4.28894e-26
TRINITY_DN67374_c1_g2	1.74566	8.39016	-2.26492	6.82596e-15	3.3743e-13
TRINITY_DN73521_c0_g5	7.00202	15.0804	-1.10683	7.13604e-07	1.27787e-05
TRINITY_DN57813_c1_g1	0.251362	9.66298	-5.26463	6.687e-07	1.20252e-05
TRINITY_DN79912_c5_g1	21.0999	54.4763	-1.36839	4.76523e-15	2.39396e-13
TRINITY_DN79912_c5_g3	2.49739	7.686	-1.62181	6.46666e-06	9.56172e-05
TRINITY_DN79912_c5_g4	31.3641	129.495	-2.04571	1.4641e-34	2.94335e-32
TRINITY_DN74652_c3_g2	4.16636	44.938	-3.43108	1.12348e-68	1.59399e-65
TRINITY_DN71161_c0_g1	139.501	1020.83	-2.8714	1.90965e-21	1.61894e-19
TRINITY_DN74425_c3_g2	10.9822	42.6446	-1.9572	3.9778e-18	2.60339e-16
TRINITY_DN65180_c1_g1	1.27347	7.57345	-2.57219	1.78589e-05	0.000240736
TRINITY_DN68698_c6_g2	1.45288	6.72444	-2.2105	4.18108e-06	6.46695e-05
TRINITY_DN63673_c3_g1	12.5535	68.9717	-2.45792	4.73038e-41	1.41037e-38
TRINITY_DN61856_c4_g5	1.2795	17.8163	-3.79954	1.29135e-32	2.351e-30
TRINITY_DN59791_c0_g1	3.23797	27.9586	-3.11013	3.18124e-27	4.03988e-25
TRINITY_DN64580_c3_g6	0.660017	12.6275	-4.25792	1.43569e-24	1.51465e-22
TRINITY_DN73244_c1_g1	18.6551	94.1013	-2.33465	1.1807e-36	2.70893e-34
TRINITY_DN73244_c1_g2	66.2041	320.761	-2.27651	3.01196e-32	5.38033e-30
TRINITY_DN80615_c1_g3	13.1253	37.2443	-1.50467	2.59807e-13	1.09601e-11
TRINITY_DN64940_c1_g1	15.4088	63.2192	-2.0366	1.14243e-10	3.58909e-09
TRINITY_DN70919_c1_g5	2.5116	5.37746	-1.09832	1.36914e-06	2.32462e-05
TRINITY_DN66796_c6_g2	3.90469	26.0471	-2.73784	3.11854e-19	2.2367e-17
TRINITY_DN73308_c0_g4	8.64262	58.6852	-2.76346	9.40573e-25	1.00606e-22
TRINITY_DN73308_c0_g2	6.10428	16.9178	-1.47065	2.9204e-07	5.56811e-06
TRINITY_DN66311_c3_g2	24.1042	48.295	-1.00259	3.74837e-15	1.89468e-13
TRINITY_DN60593_c1_g1	2.41014	6.88321	-1.51396	0.00103358	0.0086203
TRINITY_DN74686_c0_g1	7.8572	18.343	-1.22314	1.44136e-12	5.58952e-11
TRINITY_DN74686_c0_g2	6.55305	19.9045	-1.60285	6.24301e-23	5.878e-21
TRINITY_DN69054_c9_g1	4.05564	9.8779	-1.28427	1.32137e-11	4.64152e-10
TRINITY_DN69012_c2_g6	0.27741	11.267	-5.34394	4.47282e-26	5.24812e-24
TRINITY_DN75673_c0_g1	7.08003	19.0332	-1.42669	4.68635e-09	1.18512e-07
TRINITY_DN77008_c3_g2	3.57346	31.2025	-3.12627	6.4027e-17	3.78686e-15
TRINITY_DN76327_c2_g2	1.26178	6.97208	-2.46612	8.16854e-08	1.70578e-06
TRINITY_DN74380_c0_g3	0.598007	8.60403	-3.84678	3.65596e-19	2.61154e-17
TRINITY_DN69144_c0_g1	6.62558	75.7533	-3.51519	1.58716e-40	4.59886e-38
TRINITY_DN78834_c1_g2	13.1718	71.7599	-2.44573	4.65288e-38	1.17361e-35
TRINITY_DN78834_c1_g1	16.5665	94.7109	-2.51526	1.36692e-41	4.25003e-39
TRINITY_DN78834_c1_g4	14.7121	72.2545	-2.29608	2.23577e-31	3.79604e-29
TRINITY_DN78834_c1_g5	7.63213	58.9235	-2.94869	2.3185e-40	6.68655e-38
TRINITY_DN64632_c4_g1	3.04559	7.92146	-1.37905	1.32085e-07	2.66534e-06
TRINITY_DN79074_c3_g5	28.1656	65.1206	-1.20918	1.65217e-11	5.73658e-10
TRINITY_DN79074_c3_g1	2.38189	9.77492	-2.03698	2.46207e-07	4.75298e-06
TRINITY_DN75663_c1_g2	0.711423	5.58397	-2.97251	1.209e-05	0.000168911
TRINITY_DN74379_c1_g2	0.746891	23.1597	-4.95457	3.16446e-32	5.64458e-30
TRINITY_DN74379_c1_g3	48.7291	1154.9	-4.56685	1.13881e-47	4.96709e-45
TRINITY_DN67399_c1_g1	1.55239	18.4079	-3.56776	1.08668e-06	1.87496e-05
TRINITY_DN80270_c2_g3	26.6271	58.7968	-1.14284	9.98591e-13	3.95575e-11
TRINITY_DN78830_c4_g1	3.08059	8.01002	-1.3786	0.000218122	0.00223825
TRINITY_DN70754_c2_g1	1.12422	5.86438	-2.38305	1.48009e-05	0.000203266
TRINITY_DN70754_c2_g4	1.10944	5.64263	-2.34654	1.29672e-10	4.03888e-09
TRINITY_DN78586_c0_g1	0.723413	7.7594	-3.42305	1.19571e-07	2.43312e-06
TRINITY_DN79134_c10_g1	1.18999	8.64452	-2.86083	3.10288e-07	5.896e-06
TRINITY_DN63103_c2_g2	2.85275	6.42843	-1.17211	0.00356267	0.024366
TRINITY_DN65607_c6_g1	0.0001	11.8408	-16.8534	2.93823e-10	8.76886e-09
TRINITY_DN65407_c3_g1	2.18584	7.74699	-1.82545	2.343e-29	3.48024e-27
TRINITY_DN79116_c3_g1	25.4699	55.8909	-1.13382	2.87794e-12	1.08107e-10
TRINITY_DN74298_c5_g1	0.350229	5.76568	-4.04112	3.12627e-07	5.93495e-06
TRINITY_DN80297_c4_g1	6.98831	17.7231	-1.34261	2.30649e-15	1.18923e-13
TRINITY_DN68487_c3_g16	0.0764207	9.77355	-6.99878	1.45904e-08	3.43433e-07
TRINITY_DN64123_c0_g3	1.17665	5.43103	-2.20654	0.000374875	0.00359567
TRINITY_DN80205_c3_g2	1039.64	2392.48	-1.20243	1.08007e-13	4.70756e-12
TRINITY_DN78313_c2_g1	10.0578	190.804	-4.2457	1.59342e-100	8.55146e-97
TRINITY_DN78313_c2_g3	3.79551	24.0196	-2.66185	9.39983e-18	5.96539e-16
TRINITY_DN78313_c2_g2	0.603317	7.55326	-3.64611	4.1124e-14	1.87519e-12
TRINITY_DN78313_c2_g4	7.37288	169.217	-4.52051	9.88667e-83	2.44072e-79
TRINITY_DN71915_c2_g1	3.33727	11.5772	-1.79455	3.01314e-17	1.81605e-15
TRINITY_DN72942_c8_g1	1.12729	5.78204	-2.35872	9.36983e-19	6.46848e-17
TRINITY_DN78589_c7_g2	3.13838	12.7746	-2.02519	1.10019e-24	1.16869e-22
TRINITY_DN74985_c3_g1	4.07994	9.15686	-1.1663	1.15436e-10	3.62381e-09
TRINITY_DN78665_c7_g1	9.47482	20.999	-1.14815	1.6463e-13	7.0633e-12
TRINITY_DN80527_c3_g1	10.2745	33.8383	-1.71959	2.11826e-17	1.2989e-15
TRINITY_DN64045_c4_g4	4.14416	13.5652	-1.71076	1.45564e-06	2.45662e-05
TRINITY_DN76238_c1_g1	0.784857	5.98622	-2.93114	9.40266e-10	2.61278e-08
TRINITY_DN67541_c1_g1	9.23592	284.55	-4.94528	1.61766e-107	9.98381e-104
TRINITY_DN67234_c0_g3	6.2344	14.1163	-1.17904	0.000435958	0.00410031
TRINITY_DN67234_c0_g1	5.70512	14.5478	-1.35047	3.2427e-16	1.80461e-14
TRINITY_DN71689_c2_g2	2.41229	9.03695	-1.90543	1.57151e-15	8.20904e-14
TRINITY_DN78072_c4_g11	7.86553	28.4084	-1.8527	5.12416e-15	2.56697e-13
TRINITY_DN77941_c0_g3	5.84029	16.0865	-1.46174	2.6152e-10	7.84847e-09
TRINITY_DN61804_c4_g3	0.784286	15.5988	-4.31391	1.41269e-19	1.04043e-17
TRINITY_DN76976_c1_g2	2.70728	5.5367	-1.03218	4.04398e-07	7.55973e-06
TRINITY_DN69953_c1_g2	22.0733	112.584	-2.35063	4.7926e-15	2.40673e-13
TRINITY_DN74398_c8_g1	0.708694	9.99516	-3.81799	7.2243e-12	2.61122e-10
TRINITY_DN64856_c0_g4	6.39933	39.9059	-2.64061	1.17771e-20	9.45805e-19
TRINITY_DN60777_c2_g5	2.84645	11.5212	-2.01705	1.68723e-07	3.34023e-06
TRINITY_DN78345_c8_g3	5.67636	51.4332	-3.17966	3.65169e-38	9.39056e-36
TRINITY_DN80226_c5_g1	1.77184	21.2062	-3.58116	7.83602e-17	4.59278e-15
TRINITY_DN64168_c0_g1	662.685	3254.43	-2.29601	1.79125e-54	1.10551e-51
TRINITY_DN79344_c5_g1	32.0492	77.6353	-1.27642	8.60695e-10	2.40743e-08
TRINITY_DN79344_c5_g5	13.259	33.5378	-1.33882	2.53428e-06	4.08807e-05
TRINITY_DN79344_c5_g4	18.8965	48.5731	-1.36204	6.16768e-11	1.99871e-09
TRINITY_DN73885_c4_g11	2.61577	5.85952	-1.16355	0.00624918	0.0382674
TRINITY_DN75588_c1_g1	12.9147	154.24	-3.57809	1.99561e-62	2.00267e-59
TRINITY_DN72784_c8_g1	2.33785	7.57546	-1.69615	1.25925e-15	6.65963e-14
TRINITY_DN73044_c4_g3	0.723506	21.1432	-4.86904	0.000128144	0.0014004
TRINITY_DN70923_c4_g3	2.93815	13.1338	-2.16031	2.42528e-09	6.38713e-08
TRINITY_DN61229_c0_g1	10.9102	52.2888	-2.26082	1.78985e-18	1.20548e-16
TRINITY_DN79584_c3_g2	3.47323	72.6555	-4.38672	2.39401e-66	3.14366e-63
TRINITY_DN71231_c1_g1	15.7215	35.8792	-1.19041	1.85366e-13	7.92267e-12
TRINITY_DN79190_c1_g2	33.0447	76.5566	-1.21211	3.45404e-15	1.75236e-13
TRINITY_DN74815_c4_g3	3.28853	14.1303	-2.10328	1.20895e-08	2.88362e-07
TRINITY_DN63392_c1_g1	3.63287	7.41742	-1.02981	1.2225e-07	2.48393e-06
TRINITY_DN75106_c0_g1	10.3589	93.5386	-3.17469	1.19196e-35	2.59947e-33
TRINITY_DN76815_c3_g2	1.36483	7.29898	-2.41898	2.44291e-10	7.34928e-09
TRINITY_DN80388_c3_g1	3.58976	21.367	-2.57342	1.67642e-16	9.54028e-15
TRINITY_DN64832_c4_g1	1.42687	9.2349	-2.69424	6.15212e-08	1.31132e-06
TRINITY_DN80541_c4_g2	17.3603	46.0628	-1.40781	1.79073e-12	6.86456e-11
TRINITY_DN80706_c17_g1	2.49055	10.7222	-2.10606	7.75994e-11	2.48533e-09
TRINITY_DN60671_c1_g2	2.54564	5.39619	-1.08391	5.59374e-07	1.02094e-05
TRINITY_DN77637_c2_g1	2.40488	5.52826	-1.20086	0.000336505	0.00327009
TRINITY_DN76975_c1_g5	10.2067	34.9689	-1.77655	5.77892e-12	2.11167e-10
TRINITY_DN78452_c0_g1	6.76429	75.4601	-3.4797	2.03127e-74	3.48235e-71
TRINITY_DN61187_c5_g1	4.09512	9.32912	-1.18784	1.51186e-08	3.54717e-07
TRINITY_DN79290_c3_g1	104.561	3702.02	-5.1459	2.87028e-58	2.24236e-55
TRINITY_DN80101_c1_g1	19.4102	193.45	-3.31708	6.19098e-49	2.88371e-46
TRINITY_DN76525_c0_g1	10.5431	21.4001	-1.02132	4.40473e-12	1.62492e-10
TRINITY_DN59627_c0_g1	0.57928	7.06458	-3.60827	1.58138e-07	3.14886e-06
TRINITY_DN80205_c2_g1	1.34152	6.06773	-2.17729	2.0596e-11	7.07757e-10
TRINITY_DN79237_c2_g2	91.8909	341.282	-1.89297	4.76492e-19	3.37246e-17
TRINITY_DN67290_c1_g4	3.95683	17.6783	-2.15957	8.12516e-08	1.69729e-06
TRINITY_DN75453_c1_g3	70.8823	483.526	-2.77009	3.041e-37	7.20473e-35
TRINITY_DN65564_c2_g2	2.35921	6.08023	-1.36582	1.16305e-12	4.56765e-11
TRINITY_DN68282_c0_g1	4.21529	34.5022	-3.03298	1.84951e-30	2.94439e-28
TRINITY_DN78482_c9_g3	1.75936	9.30503	-2.40296	0.000892111	0.00759905
TRINITY_DN76811_c2_g2	1.52619	10.6212	-2.79894	4.68423e-12	1.72083e-10
TRINITY_DN64586_c8_g1	3.2376	12.3526	-1.93182	8.33633e-11	2.65959e-09
TRINITY_DN80369_c3_g1	4.61784	16.8889	-1.87078	9.99786e-23	9.29281e-21
TRINITY_DN69869_c4_g4	4.86784	10.6866	-1.13445	6.78896e-05	0.000798243
TRINITY_DN80241_c2_g4	2.3479	5.2265	-1.15448	0.00153822	0.0120944
TRINITY_DN70883_c0_g1	1.97229	15.2955	-2.95516	8.70588e-23	8.12252e-21
TRINITY_DN69477_c8_g5	2.09027	8.38593	-2.00428	2.55854e-06	4.12611e-05
TRINITY_DN78104_c2_g3	67.6409	435.494	-2.68668	6.35259e-36	1.40778e-33
TRINITY_DN66069_c0_g7	1.74732	12.2987	-2.81529	2.06877e-05	0.000274668
TRINITY_DN68063_c10_g2	0.0001	13.4399	-17.0362	6.92213e-15	3.4191e-13
TRINITY_DN71512_c0_g3	0.60359	8.62113	-3.83624	5.64265e-09	1.40964e-07
TRINITY_DN80453_c2_g1	5.54492	35.7328	-2.68801	4.71512e-34	9.22362e-32
TRINITY_DN80453_c2_g3	1.52095	6.69925	-2.13903	7.7557e-29	1.11059e-26
TRINITY_DN70184_c2_g1	6.74422	16.4132	-1.28313	5.33197e-20	4.0702e-18
TRINITY_DN79737_c0_g1	55.9718	116.391	-1.0562	1.13302e-11	4.0096e-10
TRINITY_DN77515_c2_g4	32.8675	73.1236	-1.15367	9.34206e-13	3.70664e-11
TRINITY_DN77515_c2_g7	14.0972	30.8422	-1.1295	4.58577e-07	8.48006e-06
TRINITY_DN77361_c3_g6	4.48993	27.7131	-2.6258	1.70641e-19	1.25004e-17
TRINITY_DN74361_c5_g4	2.944	6.64793	-1.17513	1.26823e-08	3.01627e-07
TRINITY_DN64454_c4_g6	0.0001	13.7844	-17.0727	1.25672e-11	4.42072e-10
TRINITY_DN59294_c0_g1	12.4692	77.4644	-2.63516	1.11978e-22	1.03536e-20
TRINITY_DN74196_c5_g3	2.3278	8.33569	-1.84033	4.5914e-06	7.04199e-05
TRINITY_DN79707_c2_g1	13.9642	31.29	-1.16397	2.37104e-05	0.000310492
TRINITY_DN76537_c0_g1	3.83563	35.032	-3.19114	2.7313e-55	1.74683e-52
TRINITY_DN61703_c6_g1	3.61003	18.388	-2.34868	4.28229e-41	1.28365e-38
TRINITY_DN77529_c3_g1	2.63168	8.40313	-1.67494	1.32064e-07	2.66534e-06
TRINITY_DN71602_c3_g1	2.2861	5.20186	-1.18614	0.000382171	0.00365713
TRINITY_DN65037_c3_g4	0.214044	6.01588	-4.8128	5.78321e-06	8.64959e-05
TRINITY_DN80751_c9_g1	5.45517	14.6233	-1.42258	4.61987e-05	0.000565633
TRINITY_DN69478_c0_g2	7.62415	44.6203	-2.54905	2.90321e-18	1.91635e-16
TRINITY_DN64141_c1_g1	2.05929	98.3533	-5.57776	4.27705e-83	1.14769e-79
TRINITY_DN76541_c2_g1	4.88801	13.0154	-1.4129	2.00194e-07	3.91844e-06
TRINITY_DN79761_c1_g6	2.43104	75.8133	-4.96281	6.90995e-80	1.55078e-76
TRINITY_DN79761_c1_g2	4.1905	89.202	-4.41188	1.85995e-160	5.73956e-156
TRINITY_DN66834_c1_g1	6.61768	21.4308	-1.69529	7.61735e-05	0.000883941
TRINITY_DN77624_c1_g6	93.8576	1043.96	-3.47545	6.97849e-06	0.00010251
TRINITY_DN77624_c1_g4	149.842	1486.85	-3.31075	8.68511e-07	1.5267e-05
TRINITY_DN77624_c1_g2	62.5805	685.239	-3.45282	1.35977e-06	2.31093e-05
TRINITY_DN77624_c1_g3	44.1797	473.995	-3.42341	1.12986e-05	0.000158807
TRINITY_DN70044_c1_g2	1.91531	7.85045	-2.03519	7.10838e-07	1.2731e-05
TRINITY_DN80083_c6_g1	3.33632	10.7599	-1.68934	5.07457e-17	3.01579e-15
TRINITY_DN65114_c3_g2	1.6298	5.28683	-1.69771	0.00148432	0.0117356
TRINITY_DN78067_c5_g2	7.28854	41.5458	-2.511	2.1497e-23	2.09762e-21
TRINITY_DN75016_c0_g1	8.79662	22.1037	-1.32927	2.74282e-21	2.29688e-19
TRINITY_DN72006_c2_g2	4.11799	38.9937	-3.24323	2.10585e-25	2.35236e-23
TRINITY_DN72006_c2_g3	59.6218	719.84	-3.59376	1.73107e-48	7.88467e-46
TRINITY_DN80593_c9_g1	19.0359	127.59	-2.74472	2.42644e-42	7.90259e-40
TRINITY_DN65303_c2_g1	5.47512	15.6447	-1.51471	9.98489e-21	8.09248e-19
TRINITY_DN65303_c2_g2	5.22508	11.0044	-1.07456	1.43683e-10	4.45169e-09
TRINITY_DN67126_c0_g2	4.51889	10.8685	-1.26611	5.04315e-08	1.09134e-06
TRINITY_DN79116_c3_g4	17.9459	43.6328	-1.28175	9.99797e-10	2.76642e-08
TRINITY_DN65615_c2_g1	6.17869	17.2058	-1.47753	1.16415e-08	2.78105e-07
TRINITY_DN67496_c3_g4	2.36424	17.33	-2.87383	1.3574e-13	5.85636e-12
TRINITY_DN70768_c2_g1	2.44565	9.47625	-1.9541	9.10566e-08	1.88837e-06
TRINITY_DN63996_c4_g3	2.89979	6.00103	-1.04926	0.00277542	0.0197831
TRINITY_DN79743_c0_g1	5.41723	19.9776	-1.88276	1.82445e-19	1.33255e-17
TRINITY_DN36978_c0_g1	2.49872	7.02182	-1.49066	8.20153e-10	2.305e-08
TRINITY_DN63251_c5_g1	3.23492	41.1291	-3.66836	8.29612e-63	8.60531e-60
TRINITY_DN59459_c0_g2	0.205176	11.3148	-5.7852	1.97394e-10	6.01167e-09
TRINITY_DN59459_c0_g1	0.257742	7.16916	-4.7978	2.03555e-08	4.66676e-07
TRINITY_DN59257_c0_g1	8.12849	19.5785	-1.26821	6.39814e-14	2.86247e-12
TRINITY_DN68203_c0_g3	8.23793	21.6625	-1.39484	4.12583e-13	1.70154e-11
TRINITY_DN67669_c2_g2	1.31356	10.8686	-3.0486	2.26505e-20	1.77402e-18
TRINITY_DN66860_c4_g2	11.2053	49.8485	-2.15337	2.89566e-21	2.41831e-19
TRINITY_DN66860_c4_g5	10.6889	48.9566	-2.19539	8.58198e-26	9.90942e-24
TRINITY_DN78811_c1_g4	53.1739	127.546	-1.26223	9.73478e-12	3.46986e-10
TRINITY_DN76427_c5_g4	3.16272	7.83997	-1.30968	0.000107003	0.00119507
TRINITY_DN78299_c5_g5	0.0001	5.849	-15.8359	3.24249e-08	7.19333e-07
TRINITY_DN76142_c8_g1	4.68119	16.7136	-1.83607	1.63502e-28	2.296e-26
TRINITY_DN80403_c7_g1	3.14667	16.574	-2.39702	4.20545e-19	2.98676e-17
TRINITY_DN68010_c6_g2	0.829661	6.00218	-2.85489	2.76522e-07	5.29186e-06
TRINITY_DN67742_c1_g1	2.77248	339.886	-6.93773	5.8223e-106	3.2667e-102
TRINITY_DN66237_c4_g3	6.77513	14.0532	-1.05257	0.000255016	0.00256753
TRINITY_DN80191_c4_g1	2.32424	13.8869	-2.5789	2.41219e-17	1.46747e-15
TRINITY_DN67458_c5_g1	9.69802	192.707	-4.31258	1.14504e-55	7.51799e-53
TRINITY_DN67458_c5_g3	4.0659	98.6145	-4.60015	5.06139e-45	1.89894e-42
TRINITY_DN63982_c0_g1	1.98606	5.06841	-1.35162	2.91185e-12	1.09314e-10
TRINITY_DN71830_c6_g1	10.9378	25.7538	-1.23545	6.334e-19	4.42466e-17
TRINITY_DN76800_c1_g1	2.92592	11.0685	-1.9195	5.09615e-12	1.86882e-10
TRINITY_DN76319_c2_g9	26.0472	68.2494	-1.38969	1.2876e-12	5.02322e-11
TRINITY_DN65658_c1_g1	2.80778	18.3415	-2.70761	4.55829e-21	3.7686e-19
TRINITY_DN65800_c6_g3	5.07152	15.7265	-1.63271	3.06802e-10	9.13855e-09
TRINITY_DN68573_c3_g1	2.51151	12.8687	-2.35723	8.07859e-27	9.98179e-25
TRINITY_DN74645_c1_g1	12.3343	200.193	-4.02065	3.99578e-50	1.95722e-47
TRINITY_DN79624_c4_g2	27.6287	147.627	-2.41772	0.000413661	0.00391717
TRINITY_DN61752_c2_g1	4.61578	29.4273	-2.67251	2.74952e-55	1.74942e-52
TRINITY_DN78337_c1_g1	142.056	336.462	-1.24398	1.00288e-15	5.34962e-14
TRINITY_DN73337_c0_g2	12.7558	32.7557	-1.36059	1.0634e-19	7.89304e-18
TRINITY_DN76373_c5_g2	4.00412	8.90435	-1.15303	1.49419e-12	5.78349e-11
TRINITY_DN61424_c8_g8	5.60485	11.8692	-1.08248	5.52117e-06	8.31409e-05
TRINITY_DN71717_c4_g1	49.4875	108.656	-1.13464	1.62481e-10	4.994e-09
TRINITY_DN71717_c4_g2	2.22741	5.79865	-1.38035	0.00252977	0.0183392
TRINITY_DN77469_c0_g6	0.104095	17.2382	-7.37157	1.43832e-26	1.744e-24
TRINITY_DN78542_c3_g1	2.71713	6.67776	-1.29728	4.94861e-09	1.24685e-07
TRINITY_DN70898_c4_g1	0.184006	11.2671	-5.93622	4.182e-14	1.90552e-12
TRINITY_DN79072_c1_g6	3.6056	8.0785	-1.16385	1.44762e-07	2.90359e-06
TRINITY_DN70993_c1_g1	1.36416	9.20357	-2.75418	6.46241e-34	1.25818e-31
TRINITY_DN68355_c2_g3	2.17701	5.78865	-1.41088	7.50884e-08	1.57897e-06
TRINITY_DN62134_c0_g2	2.05003	5.54319	-1.43507	4.94621e-05	0.000601157
TRINITY_DN62134_c0_g1	1.85612	5.39216	-1.53858	0.000191418	0.00199508
TRINITY_DN68678_c7_g6	2.16924	12.6984	-2.54938	1.16956e-10	3.6678e-09
TRINITY_DN79588_c8_g1	8.91754	39.577	-2.14995	1.74193e-18	1.17559e-16
TRINITY_DN79570_c5_g1	3.39119	7.29976	-1.10606	0.00546852	0.0343891
TRINITY_DN79481_c1_g4	16.651	36.7631	-1.14265	3.62817e-12	1.34892e-10
TRINITY_DN72519_c1_g1	3.12625	6.3987	-1.03335	2.31163e-05	0.000303387
TRINITY_DN75489_c1_g1	1.57055	8.19583	-2.38362	6.88168e-30	1.05915e-27
TRINITY_DN72824_c0_g1	4.27429	8.83372	-1.04734	0.00108936	0.00901964
TRINITY_DN61148_c7_g1	114.822	416.081	-1.85746	2.5143e-23	2.44565e-21
TRINITY_DN78825_c2_g1	2.35696	5.13099	-1.12231	1.98963e-05	0.000264873
TRINITY_DN56852_c0_g1	3.16297	61.9624	-4.29204	3.05954e-08	6.81687e-07
TRINITY_DN75403_c0_g1	7.0289	36.8021	-2.38842	4.9718e-32	8.76133e-30
TRINITY_DN65238_c4_g1	2.21156	5.3979	-1.28734	4.60561e-16	2.53342e-14
TRINITY_DN74911_c4_g1	3.2328	6.95443	-1.10515	8.6883e-05	0.000993461
TRINITY_DN80191_c2_g1	0.306933	6.15017	-4.32463	1.37483e-09	3.73053e-08
TRINITY_DN69663_c1_g1	2.69205	6.1026	-1.18072	0.00779107	0.04558
TRINITY_DN69701_c2_g1	16.6522	61.9559	-1.89553	1.919e-18	1.28665e-16
TRINITY_DN70662_c1_g1	6.65168	15.0852	-1.18134	1.85359e-06	3.06248e-05
TRINITY_DN61930_c4_g2	17.3672	52.6445	-1.59992	8.4642e-11	2.69562e-09
TRINITY_DN75026_c3_g1	2.68978	15.1082	-2.48977	1.33371e-19	9.84611e-18
TRINITY_DN74380_c0_g1	1.45852	9.91881	-2.76566	5.91188e-07	1.07282e-05
TRINITY_DN60117_c0_g1	0.843134	6.69724	-2.98973	2.25866e-07	4.38292e-06
TRINITY_DN64113_c4_g4	3.11916	13.1806	-2.07919	4.92033e-46	1.97831e-43
TRINITY_DN79897_c3_g8	51.4511	172.837	-1.74814	3.54927e-19	2.53679e-17
TRINITY_DN65901_c1_g2	2.39089	42.8369	-4.16324	9.78495e-57	6.94141e-54
TRINITY_DN58180_c0_g1	4.95367	19.4561	-1.97365	2.24536e-11	7.67957e-10
TRINITY_DN72239_c1_g6	1.38442	14.8559	-3.42368	3.64887e-34	7.19486e-32
TRINITY_DN78973_c1_g1	5.41079	173.616	-5.00391	7.05845e-76	1.32009e-72
TRINITY_DN78973_c1_g2	4.18007	66.2538	-3.9864	6.33753e-43	2.11998e-40
TRINITY_DN64351_c9_g2	1.11246	5.11277	-2.20035	7.23359e-05	0.000844676
TRINITY_DN65242_c2_g1	39.314	434.508	-3.46626	5.40673e-40	1.5237e-37
TRINITY_DN73145_c5_g5	2.46384	5.81788	-1.23958	0.0029033	0.0205325
TRINITY_DN78432_c4_g1	2.51492	5.09665	-1.01903	0.000567593	0.00514586
TRINITY_DN60568_c0_g1	12.1342	31.6079	-1.38121	6.01485e-05	0.000716069
TRINITY_DN59236_c2_g2	1.59872	5.81594	-1.86309	3.67329e-10	1.08265e-08
TRINITY_DN71062_c0_g2	1.73218	5.71888	-1.72315	3.59647e-10	1.06127e-08
TRINITY_DN66370_c5_g2	3.31142	19.7648	-2.57741	1.29279e-27	1.6958e-25
TRINITY_DN65192_c3_g2	10.1121	25.9167	-1.35781	7.86266e-14	3.48985e-12
TRINITY_DN62070_c16_g1	1.97634	5.68025	-1.52312	0.00087307	0.0074595
TRINITY_DN68086_c0_g2	19.7009	50.9794	-1.37165	1.93136e-12	7.37843e-11
TRINITY_DN70301_c1_g4	0.288598	5.76401	-4.31994	1.62131e-38	4.28535e-36
TRINITY_DN66656_c1_g5	0.773244	6.18693	-3.00023	0.00025796	0.00259378
TRINITY_DN79635_c3_g1	0.71909	10.6144	-3.88371	1.14338e-37	2.79473e-35
TRINITY_DN74467_c1_g1	0.46001	5.8202	-3.66133	1.04816e-06	1.81483e-05
TRINITY_DN61188_c1_g1	0.312119	5.54761	-4.1517	3.52628e-23	3.38992e-21
TRINITY_DN61188_c1_g2	0.0306638	5.79532	-7.56221	1.16501e-13	5.05638e-12
TRINITY_DN78059_c1_g1	3.27128	21.1143	-2.69029	1.33836e-09	3.64199e-08
TRINITY_DN73884_c3_g10	2.2973	5.58659	-1.28203	0.00463035	0.0301401
TRINITY_DN57676_c0_g1	4.00692	11.7237	-1.54886	0.000336375	0.00326933
TRINITY_DN71094_c1_g1	1.8063	5.19555	-1.52424	1.56286e-05	0.00021335
TRINITY_DN74336_c6_g1	1.79315	7.11245	-1.98785	1.54296e-06	2.593e-05
TRINITY_DN66525_c4_g1	0.156831	82.169	-9.03324	3.61437e-156	7.43567e-152
TRINITY_DN67221_c3_g11	1.79973	12.9011	-2.84164	4.81862e-20	3.68746e-18
TRINITY_DN67395_c2_g3	0.68269	44.4753	-6.02563	3.58965e-23	3.44548e-21
TRINITY_DN79733_c5_g1	92.5205	228.732	-1.30581	6.4245e-26	7.47705e-24
TRINITY_DN79733_c5_g2	79.7255	323.499	-2.02065	1.81096e-35	3.90797e-33
TRINITY_DN66917_c3_g2	2.85895	31.4694	-3.46039	3.34608e-32	5.95994e-30
TRINITY_DN59093_c0_g1	2.19989	7.34652	-1.73963	0.000480704	0.00446603
TRINITY_DN72400_c1_g3	5.9694	165.792	-4.79564	5.92121e-66	7.53489e-63
TRINITY_DN72400_c1_g4	1.19119	6.56754	-2.46295	4.62612e-08	1.00674e-06
TRINITY_DN62470_c6_g1	6.07112	27.7978	-2.19494	5.87405e-31	9.66752e-29
TRINITY_DN78612_c4_g2	4.1283	14.7686	-1.83892	9.40337e-10	2.61278e-08
TRINITY_DN67395_c2_g4	0.0001	6.40034	-15.9659	4.4106e-09	1.11952e-07
TRINITY_DN67850_c1_g4	4.19064	159.084	-5.24648	3.98014e-15	2.00936e-13
TRINITY_DN67850_c1_g3	10.5749	331.578	-4.97063	2.43675e-15	1.25064e-13
TRINITY_DN66279_c3_g1	3.20494	18.5247	-2.53108	9.31049e-26	1.07205e-23
TRINITY_DN67901_c3_g1	3.63031	9.33795	-1.36301	1.23778e-07	2.51333e-06
TRINITY_DN73529_c2_g3	3.00595	14.0233	-2.22193	5.18509e-13	2.11508e-11
TRINITY_DN62147_c3_g2	1.58926	7.32884	-2.20523	4.39778e-14	2.00015e-12
TRINITY_DN79861_c5_g2	43.2472	98.5318	-1.18798	7.83343e-18	5.00735e-16
TRINITY_DN66003_c5_g1	5.46415	14.0187	-1.35928	1.2914e-10	4.02589e-09
TRINITY_DN70811_c6_g1	2.30582	14.313	-2.63398	2.23237e-27	2.87334e-25
TRINITY_DN74493_c4_g1	1.50268	7.69569	-2.35651	8.30745e-31	1.35281e-28
TRINITY_DN74493_c4_g2	2.90236	9.48847	-1.70895	3.51397e-05	0.000442823
TRINITY_DN74493_c4_g3	3.25201	18.7525	-2.52768	1.88752e-51	9.78933e-49
TRINITY_DN78013_c3_g1	27.1196	111.622	-2.04121	1.80598e-25	2.03209e-23
TRINITY_DN63493_c1_g3	3.87801	10.8709	-1.48708	1.52575e-05	0.000208755
TRINITY_DN74404_c2_g2	4.10642	10.2196	-1.31538	5.88324e-24	5.91366e-22
TRINITY_DN72079_c3_g1	6.6724	22.791	-1.77219	8.43947e-09	2.05712e-07
TRINITY_DN70275_c1_g2	2.81002	7.61184	-1.43767	1.90116e-05	0.000254384
TRINITY_DN75705_c0_g1	16.8086	45.8389	-1.44737	3.48606e-08	7.70735e-07
TRINITY_DN79576_c2_g2	1.02267	17.8861	-4.12843	2.15348e-17	1.31984e-15
TRINITY_DN79157_c3_g3	42.4394	932.865	-4.45819	1.2445e-15	6.58725e-14
TRINITY_DN76115_c0_g2	1.93727	5.29871	-1.45162	3.71475e-25	4.09037e-23
TRINITY_DN75713_c3_g2	2.29034	5.96032	-1.37983	6.44777e-05	0.000762776
TRINITY_DN73331_c7_g1	1.52798	5.06997	-1.73035	1.50509e-10	4.65149e-09
TRINITY_DN80234_c6_g4	1.79445	5.42417	-1.59586	6.13568e-05	0.000728859
TRINITY_DN62126_c4_g1	3.9182	7.97191	-1.02473	8.09498e-05	0.000932615
TRINITY_DN67805_c5_g2	1.31891	8.80011	-2.73818	1.01523e-19	7.53997e-18
TRINITY_DN69659_c10_g1	2.51752	7.96394	-1.66148	3.31335e-07	6.27467e-06
TRINITY_DN77402_c2_g1	8.87605	91.0928	-3.35935	9.28951e-65	1.04241e-61
TRINITY_DN60825_c0_g1	1.45561	10.2319	-2.81337	0.00111947	0.00923369
TRINITY_DN74795_c7_g5	10.7528	22.0743	-1.03765	1.7029e-08	3.96749e-07
TRINITY_DN78710_c2_g2	1.25647	9.57815	-2.93037	1.14815e-12	4.51344e-11
TRINITY_DN70857_c5_g1	1.01016	5.86239	-2.53691	2.9233e-12	1.09649e-10
TRINITY_DN54102_c0_g1	10.8285	24.636	-1.18593	2.5182e-05	0.000327815
TRINITY_DN46095_c0_g1	2.28523	5.8991	-1.36816	0.00265281	0.0190588
TRINITY_DN73482_c0_g1	4.77389	15.2223	-1.67295	2.14495e-05	0.000283805
TRINITY_DN69723_c2_g1	3.21358	6.90085	-1.10259	0.0035441	0.0242605
TRINITY_DN60617_c2_g2	1.72102	11.3842	-2.7257	1.9322e-07	3.79477e-06
TRINITY_DN72844_c1_g1	3.21232	8.2317	-1.35757	9.67254e-15	4.70607e-13
TRINITY_DN66176_c4_g1	2.69922	11.8767	-2.13752	5.54864e-06	8.34928e-05
TRINITY_DN72651_c2_g1	5.66294	45.2386	-2.99793	1.82896e-29	2.73978e-27
TRINITY_DN73971_c1_g4	3.50672	26.8504	-2.93675	9.67962e-16	5.17679e-14
TRINITY_DN66343_c1_g1	4.57337	10.2005	-1.15731	1.17676e-09	3.22357e-08
TRINITY_DN73648_c2_g2	15.2447	34.7575	-1.18902	1.24318e-07	2.52222e-06
TRINITY_DN72644_c1_g1	4.09621	8.96518	-1.13004	7.65238e-08	1.60751e-06
TRINITY_DN79116_c3_g3	20.8022	43.2981	-1.05756	2.01696e-13	8.59089e-12
TRINITY_DN75714_c0_g2	4.31895	21.9878	-2.34795	4.67087e-16	2.56586e-14
TRINITY_DN72646_c6_g10	1.15026	5.18347	-2.17196	1.55658e-05	0.00021261
TRINITY_DN79016_c2_g2	73.7519	218.718	-1.56832	9.94116e-18	6.29922e-16
TRINITY_DN67801_c7_g4	0.8507	10.776	-3.66302	0.00201575	0.0151855
TRINITY_DN72007_c1_g1	6.47352	16.6086	-1.35931	5.79318e-06	8.66031e-05
TRINITY_DN74543_c2_g4	1.34669	7.47753	-2.47315	4.57085e-06	7.01605e-05
TRINITY_DN70536_c3_g1	16.1241	106.866	-2.72852	1.0557e-42	3.46569e-40
TRINITY_DN67722_c2_g5	2.46258	7.50441	-1.60757	1.29961e-07	2.62936e-06
TRINITY_DN75622_c1_g1	70.0367	159.836	-1.19041	8.27115e-12	2.97566e-10
TRINITY_DN77535_c0_g2	3.11342	8.28215	-1.4115	1.94374e-11	6.69808e-10
TRINITY_DN70655_c2_g1	27.6265	67.1918	-1.28223	7.94925e-16	4.28104e-14
TRINITY_DN64678_c0_g4	1.72514	5.49044	-1.67021	2.54878e-13	1.07669e-11
TRINITY_DN80438_c3_g3	6.90626	35.5893	-2.36547	0.00564436	0.0352726
TRINITY_DN60419_c0_g2	1.20757	13.5409	-3.48714	1.14627e-11	4.05414e-10
TRINITY_DN79944_c3_g3	0.316504	7.52431	-4.57126	1.71707e-14	8.15808e-13
TRINITY_DN80438_c3_g2	18.7004	80.7146	-2.10976	6.18774e-05	0.00073462
TRINITY_DN80059_c0_g3	3.75142	9.05668	-1.27155	0.00020302	0.00210051
TRINITY_DN80438_c3_g1	14.8951	45.8354	-1.62163	0.00132956	0.0106741
TRINITY_DN79958_c6_g5	9.567	20.481	-1.09815	3.22311e-11	1.08169e-09
TRINITY_DN75611_c8_g1	7.08244	24.7745	-1.80654	1.55453e-29	2.34004e-27
TRINITY_DN64690_c7_g6	18.7898	100.831	-2.42392	1.83602e-28	2.57241e-26
TRINITY_DN69124_c1_g2	2.63835	5.9921	-1.18343	0.00155387	0.0122004
TRINITY_DN78615_c2_g2	52.8071	171.674	-1.70087	7.24984e-18	4.64633e-16
TRINITY_DN78615_c2_g4	33.913	116.14	-1.77595	1.33968e-25	1.52268e-23
TRINITY_DN61697_c5_g4	0.443265	7.44311	-4.06967	4.61668e-18	3.01035e-16
TRINITY_DN61995_c2_g1	2.96251	8.59986	-1.53749	1.44079e-08	3.39267e-07
TRINITY_DN71768_c2_g1	2.72591	9.93968	-1.86646	1.65235e-28	2.3177e-26
TRINITY_DN79658_c2_g1	9.35519	36.7999	-1.97586	1.75974e-13	7.53168e-12
TRINITY_DN77105_c3_g1	17.4298	95.8665	-2.45947	2.02997e-32	3.66329e-30
TRINITY_DN78146_c5_g4	2.31675	20.2588	-3.12837	5.71945e-19	4.01581e-17
TRINITY_DN78146_c5_g1	132.691	829.756	-2.64462	9.82259e-46	3.89856e-43
TRINITY_DN79237_c1_g1	0.874992	8.06011	-3.20346	8.0536e-08	1.68291e-06
TRINITY_DN79620_c5_g1	35.9028	83.3059	-1.21432	1.08227e-12	4.27079e-11
TRINITY_DN79620_c5_g2	42.2129	113.49	-1.42681	2.6648e-16	1.49378e-14
TRINITY_DN79620_c5_g4	63.4447	140.716	-1.14921	1.74495e-10	5.34329e-09
TRINITY_DN78173_c3_g4	1.09446	6.53848	-2.57873	6.10757e-11	1.98079e-09
TRINITY_DN79477_c1_g2	1.39556	9.42663	-2.7559	4.48211e-13	1.83987e-11
TRINITY_DN76226_c3_g1	17.3811	38.2092	-1.1364	3.95306e-08	8.67767e-07
TRINITY_DN68901_c4_g1	5.28387	14.3221	-1.43858	2.96418e-13	1.24155e-11
TRINITY_DN80221_c0_g1	19.7743	469.232	-4.5686	4.25727e-56	2.95223e-53
TRINITY_DN76111_c1_g5	345.301	823.618	-1.25412	3.82938e-11	1.27544e-09
TRINITY_DN77369_c1_g1	2.67501	7.86608	-1.5561	0.000173878	0.00183237
TRINITY_DN78542_c5_g3	45.5703	113.827	-1.32068	1.11614e-10	3.51365e-09
TRINITY_DN68491_c0_g3	2.84309	5.79539	-1.02745	7.90865e-07	1.402e-05
TRINITY_DN73608_c3_g2	3.36427	9.99333	-1.57067	7.06094e-21	5.77962e-19
TRINITY_DN71310_c0_g1	3.70455	12.7868	-1.78728	3.50556e-08	7.74909e-07
TRINITY_DN79353_c1_g2	6.52016	14.3106	-1.13411	1.58803e-12	6.12559e-11
TRINITY_DN79768_c1_g2	2.12217	5.54489	-1.38562	0.00202966	0.015269
TRINITY_DN63349_c4_g1	7.03555	15.4031	-1.13048	0.00017343	0.00182828
TRINITY_DN61198_c1_g2	103.537	561.47	-2.43906	2.83905e-19	2.04457e-17
TRINITY_DN61198_c1_g1	54.4266	316.473	-2.5397	1.49448e-07	2.98932e-06
TRINITY_DN70079_c0_g3	46.1806	293.096	-2.66602	0.000725009	0.00636
TRINITY_DN59123_c0_g2	18.1556	54.3663	-1.5823	1.8592e-07	3.65844e-06
TRINITY_DN63929_c0_g3	2.36579	5.67792	-1.26304	0.00688538	0.041307
TRINITY_DN73676_c1_g2	1.38935	10.0745	-2.85823	9.45157e-36	2.07221e-33
TRINITY_DN71240_c0_g4	7.46035	16.8975	-1.17949	1.25657e-07	2.54813e-06
TRINITY_DN60383_c1_g8	13.5501	140.103	-3.37011	2.44038e-37	5.86048e-35
TRINITY_DN59397_c1_g1	10.5813	37.4537	-1.82359	7.33237e-11	2.35634e-09
TRINITY_DN64557_c7_g3	1.82772	5.88123	-1.68608	4.64507e-09	1.17541e-07
TRINITY_DN67221_c3_g9	1.55695	5.07031	-1.70335	1.69528e-09	4.56894e-08
TRINITY_DN78351_c1_g6	4.64024	11.7152	-1.33611	2.20254e-16	1.24312e-14
TRINITY_DN78351_c1_g5	5.37243	19.5525	-1.86371	1.17245e-11	4.13725e-10
TRINITY_DN80497_c7_g2	19.237	83.0551	-2.11019	4.44125e-33	8.24369e-31
TRINITY_DN80176_c1_g1	47.3999	146.875	-1.63163	7.4043e-11	2.37822e-09
TRINITY_DN80497_c7_g3	1.55869	8.28374	-2.40994	5.78851e-30	8.95369e-28
TRINITY_DN74538_c5_g1	6.35346	13.187	-1.0535	1.70122e-07	3.36631e-06
TRINITY_DN80497_c7_g1	9.1543	50.9369	-2.47619	1.70375e-27	2.21371e-25
TRINITY_DN79794_c0_g2	5.87929	12.9223	-1.13615	2.52097e-05	0.000328141
TRINITY_DN67538_c2_g2	8.0662	59.7502	-2.88898	1.55725e-26	1.87897e-24
TRINITY_DN65547_c3_g5	2.44736	8.72778	-1.83439	3.35964e-09	8.67205e-08
TRINITY_DN74382_c10_g2	2.78378	25.6466	-3.20365	1.29467e-16	7.46069e-15
TRINITY_DN59508_c2_g1	5.89501	53.8098	-3.1903	1.6805e-05	0.000227897
TRINITY_DN76983_c3_g5	2.38123	7.26891	-1.61003	2.77961e-11	9.39232e-10
TRINITY_DN68976_c0_g2	1.90034	8.47045	-2.15618	0.000159128	0.00169503
TRINITY_DN75600_c1_g1	93.8299	535.745	-2.51343	2.4511e-47	1.0326e-44
TRINITY_DN59974_c0_g1	606.513	3389.71	-2.48255	4.31859e-42	1.37035e-39
TRINITY_DN76238_c1_g2	20.3473	64.6072	-1.66685	4.0537e-13	1.67235e-11
TRINITY_DN77131_c2_g1	14.527	33.65	-1.21187	2.39051e-15	1.22845e-13
TRINITY_DN58392_c0_g1	16.1954	58.4841	-1.85247	4.91992e-15	2.46666e-13
TRINITY_DN79305_c1_g1	3.97307	9.78338	-1.30008	1.42082e-06	2.40344e-05
TRINITY_DN69781_c0_g1	9.56192	38.1356	-1.99577	1.3789e-26	1.67359e-24
TRINITY_DN76758_c2_g2	1.63063	14.3427	-3.13681	3.6408e-27	4.59982e-25
TRINITY_DN57563_c0_g1	5.99238	20.1599	-1.75029	2.38038e-14	1.11254e-12
TRINITY_DN68596_c0_g1	8.13477	21.4937	-1.40174	2.39402e-16	1.34627e-14
TRINITY_DN77464_c5_g1	17.649	120.773	-2.77464	4.79896e-48	2.12315e-45
TRINITY_DN60336_c0_g2	38.6089	525.56	-3.76685	1.36106e-11	4.77278e-10
TRINITY_DN63763_c0_g2	2.72026	13.6643	-2.3286	6.45995e-08	1.37338e-06
TRINITY_DN80344_c1_g1	0.459428	5.75935	-3.648	6.51638e-08	1.38466e-06
TRINITY_DN79373_c1_g4	3.40498	8.1367	-1.2568	0.000193297	0.00201245
TRINITY_DN66666_c5_g2	0.990015	11.5317	-3.54201	1.68268e-21	1.43342e-19
TRINITY_DN62901_c3_g1	4.6752	30.6144	-2.71111	4.61167e-20	3.54226e-18
TRINITY_DN66367_c3_g1	1.5655	8.16747	-2.38326	7.56587e-05	0.000878379
TRINITY_DN68635_c3_g2	1.99412	25.8772	-3.69786	5.97011e-20	4.52932e-18
TRINITY_DN60168_c3_g2	0.778726	13.4524	-4.11061	2.86321e-25	3.1811e-23
TRINITY_DN80419_c3_g2	5.88454	14.3672	-1.28777	5.21014e-10	1.50506e-08
TRINITY_DN80086_c1_g1	16.1328	34.8616	-1.11164	1.29774e-17	8.13131e-16
TRINITY_DN61271_c6_g1	0.742994	5.03523	-2.76064	1.24437e-12	4.86842e-11
TRINITY_DN73428_c6_g3	4.00645	9.89714	-1.30468	1.83003e-08	4.2349e-07
TRINITY_DN74546_c2_g2	2.85847	12.5057	-2.12927	4.63315e-18	3.0195e-16
TRINITY_DN66270_c8_g3	3.54886	7.51123	-1.08169	0.000507088	0.00467701
TRINITY_DN60723_c4_g1	11.5858	35.8321	-1.6289	1.43939e-17	8.99144e-16
TRINITY_DN73760_c3_g3	1.33787	149.356	-6.80268	1.31805e-107	8.56278e-104
TRINITY_DN76539_c1_g1	6.70488	17.5927	-1.3917	6.97327e-06	0.000102445
TRINITY_DN76539_c1_g2	6.15943	12.347	-1.00329	6.56775e-05	0.000775261
TRINITY_DN59855_c0_g2	2.9085	12.4451	-2.09723	7.05008e-11	2.26917e-09
TRINITY_DN71235_c4_g1	4.62779	11.6184	-1.32802	0.000127208	0.00139189
TRINITY_DN75151_c5_g4	6.26463	61.3914	-3.29273	1.74049e-26	2.09394e-24
TRINITY_DN64921_c0_g1	2.62261	10.503	-2.00172	1.21797e-19	9.0078e-18
TRINITY_DN70592_c0_g2	2.21876	12.1316	-2.45095	3.31375e-06	5.2326e-05
TRINITY_DN78037_c1_g1	53.3748	445.811	-3.0622	1.24913e-05	0.000174084
TRINITY_DN77103_c1_g3	1.3087	7.19311	-2.45848	1.21675e-05	0.000169956
TRINITY_DN66330_c4_g5	5.37403	15.8916	-1.56419	5.92241e-05	0.000706107
TRINITY_DN63060_c1_g1	2.30865	5.69737	-1.30325	0.000116276	0.001286
TRINITY_DN76403_c3_g1	2.44266	9.93575	-2.02418	7.73347e-12	2.78873e-10
TRINITY_DN62564_c2_g2	4.62045	10.8186	-1.22741	7.86917e-08	1.6494e-06
TRINITY_DN80015_c8_g1	24.1587	56.0769	-1.21486	4.51085e-14	2.05004e-12
TRINITY_DN77994_c2_g1	15.8791	147.694	-3.21741	7.62714e-36	1.6872e-33
TRINITY_DN74472_c0_g4	4.96599	12.2972	-1.30818	4.39921e-10	1.2813e-08
TRINITY_DN76965_c2_g3	673.231	2052.98	-1.60855	7.05597e-16	3.8183e-14
TRINITY_DN77788_c1_g1	6.80323	78.7514	-3.53301	1.41805e-52	7.71789e-50
TRINITY_DN42124_c0_g1	2.90194	72.8795	-4.65042	8.80341e-37	2.03492e-34
TRINITY_DN64856_c0_g1	26.1718	88.3742	-1.75561	3.90548e-16	2.15886e-14
TRINITY_DN65922_c7_g1	2.44976	6.60648	-1.43124	9.38263e-15	4.57223e-13
TRINITY_DN62105_c5_g4	0.746938	5.14471	-2.78403	5.74629e-27	7.1748e-25
TRINITY_DN65595_c0_g1	3.02327	9.35481	-1.6296	1.61405e-10	4.96462e-09
TRINITY_DN76419_c0_g1	3.4424	9.52937	-1.46897	2.32419e-11	7.92723e-10
TRINITY_DN78204_c2_g1	10.5384	35.6933	-1.76	1.02544e-32	1.87518e-30
TRINITY_DN79860_c1_g1	104.464	354.829	-1.76412	1.36319e-22	1.25104e-20
TRINITY_DN79860_c1_g5	30.6711	103.962	-1.7611	4.26825e-19	3.02962e-17
TRINITY_DN20518_c0_g1	0.604248	7.15021	-3.56477	3.84665e-06	5.98979e-05
TRINITY_DN79803_c0_g1	6.14982	23.1342	-1.91141	7.52836e-16	4.06502e-14
TRINITY_DN69553_c8_g1	4.41538	14.6411	-1.72942	5.56109e-20	4.22941e-18
TRINITY_DN64130_c0_g1	40.9487	231.973	-2.50207	0.000337194	0.00327599
TRINITY_DN66504_c2_g1	2.41065	16.909	-2.8103	4.94222e-08	1.07063e-06
TRINITY_DN61281_c0_g6	1.33357	8.21913	-2.62369	4.99151e-09	1.25661e-07
TRINITY_DN57169_c0_g1	2.02217	11.9432	-2.56221	5.64249e-06	8.46168e-05
TRINITY_DN78847_c0_g2	7.7393	80.1198	-3.37189	3.34831e-26	3.97206e-24
TRINITY_DN78847_c0_g1	13.5969	59.1286	-2.12058	1.43503e-21	1.22668e-19
TRINITY_DN67820_c4_g4	7.42708	21.0948	-1.50602	1.00062e-07	2.06161e-06
TRINITY_DN72314_c3_g4	2.66367	6.07146	-1.18863	0.00832433	0.0480506
TRINITY_DN79887_c4_g1	4.27395	13.0987	-1.61578	4.80453e-53	2.70798e-50
TRINITY_DN62198_c5_g3	1.94865	13.7078	-2.81445	3.97523e-36	8.9215e-34
TRINITY_DN70850_c7_g2	2.26459	20.2547	-3.16093	5.34568e-34	1.04406e-31
TRINITY_DN70850_c7_g1	4.34088	42.6246	-3.29563	4.26393e-37	1.00251e-34
TRINITY_DN67995_c5_g4	1.41177	17.5685	-3.63741	1.08497e-12	4.28005e-11
TRINITY_DN70325_c4_g3	2.64449	19.0026	-2.84514	9.25566e-19	6.39324e-17
TRINITY_DN66011_c4_g5	0.891051	5.46677	-2.61711	1.28589e-15	6.77436e-14
TRINITY_DN75706_c3_g1	8.48192	19.6693	-1.21348	1.20805e-12	4.73233e-11
TRINITY_DN77405_c1_g1	14.7119	64.9371	-2.14206	1.93833e-36	4.39811e-34
TRINITY_DN62751_c6_g1	2.78456	12.6648	-2.1853	6.8162e-07	1.22468e-05
TRINITY_DN65739_c6_g1	1.78818	8.4161	-2.23466	4.43199e-12	1.634e-10
TRINITY_DN70753_c7_g3	7.68387	46.4778	-2.59664	1.40412e-53	8.17535e-51
TRINITY_DN70567_c3_g2	4.78224	10.539	-1.13998	0.000118531	0.00130773
TRINITY_DN75972_c9_g3	1.01838	14.1415	-3.7956	2.29139e-14	1.0738e-12
TRINITY_DN61968_c7_g4	3.05598	24.4105	-2.99779	2.94835e-24	3.02016e-22
TRINITY_DN77145_c2_g1	0.416997	5.35971	-3.68405	1.20524e-25	1.37749e-23
TRINITY_DN72987_c1_g2	1.44915	5.36454	-1.88825	1.43599e-18	9.73909e-17
TRINITY_DN65307_c4_g2	3.39135	10.0339	-1.56495	2.28174e-11	7.78891e-10
TRINITY_DN62753_c5_g1	2.02691	66.3255	-5.03221	6.60112e-87	2.20219e-83
TRINITY_DN62501_c7_g3	2.83547	8.33203	-1.55508	2.32798e-10	7.02405e-09
TRINITY_DN62501_c7_g6	4.84821	14.1737	-1.54769	2.17087e-07	4.2232e-06
TRINITY_DN74530_c1_g3	56.4696	119.295	-1.07899	2.53959e-08	5.73708e-07
TRINITY_DN76569_c6_g2	2.89706	20.0675	-2.7922	4.46288e-25	4.89233e-23
TRINITY_DN76569_c6_g1	7.98862	46.0285	-2.52651	2.3645e-45	9.14926e-43
TRINITY_DN73871_c5_g1	18.1486	37.0962	-1.03141	8.61497e-11	2.73717e-09
TRINITY_DN70109_c7_g1	18.4669	455.224	-4.62356	7.44602e-56	5.0224e-53
TRINITY_DN62400_c0_g2	7.27536	40.8688	-2.48991	2.64284e-17	1.60304e-15
TRINITY_DN63081_c2_g1	1.39919	15.565	-3.47564	3.69155e-44	1.32077e-41
TRINITY_DN79290_c3_g3	30.1575	1229	-5.34882	1.59811e-89	5.4795e-86
TRINITY_DN77319_c1_g2	20.28	42.3111	-1.06098	9.56857e-11	3.02923e-09
TRINITY_DN77319_c1_g1	103.025	231.081	-1.16541	7.08911e-10	2.01438e-08
TRINITY_DN78080_c0_g1	8.61565	40.508	-2.23318	6.94548e-27	8.61623e-25
TRINITY_DN78080_c0_g2	9.53881	40.17	-2.07424	2.44565e-21	2.0522e-19
TRINITY_DN80036_c6_g1	28.8495	66.6737	-1.20857	0.000138432	0.00149874
TRINITY_DN78336_c0_g1	41.7741	96.6646	-1.21038	3.45472e-09	8.89886e-08
TRINITY_DN75222_c4_g1	4.3458	13.5026	-1.63554	1.30254e-05	0.000180752
TRINITY_DN64691_c0_g1	1.25654	5.13577	-2.03113	4.28163e-05	0.000528459
TRINITY_DN63918_c0_g4	1.14569	6.35544	-2.47178	6.1507e-11	1.99425e-09
TRINITY_DN63052_c0_g1	1.05882	5.71803	-2.43306	9.97369e-07	1.73713e-05
TRINITY_DN63052_c0_g2	7.86295	16.3014	-1.05185	6.18789e-12	2.25511e-10
TRINITY_DN63017_c6_g1	4.6538	25.6665	-2.4634	1.63031e-17	1.01074e-15
TRINITY_DN69684_c1_g2	1.38785	44.7917	-5.01231	1.19962e-130	1.23396e-126
TRINITY_DN63488_c0_g1	2.04737	14.0093	-2.77454	3.04512e-14	1.40514e-12
TRINITY_DN78643_c6_g1	7.4561	28.4802	-1.93347	1.48423e-15	7.77942e-14
TRINITY_DN69339_c0_g1	2.89847	14.9379	-2.36562	1.03581e-30	1.67677e-28
TRINITY_DN64514_c2_g1	2.95917	8.48646	-1.51997	5.00658e-09	1.25966e-07
TRINITY_DN74945_c6_g1	9.44751	28.9687	-1.61649	4.63783e-18	3.02095e-16
TRINITY_DN65971_c7_g1	8.31793	16.7946	-1.0137	1.68475e-07	3.33584e-06
TRINITY_DN61244_c5_g1	4.209	22.2852	-2.40454	8.61393e-37	1.99486e-34
TRINITY_DN70884_c1_g2	2.22693	7.66679	-1.78356	1.71013e-18	1.15476e-16
TRINITY_DN73058_c2_g4	388.824	3308.86	-3.08915	5.06449e-08	1.09538e-06
TRINITY_DN71860_c1_g4	9.21166	19.9406	-1.11418	6.78633e-06	9.98943e-05
TRINITY_DN60565_c2_g4	1.15629	6.72212	-2.53941	1.25739e-06	2.14878e-05
TRINITY_DN78315_c4_g6	1.01977	121.893	-6.90122	3.84145e-122	2.96356e-118
TRINITY_DN62518_c5_g1	13.5056	49.0087	-1.85948	1.98085e-17	1.21827e-15
TRINITY_DN59352_c1_g1	5.96712	21.2066	-1.8294	1.14792e-09	3.14875e-08
TRINITY_DN73009_c1_g3	0.0001	13.8302	-17.0775	3.01349e-12	1.12787e-10
TRINITY_DN79923_c1_g2	7.94952	25.3676	-1.67405	7.75369e-13	3.10941e-11
TRINITY_DN69136_c1_g1	69.1375	189.696	-1.45615	1.48978e-11	5.20644e-10
TRINITY_DN79043_c4_g1	36.4601	86.8408	-1.25206	1.02617e-06	1.77976e-05
TRINITY_DN77779_c2_g2	20.748	45.5053	-1.13306	0.00374054	0.0253383
TRINITY_DN75443_c2_g2	13.9302	261.432	-4.23015	6.9377e-60	5.86544e-57
TRINITY_DN78067_c4_g2	0.773367	5.73106	-2.88958	2.7042e-05	0.000349448
TRINITY_DN78106_c0_g7	8.93812	75.7616	-3.08342	1.28005e-06	2.18387e-05
TRINITY_DN74647_c7_g1	2.84593	14.3608	-2.33517	1.5227e-20	1.21027e-18
TRINITY_DN67693_c0_g1	11.8552	79.7611	-2.75017	5.53219e-45	2.06929e-42
TRINITY_DN76009_c1_g6	1.60853	8.13966	-2.33923	2.62095e-06	4.21741e-05
TRINITY_DN77807_c6_g1	2.62941	11.9291	-2.18168	6.97265e-11	2.24601e-09
TRINITY_DN61810_c5_g4	4.50378	11.7951	-1.38898	6.34878e-20	4.80185e-18
TRINITY_DN72194_c5_g1	49.2495	132.037	-1.42276	7.72073e-13	3.0972e-11
TRINITY_DN61873_c3_g9	35.3347	113.807	-1.68744	0.00322686	0.0224449
TRINITY_DN71844_c6_g1	13.9726	32.7379	-1.22836	4.0298e-08	8.83515e-07
TRINITY_DN76148_c6_g1	68.6329	487.814	-2.82936	5.66633e-07	1.03263e-05
TRINITY_DN75216_c4_g2	0.250151	6.60134	-4.72189	8.86678e-13	3.53055e-11
TRINITY_DN64404_c4_g1	7.65864	142.648	-4.21922	1.33143e-69	2.00421e-66
TRINITY_DN76051_c1_g1	2.5716	6.37072	-1.30879	0.00102407	0.00855421
TRINITY_DN70633_c0_g4	2.88963	7.57243	-1.38987	5.28089e-15	2.6412e-13
TRINITY_DN70558_c0_g1	6.77823	13.6233	-1.00709	2.77052e-10	8.29242e-09
TRINITY_DN61094_c5_g1	4.42983	18.9074	-2.09363	1.57373e-10	4.8515e-09
TRINITY_DN70145_c3_g1	2.62205	5.34011	-1.02617	6.73327e-06	9.92147e-05
TRINITY_DN70513_c0_g2	1.77164	5.91386	-1.73902	0.000261842	0.00262833
TRINITY_DN67654_c4_g1	2.5783	8.01857	-1.63692	7.38795e-06	0.000108036
TRINITY_DN78894_c5_g1	0.938727	5.79699	-2.62653	4.90592e-05	0.000596613
TRINITY_DN79140_c2_g1	1.36109	5.59913	-2.04044	0.000714763	0.00628082
TRINITY_DN63795_c2_g2	1.60299	10.439	-2.70316	2.06957e-06	3.39388e-05
TRINITY_DN72335_c3_g3	3.59589	8.70358	-1.27526	3.22818e-09	8.36763e-08
TRINITY_DN68566_c8_g2	5.7784	12.4797	-1.11084	3.54923e-06	5.5674e-05
TRINITY_DN71699_c3_g2	0.173465	9.57473	-5.78652	1.08094e-38	2.87557e-36
TRINITY_DN71699_c3_g3	0.42407	7.93066	-4.22507	0.000131606	0.00143315
TRINITY_DN79971_c4_g1	128.145	345.669	-1.43161	6.66315e-24	6.66504e-22
TRINITY_DN78542_c5_g1	75.1757	243.135	-1.69342	3.73222e-29	5.45192e-27
TRINITY_DN61902_c1_g3	10.0514	23.8104	-1.2442	4.70206e-05	0.000574482
TRINITY_DN76423_c2_g5	1.45372	13.3159	-3.19534	2.08262e-23	2.03538e-21
TRINITY_DN76423_c2_g1	3.01266	46.9845	-3.96308	3.82892e-58	2.95389e-55
TRINITY_DN80124_c2_g2	16.3216	32.9471	-1.01337	1.89902e-14	8.96289e-13
TRINITY_DN77867_c3_g1	1.49239	6.44682	-2.11097	2.05157e-12	7.82073e-11
TRINITY_DN54942_c0_g1	24.2332	77.2818	-1.67314	6.37483e-15	3.16142e-13
TRINITY_DN67659_c2_g1	109.203	487.867	-2.15948	9.27423e-25	9.92858e-23
TRINITY_DN76975_c1_g7	2.76243	15.344	-2.47366	5.30704e-09	1.33172e-07
TRINITY_DN77836_c4_g3	3.35116	6.92771	-1.04772	1.24183e-09	3.39276e-08
TRINITY_DN58930_c0_g1	3.99553	13.1869	-1.72264	1.15359e-08	2.75742e-07
TRINITY_DN34692_c0_g1	1.12483	8.22472	-2.87026	3.527e-22	3.14791e-20
TRINITY_DN73701_c0_g2	25.4761	207.869	-3.02846	2.61107e-54	1.57989e-51
TRINITY_DN57912_c0_g1	4.65227	11.0092	-1.24271	1.33628e-09	3.63713e-08
TRINITY_DN79701_c2_g1	9.53408	44.6446	-2.22732	4.00712e-43	1.35884e-40
TRINITY_DN84616_c0_g1	2.05177	5.28686	-1.36554	9.85291e-08	2.03241e-06
TRINITY_DN74174_c1_g3	478.406	1016.05	-1.08667	4.99734e-10	1.44902e-08
TRINITY_DN74081_c8_g1	12.965	346.38	-4.73967	6.33532e-54	3.77778e-51
TRINITY_DN79562_c0_g1	2.96864	8.13019	-1.45349	8.11003e-07	1.43306e-05
TRINITY_DN78260_c3_g3	3.6026	7.30322	-1.01949	9.98126e-06	0.000142118
TRINITY_DN67919_c0_g1	25.0802	52.3109	-1.06056	1.33582e-15	7.02542e-14
TRINITY_DN61545_c0_g1	6.30571	21.8713	-1.79431	3.04882e-11	1.02487e-09
TRINITY_DN79298_c3_g3	274.501	793.562	-1.53153	7.97025e-23	7.45309e-21
TRINITY_DN79298_c3_g2	119.283	410.901	-1.7844	1.15624e-18	7.89818e-17
TRINITY_DN79298_c3_g1	231.585	643.61	-1.47464	1.08026e-17	6.83105e-16
TRINITY_DN79298_c3_g4	64.3707	159.983	-1.31345	8.74206e-16	4.68756e-14
TRINITY_DN77412_c1_g1	5.28621	15.497	-1.55169	1.556e-17	9.69044e-16
TRINITY_DN77941_c0_g1	14.9767	66.8576	-2.15837	8.42782e-41	2.47099e-38
TRINITY_DN64790_c1_g7	4.35196	10.0808	-1.21187	7.47024e-05	0.00086842
TRINITY_DN77925_c1_g3	5.35914	20.2766	-1.91975	6.0879e-12	2.21997e-10
TRINITY_DN60842_c1_g3	1.28386	6.78218	-2.40126	2.068e-15	1.07163e-13
TRINITY_DN78414_c2_g5	0.647817	10.8892	-4.07117	4.39381e-11	1.45168e-09
TRINITY_DN69486_c4_g3	2.83891	29.431	-3.37393	9.5564e-41	2.79525e-38
TRINITY_DN63207_c2_g1	1.29283	11.3236	-3.13073	2.25718e-20	1.76898e-18
TRINITY_DN65467_c1_g1	7.02058	25.6956	-1.87186	9.04874e-21	7.34823e-19
TRINITY_DN71300_c8_g2	2.42945	5.04389	-1.05391	8.02806e-08	1.67843e-06
TRINITY_DN64699_c4_g3	1.98826	11.9263	-2.58457	1.19228e-34	2.42854e-32
[truncated: 1,606 more rows]

## Sheet: Table (2)
Table (2).Skin (A) compared to Venom gland (B), up- regulated genes
Gene id	MeanTPM (A)	MeanTPM (B)	log2FoldChange	pValue	qValue
TRINITY_DN73261_c0_g1	5.01254	0.40244	3.63869	1.27339e-06	2.17341e-05
TRINITY_DN80400_c8_g4	42.6997	4.78969	3.15622	3.11984e-07	5.92639e-06
TRINITY_DN78639_c2_g1	18.0043	5.67045	1.66681	0.00577267	0.035884
TRINITY_DN61911_c1_g2	8.07223	2.64044	1.61219	0.00503444	0.0322233
TRINITY_DN74097_c3_g1	8.97304	3.35346	1.41995	0.00246076	0.0179232
TRINITY_DN69362_c0_g1	1341.67	254.334	2.39923	1.30294e-21	1.11764e-19
TRINITY_DN75097_c5_g2	194.319	13.0548	3.89577	6.48862e-38	1.61803e-35
TRINITY_DN78207_c3_g1	5.49851	0.306338	4.16585	0.00186122	0.0141974
TRINITY_DN79585_c0_g2	5.3783	1.00081	2.42599	1.2098e-06	2.07233e-05
TRINITY_DN66607_c2_g3	6.34745	1.62718	1.9638	0.000473167	0.00440264
TRINITY_DN60205_c0_g1	9.0806	1.00368	3.17748	0.000415367	0.00393121
TRINITY_DN57928_c0_g1	11.8362	0.909506	3.70198	3.74789e-06	5.84782e-05
TRINITY_DN57835_c0_g2	44.1042	1.19136	5.21024	6.12132e-13	2.47814e-11
TRINITY_DN57835_c0_g1	29.6773	0.169285	7.45376	3.51343e-48	1.57131e-45
TRINITY_DN71137_c1_g3	6.798	0.197938	5.10199	5.18456e-11	1.6948e-09
TRINITY_DN71137_c1_g1	1844.87	150.668	3.61407	1.69618e-85	5.36841e-82
TRINITY_DN60284_c1_g1	10.2723	1.09915	3.22431	0.000147043	0.00158062
TRINITY_DN64990_c0_g2	18.1203	5.86933	1.62634	5.75442e-07	1.04729e-05
TRINITY_DN58661_c5_g4	24.9466	1.23905	4.33154	1.45869e-07	2.92247e-06
TRINITY_DN71630_c1_g1	7.04545	2.64516	1.41334	0.00180992	0.0138745
TRINITY_DN75710_c2_g3	17.2921	7.0757	1.28916	0.000994041	0.00833443
TRINITY_DN67091_c1_g3	8.59594	0.620567	3.792	0.00497807	0.0319437
TRINITY_DN79028_c1_g2	20.0968	4.09827	2.29388	1.51778e-05	0.00020784
TRINITY_DN79028_c1_g1	43.0248	3.76807	3.51327	3.11438e-48	1.40301e-45
TRINITY_DN79546_c2_g3	29.7909	2.56398	3.53841	7.52824e-19	5.22931e-17
TRINITY_DN68139_c5_g2	30.5926	4.22984	2.85451	7.11506e-32	1.23176e-29
TRINITY_DN70991_c3_g14	32.966	3.74264	3.13885	2.32455e-08	5.29002e-07
TRINITY_DN79127_c1_g1	5.14274	2.06578	1.31585	0.00235854	0.0172991
TRINITY_DN75859_c8_g1	8.40756	1.88832	2.15458	0.000388208	0.00370685
TRINITY_DN60746_c0_g2	14.0537	6.67654	1.07378	0.00452712	0.0295956
TRINITY_DN58800_c0_g1	50.2049	4.98592	3.3319	9.81091e-23	9.12592e-21
TRINITY_DN65768_c5_g1	24.0687	0.968181	4.63574	4.07764e-32	7.24206e-30
TRINITY_DN79913_c0_g3	9.0776	3.9191	1.21179	0.000746227	0.00652387
TRINITY_DN73166_c4_g3	21.941	2.93619	2.90162	4.16896e-11	1.38146e-09
TRINITY_DN75907_c2_g2	131.834	28.1124	2.22945	2.36117e-16	1.32961e-14
TRINITY_DN67987_c2_g2	15.1543	4.07295	1.89558	1.58174e-07	3.14906e-06
TRINITY_DN67987_c2_g3	41.0986	1.24614	5.04356	4.36925e-28	5.94618e-26
TRINITY_DN70799_c5_g5	6.26563	0.33714	4.21604	0.00113917	0.00937471
TRINITY_DN76776_c3_g1	5.56791	1.46845	1.92285	0.00291412	0.0205969
TRINITY_DN77374_c2_g1	13.477	6.57706	1.03498	1.47878e-05	0.000203109
TRINITY_DN71919_c0_g1	42.8246	10.8436	1.98159	2.98303e-14	1.37855e-12
TRINITY_DN71919_c0_g2	25.3187	7.08286	1.8378	8.43081e-09	2.05542e-07
TRINITY_DN75456_c0_g2	34.5565	13.1072	1.3986	0.000109863	0.0012238
TRINITY_DN75456_c0_g3	28.2401	10.4764	1.4306	8.26211e-06	0.000119727
TRINITY_DN62947_c2_g2	6.55897	1.68346	1.96204	1.47745e-09	4.00021e-08
TRINITY_DN62912_c5_g3	14.7818	2.22403	2.73258	4.70291e-05	0.000574528
TRINITY_DN71584_c1_g6	7.63399	0.289548	4.72056	7.49641e-19	5.21306e-17
TRINITY_DN71386_c5_g1	24.1651	6.57888	1.87701	2.97947e-11	1.00265e-09
TRINITY_DN58922_c0_g1	5.48808	1.01713	2.4318	2.52707e-08	5.71194e-07
TRINITY_DN68666_c0_g1	23.7022	0.64438	5.20096	1.87493e-11	6.47543e-10
TRINITY_DN55344_c0_g1	13.8471	3.71511	1.8981	0.00786869	0.0459556
TRINITY_DN70516_c3_g2	5.72229	0.392526	3.86573	0.000141553	0.00152799
TRINITY_DN73373_c2_g1	6.80196	1.19808	2.50523	1.93094e-09	5.16842e-08
TRINITY_DN77026_c3_g1	5.42543	1.15798	2.22813	1.04401e-13	4.56167e-12
TRINITY_DN77026_c3_g3	9.89512	2.79165	1.8256	8.42147e-11	2.68467e-09
TRINITY_DN74857_c5_g4	8.8428	0.918888	3.26654	3.27361e-09	8.46769e-08
TRINITY_DN76114_c2_g1	7.58259	1.14861	2.72281	0.00540606	0.0340788
TRINITY_DN75461_c2_g2	87.8026	8.15814	3.42795	5.16005e-21	4.25471e-19
TRINITY_DN61312_c4_g1	39.121	2.28384	4.09841	7.63447e-17	4.48316e-15
TRINITY_DN79019_c2_g1	6.03557	1.94886	1.63086	1.72813e-07	3.41572e-06
TRINITY_DN61470_c5_g2	7.00545	1.9051	1.87861	8.84774e-11	2.80823e-09
TRINITY_DN74173_c3_g4	15.5089	0.870554	4.15502	2.11799e-44	7.73475e-42
TRINITY_DN79762_c4_g1	17.8251	5.49468	1.6978	6.84953e-08	1.44872e-06
TRINITY_DN79762_c4_g2	6.86632	1.66411	2.04479	2.52261e-06	4.0719e-05
TRINITY_DN65301_c2_g3	6.52602	2.75999	1.24154	0.000304498	0.00299894
TRINITY_DN69004_c6_g2	20.1805	6.03365	1.74185	0.00245144	0.0178648
TRINITY_DN66798_c2_g4	11.6738	2.78226	2.06894	3.84791e-08	8.45979e-07
TRINITY_DN62887_c1_g3	8.66783	1.52921	2.50288	6.56419e-18	4.22445e-16
TRINITY_DN74350_c2_g1	7.40542	0.128282	5.85119	4.51669e-07	8.35983e-06
TRINITY_DN77344_c4_g1	678.417	31.6629	4.42131	1.53724e-55	1.00396e-52
TRINITY_DN62296_c5_g1	37.1805	2.69076	3.78846	6.6202e-53	3.69758e-50
TRINITY_DN79919_c3_g1	175.967	45.0289	1.96638	5.12891e-13	2.09354e-11
TRINITY_DN80177_c3_g2	8.91035	3.03506	1.55376	0.000425884	0.00401658
TRINITY_DN51025_c0_g1	31.4001	7.29044	2.10669	0.00592518	0.036653
TRINITY_DN62420_c0_g2	16.5397	2.05774	3.0068	2.89581e-10	8.65274e-09
TRINITY_DN72451_c1_g2	24.5972	0.45412	5.75927	4.37882e-32	7.75467e-30
TRINITY_DN64137_c2_g3	5.17752	0.0001	15.66	0.000609958	0.00547724
TRINITY_DN74031_c3_g4	6.52345	2.56179	1.34848	0.00172669	0.0133442
TRINITY_DN68550_c6_g1	5.12292	0.619381	3.04807	6.70218e-06	9.88082e-05
TRINITY_DN77356_c5_g8	5.8257	1.42149	2.03503	0.00172756	0.0133484
TRINITY_DN75829_c1_g1	58.5394	7.717	2.9233	9.42348e-15	4.59032e-13
TRINITY_DN78418_c1_g1	12.7017	0.772849	4.03869	4.46452e-29	6.46805e-27
TRINITY_DN60322_c7_g1	18.2166	3.37526	2.43218	4.20209e-12	1.55295e-10
TRINITY_DN75776_c0_g2	17.4577	0.955227	4.19188	3.21166e-33	6.00653e-31
TRINITY_DN75776_c0_g1	7.32568	1.58212	2.21111	6.90878e-15	3.41387e-13
TRINITY_DN62143_c5_g5	13.8738	2.09544	2.72704	0.00384769	0.0259105
TRINITY_DN80605_c0_g1	10.3419	2.15765	2.26097	2.63253e-12	9.91597e-11
TRINITY_DN64366_c0_g1	9.33014	3.41999	1.44791	3.91564e-05	0.000488159
TRINITY_DN78685_c6_g5	8.07355	0.248702	5.02072	0.00117803	0.0096419
TRINITY_DN76065_c4_g1	12.7929	1.61236	2.9881	7.76536e-09	1.90636e-07
TRINITY_DN76065_c4_g2	9.42635	2.322	2.02133	2.69508e-08	6.05841e-07
TRINITY_DN76682_c3_g4	10.8971	1.12588	3.27482	2.38391e-13	1.00981e-11
TRINITY_DN76682_c3_g2	23.7296	1.81518	3.7085	6.91914e-22	6.03153e-20
TRINITY_DN77118_c1_g1	10.4938	3.42909	1.61363	3.52432e-05	0.000443903
TRINITY_DN68132_c3_g2	17.4123	2.01661	3.1101	1.06991e-14	5.18713e-13
TRINITY_DN60663_c3_g2	7.58845	1.82014	2.05975	0.000120587	0.00132816
TRINITY_DN66178_c4_g6	11.4737	2.53703	2.17712	0.000359703	0.00346729
TRINITY_DN79790_c0_g1	20.5973	6.6718	1.62631	1.29651e-36	2.9636e-34
TRINITY_DN75306_c4_g2	5.38471	2.08272	1.3704	0.00036189	0.00348656
TRINITY_DN76903_c2_g3	11.4239	1.09082	3.38856	5.45802e-30	8.47434e-28
TRINITY_DN78724_c5_g3	27.0104	7.99473	1.75639	7.10307e-08	1.49926e-06
TRINITY_DN64507_c2_g2	8.42465	2.41887	1.80028	0.0022309	0.0165091
TRINITY_DN79445_c3_g4	10.1013	0.273277	5.20803	5.46793e-10	1.57474e-08
TRINITY_DN68597_c0_g2	6.38809	1.51372	2.07729	5.98549e-06	8.92185e-05
TRINITY_DN65206_c1_g1	29.0794	0.957003	4.92533	9.17789e-15	4.47599e-13
TRINITY_DN68476_c3_g1	7.36943	2.16924	1.76436	4.57607e-06	7.02284e-05
TRINITY_DN77798_c2_g1	10.3208	4.97918	1.05158	2.20258e-05	0.000290434
TRINITY_DN80479_c4_g4	5.55568	1.5884	1.80639	0.000421342	0.00397983
TRINITY_DN69424_c1_g2	5.40846	1.71378	1.65804	0.00467514	0.0303788
TRINITY_DN79321_c2_g3	334.689	132.038	1.34187	0.00094125	0.00795612
TRINITY_DN79321_c2_g2	61.4976	20.5679	1.58014	0.000257103	0.00258538
TRINITY_DN77394_c1_g2	13.2425	1.60025	3.04881	2.02089e-31	3.45018e-29
TRINITY_DN48815_c0_g1	7.03307	0.857849	3.03536	8.42731e-06	0.000121935
TRINITY_DN66314_c2_g3	9.24163	2.5	1.88622	8.24751e-10	2.31687e-08
TRINITY_DN62323_c4_g2	8.12382	0.0944819	6.42598	2.08204e-08	4.76713e-07
TRINITY_DN61269_c3_g2	5.43732	0.365998	3.89299	0.000868132	0.00742245
TRINITY_DN61269_c3_g1	6.44449	1.44206	2.15994	2.5512e-08	5.76014e-07
TRINITY_DN67366_c5_g3	79.3166	23.3913	1.76165	5.36258e-08	1.155e-06
TRINITY_DN75710_c2_g4	5.86234	0.169787	5.10968	0.000379958	0.00363934
TRINITY_DN70618_c0_g1	23.548	2.87946	3.03173	4.78079e-13	1.95374e-11
TRINITY_DN75577_c5_g2	6.29562	1.4097	2.15896	1.60654e-06	2.68996e-05
TRINITY_DN74859_c0_g2	5.0572	0.902559	2.48625	1.51497e-05	0.000207486
TRINITY_DN80346_c6_g1	50.7058	16.3295	1.63467	5.82807e-12	2.129e-10
TRINITY_DN60208_c3_g4	5.43429	0.195432	4.79736	5.44512e-10	1.5689e-08
TRINITY_DN78436_c3_g1	22.7774	8.34579	1.44848	6.00994e-05	0.000715575
TRINITY_DN67295_c3_g3	5.74563	0.0001	15.8102	6.14473e-08	1.3102e-06
TRINITY_DN79791_c5_g1	5.56809	0.44875	3.6332	3.63426e-05	0.000456167
TRINITY_DN75789_c9_g1	9.0928	3.62667	1.32608	0.00777277	0.0454923
TRINITY_DN69878_c4_g1	24.6463	5.92855	2.05562	3.06161e-11	1.02888e-09
TRINITY_DN74030_c1_g1	6.01027	2.20495	1.44668	0.000715214	0.00628361
TRINITY_DN70293_c6_g12	6.07028	2.13535	1.50729	0.00142791	0.0113468
TRINITY_DN70524_c0_g1	6.40519	1.49173	2.10225	1.39524e-14	6.67527e-13
TRINITY_DN72393_c6_g2	5.99535	2.81954	1.08838	0.00644021	0.0392032
TRINITY_DN77045_c2_g1	5.32487	1.99913	1.41338	0.00676231	0.0407582
TRINITY_DN80567_c0_g2	50.7307	3.78429	3.74476	6.56774e-38	1.63116e-35
TRINITY_DN78376_c6_g2	66.389	9.16866	2.85616	3.16616e-17	1.90178e-15
TRINITY_DN78376_c6_g1	56.1928	6.84776	3.03668	2.38076e-12	9.01437e-11
TRINITY_DN76490_c2_g1	841.507	146.706	2.52004	1.60682e-11	5.58542e-10
TRINITY_DN66655_c0_g8	7.44751	2.65722	1.48684	1.68448e-06	2.80902e-05
TRINITY_DN73014_c3_g6	5.92232	0.0787047	6.23357	0.000151231	0.00161915
TRINITY_DN72528_c4_g1	9.5779	3.54532	1.43379	2.31393e-05	0.000303625
TRINITY_DN64375_c3_g2	33.5592	4.01073	3.06477	9.38103e-14	4.12637e-12
TRINITY_DN64375_c3_g1	23.7933	4.12747	2.52723	5.32444e-07	9.75106e-06
TRINITY_DN69924_c2_g2	24.7527	9.94463	1.3156	0.00502869	0.0322015
TRINITY_DN75250_c1_g2	6.3105	1.69313	1.89806	0.000311044	0.00305682
TRINITY_DN80119_c10_g2	421.681	96.2288	2.13161	2.40445e-10	7.23709e-09
TRINITY_DN74127_c6_g3	30.6085	13.1112	1.22313	0.000405738	0.0038507
TRINITY_DN75504_c3_g7	6.01691	0.318029	4.24179	3.31461e-09	8.56118e-08
TRINITY_DN63371_c6_g3	9.21411	0.810176	3.50754	1.71572e-11	5.94553e-10
TRINITY_DN72753_c3_g1	35.3603	10.0557	1.81411	0.00683883	0.0411019
TRINITY_DN69893_c2_g8	7.84815	0.451774	4.11868	2.86179e-19	2.05854e-17
TRINITY_DN76846_c5_g2	16.8335	2.93404	2.52037	2.05374e-10	6.23624e-09
TRINITY_DN76846_c5_g1	7.90559	1.87725	2.07425	4.34265e-07	8.0631e-06
TRINITY_DN60578_c4_g4	7.09384	1.64237	2.11078	2.53697e-07	4.88231e-06
TRINITY_DN66980_c3_g7	7.0959	1.30423	2.44379	0.00643904	0.0392032
TRINITY_DN76949_c0_g2	7.76381	2.71944	1.51346	1.92846e-07	3.78803e-06
TRINITY_DN63275_c0_g2	9.38364	3.04062	1.62578	0.000490711	0.00454527
TRINITY_DN64397_c3_g2	7.54712	2.60457	1.53488	2.72642e-05	0.000352135
TRINITY_DN76127_c5_g2	7.61699	0.843242	3.1752	4.53868e-08	9.88762e-07
TRINITY_DN63875_c4_g3	149.632	1.62115	6.52826	1.77361e-53	1.02782e-50
TRINITY_DN60585_c4_g1	5.33466	0.94134	2.50261	0.00701259	0.0419116
TRINITY_DN76969_c1_g1	5.22856	0.742761	2.81544	0.000396464	0.00377488
TRINITY_DN63774_c5_g1	5.88181	0.221642	4.72996	0.000415111	0.00392909
TRINITY_DN76650_c9_g3	81.1346	36.3203	1.15954	0.00176411	0.0135793
TRINITY_DN65953_c4_g1	36.5155	1.04711	5.12402	1.11502e-19	8.26623e-18
TRINITY_DN80609_c3_g1	60.2499	10.3969	2.5348	2.83559e-20	2.20133e-18
TRINITY_DN78230_c4_g1	10.9648	1.04927	3.38542	4.22361e-11	1.39882e-09
TRINITY_DN73943_c2_g1	23.8171	3.5424	2.7492	6.17696e-16	3.35882e-14
TRINITY_DN73943_c2_g2	10.9714	1.5382	2.83443	1.17328e-13	5.09046e-12
TRINITY_DN67080_c4_g1	14.5352	0.573123	4.66456	7.57851e-33	1.39412e-30
TRINITY_DN71951_c6_g1	162.305	5.13044	4.98348	4.00217e-66	5.20009e-63
TRINITY_DN76551_c5_g1	944.183	17.1498	5.7828	1.5442e-60	1.35183e-57
TRINITY_DN76551_c5_g5	289.194	5.68142	5.66964	6.49592e-16	3.52295e-14
TRINITY_DN72886_c1_g5	7.62001	0.158248	5.58954	5.12597e-06	7.77493e-05
TRINITY_DN57112_c0_g1	6.99622	0.484156	3.85303	0.00154255	0.0121269
TRINITY_DN62344_c1_g1	28.2243	2.3957	3.55842	9.96142e-11	3.15037e-09
TRINITY_DN61610_c9_g2	13.2582	5.19149	1.35266	0.00137105	0.010958
TRINITY_DN64373_c1_g5	10.7742	1.09783	3.29485	2.26724e-05	0.000298069
TRINITY_DN63742_c1_g3	57.1712	4.75649	3.58732	2.23946e-24	2.32292e-22
TRINITY_DN78018_c0_g1	25.6179	2.05802	3.63782	2.25513e-12	8.57025e-11
TRINITY_DN57750_c0_g1	7.47122	0.600645	3.63676	3.92193e-05	0.000488697
TRINITY_DN78296_c3_g2	20.8009	3.50453	2.56935	4.08828e-07	7.63213e-06
TRINITY_DN66395_c3_g1	7.10168	2.59482	1.45253	0.000207642	0.00214336
TRINITY_DN63225_c1_g2	19.5214	2.07822	3.23163	2.05949e-10	6.25215e-09
TRINITY_DN63225_c1_g3	9.6766	0.837953	3.52956	1.18119e-12	4.63298e-11
TRINITY_DN74416_c3_g1	31.9276	2.87859	3.47137	3.46487e-61	3.21568e-58
TRINITY_DN74611_c3_g2	15.1654	6.46677	1.22967	0.00178967	0.0137441
TRINITY_DN70800_c1_g1	33.3975	14.6665	1.18722	0.0016292	0.0126958
TRINITY_DN59304_c0_g1	55.303	19.7079	1.48858	0.00199201	0.0150332
TRINITY_DN67288_c5_g2	7.00221	0.0001	16.0955	4.88003e-06	7.43478e-05
TRINITY_DN77811_c0_g4	15.6392	1.80018	3.11895	0.000582028	0.00525742
TRINITY_DN63546_c5_g1	6310.8	118.719	5.7322	1.12665e-60	9.93343e-58
TRINITY_DN63546_c5_g2	388.07	21.5292	4.17195	1.5708e-83	4.40664e-80
TRINITY_DN68066_c3_g1	6.0794	0.663069	3.1967	9.63221e-27	1.18421e-24
TRINITY_DN65182_c1_g1	6.92663	2.37208	1.546	2.48319e-05	0.000323633
TRINITY_DN67455_c4_g2	16.6815	0.900178	4.21189	4.03671e-13	1.66702e-11
TRINITY_DN62513_c3_g5	6.32621	1.49214	2.08396	6.02953e-09	1.499e-07
TRINITY_DN60212_c8_g3	5.48886	1.15087	2.25378	8.14179e-09	1.99164e-07
TRINITY_DN80253_c3_g1	69.4	17.0547	2.02477	8.02502e-08	1.67808e-06
TRINITY_DN65977_c4_g2	5.02521	0.876683	2.51906	7.36731e-06	0.000107772
TRINITY_DN78779_c3_g4	6.39421	1.99473	1.68057	6.44009e-08	1.3701e-06
TRINITY_DN62343_c6_g3	10.869	0.274557	5.30697	2.96181e-16	1.65426e-14
TRINITY_DN57871_c0_g1	67.4056	14.4126	2.22554	5.15417e-06	7.81483e-05
TRINITY_DN58826_c0_g1	55.9448	11.5091	2.28123	7.35474e-17	4.3292e-15
TRINITY_DN77666_c1_g2	27.9757	1.21166	4.52912	7.61636e-11	2.44442e-09
TRINITY_DN78297_c1_g2	71.4737	11.6331	2.61917	3.62536e-22	3.22869e-20
TRINITY_DN59450_c0_g1	6.62472	0.242006	4.77475	0.000574652	0.00520017
TRINITY_DN72461_c2_g4	5.06158	1.04974	2.26955	0.000779818	0.00677483
TRINITY_DN77505_c1_g5	6.23295	1.88811	1.72298	3.924e-06	6.10139e-05
TRINITY_DN80502_c2_g2	5.18897	0.498018	3.38118	2.03437e-22	1.84835e-20
TRINITY_DN68363_c3_g3	8.45531	0.0001	16.3676	3.05907e-07	5.81609e-06
TRINITY_DN75225_c4_g2	38.2007	5.11415	2.90103	1.30775e-16	7.52901e-15
TRINITY_DN66263_c2_g2	31.9933	1.18627	4.75327	2.58306e-29	3.82303e-27
TRINITY_DN66263_c2_g1	475.655	23.4323	4.34334	4.41445e-62	4.32459e-59
TRINITY_DN66263_c2_g4	51.3293	1.89475	4.75971	6.34042e-06	9.39757e-05
TRINITY_DN73506_c6_g1	10.2014	2.55967	1.99474	3.14675e-05	0.000401094
TRINITY_DN60706_c8_g9	6.3645	1.0307	2.62642	9.32171e-05	0.00105863
TRINITY_DN60119_c2_g3	42.92	14.8436	1.5318	2.35077e-05	0.000308132
TRINITY_DN74703_c1_g2	5.64232	2.21821	1.34689	0.00223303	0.0165208
TRINITY_DN70889_c3_g1	31.3412	10.4803	1.58037	0.00616896	0.0378801
TRINITY_DN65876_c0_g1	12.0033	1.27961	3.22966	7.63368e-38	1.88453e-35
TRINITY_DN74184_c2_g1	9.68518	2.21915	2.12577	3.71346e-06	5.8007e-05
TRINITY_DN67719_c2_g2	7.33932	0.733586	3.32261	1.0414e-11	3.70341e-10
TRINITY_DN80562_c3_g3	128.033	6.06964	4.39877	2.59823e-76	4.93403e-73
TRINITY_DN80562_c3_g2	247.617	12.7611	4.27828	7.55309e-65	8.55335e-62
TRINITY_DN80562_c3_g1	69.0224	2.5974	4.73192	9.89507e-85	2.97902e-81
TRINITY_DN80562_c3_g4	105.235	4.60242	4.51508	3.21643e-45	1.22916e-42
TRINITY_DN62765_c0_g4	7.10918	1.97763	1.84591	0.00277608	0.0197866
TRINITY_DN76312_c1_g1	17.3289	4.25123	2.02723	8.88363e-07	1.56004e-05
TRINITY_DN64137_c3_g1	6.26076	2.98336	1.0694	0.000482182	0.00447774
TRINITY_DN78071_c2_g3	6.13301	1.99075	1.62328	0.000271067	0.00270705
TRINITY_DN78071_c2_g1	13.677	4.63341	1.56161	4.04946e-06	6.27789e-05
TRINITY_DN70866_c1_g3	333.932	99.5352	1.74628	3.30249e-10	9.80147e-09
TRINITY_DN78437_c5_g2	23.2087	9.13739	1.34481	0.00866911	0.0496139
TRINITY_DN63295_c1_g4	11.066	0.0846207	7.03091	5.62478e-06	8.44127e-05
TRINITY_DN79639_c6_g2	7.75088	2.96361	1.387	2.13195e-05	0.000282327
TRINITY_DN70887_c1_g13	9.13885	1.48936	2.61732	0.00554923	0.034793
TRINITY_DN76629_c0_g2	8.31992	1.88939	2.13865	1.99242e-05	0.000265216
TRINITY_DN76629_c0_g1	5.34439	0.702175	2.92812	1.39572e-20	1.11148e-18
TRINITY_DN70314_c8_g2	7.81583	0.886078	3.14089	2.60667e-07	5.00706e-06
TRINITY_DN80224_c4_g1	8.73137	0.945802	3.2066	2.32813e-11	7.93846e-10
TRINITY_DN63414_c5_g2	17.2592	4.83157	1.8368	0.00399655	0.0267549
TRINITY_DN65648_c3_g1	172.975	17.269	3.32431	5.59502e-23	5.29212e-21
TRINITY_DN71234_c1_g2	6.14019	2.4499	1.32556	0.000119406	0.00131636
TRINITY_DN61858_c3_g1	42.4245	10.1721	2.06027	1.10652e-08	2.65158e-07
TRINITY_DN67469_c0_g1	46.4733	3.08805	3.91163	2.47203e-37	5.92495e-35
TRINITY_DN67340_c3_g3	9.67951	4.5523	1.08834	0.000434835	0.00409226
TRINITY_DN70619_c5_g1	8.73716	2.47165	1.82169	2.15332e-08	4.9194e-07
TRINITY_DN59415_c0_g1	42.5801	17.029	1.32218	9.98215e-05	0.00112494
TRINITY_DN60742_c0_g1	33.1858	10.506	1.65935	2.14933e-05	0.000284263
TRINITY_DN71596_c3_g1	32.5639	10.3686	1.65106	1.07005e-05	0.000151279
TRINITY_DN70434_c0_g2	9.85915	2.16168	2.18931	6.79114e-11	2.18982e-09
TRINITY_DN70330_c3_g1	6.76729	1.08221	2.6446	3.37121e-15	1.71245e-13
TRINITY_DN57051_c0_g1	7.30964	0.748921	3.28692	0.00822265	0.0475726
TRINITY_DN72919_c3_g1	6.73156	1.56334	2.10631	0.000763873	0.00665363
TRINITY_DN69703_c5_g1	32.2857	5.57238	2.53453	2.18041e-05	0.000287726
TRINITY_DN64521_c2_g5	5.852	0.0001	15.8366	1.77121e-08	4.10803e-07
TRINITY_DN75059_c1_g4	6.26432	0.458491	3.77219	1.9863e-06	3.26775e-05
TRINITY_DN74312_c3_g2	8.14434	3.27048	1.31629	0.00620416	0.038047
TRINITY_DN75798_c3_g2	14.1066	5.03545	1.48618	9.40205e-05	0.00106658
TRINITY_DN58504_c0_g1	7.60388	0.528817	3.8459	6.43933e-25	6.99066e-23
TRINITY_DN57382_c0_g1	18.6853	4.3173	2.1137	6.97836e-13	2.80578e-11
TRINITY_DN76469_c3_g1	17.3702	5.14689	1.75484	0.00150351	0.0118661
TRINITY_DN63628_c5_g2	7.13837	0.821249	3.1197	0.000135357	0.00146945
TRINITY_DN59863_c5_g1	13.4687	5.44014	1.30789	0.00164827	0.012816
TRINITY_DN75631_c2_g1	27.7808	10.0997	1.45978	0.000225376	0.00230412
TRINITY_DN74908_c1_g1	14.1169	5.25186	1.42652	0.00313975	0.0219441
TRINITY_DN63484_c4_g2	10.57	3.23025	1.71026	2.83172e-13	1.1901e-11
TRINITY_DN66412_c4_g3	37.8533	6.25624	2.59705	8.39687e-16	4.51227e-14
TRINITY_DN64898_c3_g3	15.2423	4.46968	1.76983	2.98382e-06	4.75235e-05
TRINITY_DN64898_c3_g1	21.3317	9.185	1.21565	1.38282e-12	5.37431e-11
TRINITY_DN72091_c2_g1	10.6835	0.844232	3.66161	4.36531e-13	1.79491e-11
TRINITY_DN74838_c1_g2	21.8188	4.56468	2.25699	4.54547e-23	4.32924e-21
TRINITY_DN74941_c2_g1	11.1372	3.46133	1.68598	2.73526e-06	4.38761e-05
TRINITY_DN77804_c3_g5	5.99111	0.310865	4.26846	1.06865e-22	9.90304e-21
TRINITY_DN64869_c3_g1	12.4058	1.68691	2.87857	3.01559e-14	1.39203e-12
TRINITY_DN66575_c9_g1	13.414	5.09956	1.39529	0.00275272	0.0196497
TRINITY_DN80681_c10_g1	8.4949	1.49977	2.50185	2.10831e-14	9.91011e-13
TRINITY_DN73392_c3_g2	5.19896	0.661488	2.97444	2.20432e-11	7.5476e-10
TRINITY_DN65552_c5_g2	5.96436	0.843744	2.82149	0.001812	0.0138862
TRINITY_DN76573_c3_g1	11.9848	0.731812	4.03359	1.92504e-19	1.40353e-17
TRINITY_DN80122_c4_g5	34.8102	5.07888	2.77693	4.85829e-19	3.43265e-17
TRINITY_DN78431_c4_g2	7.34772	1.37375	2.41917	4.9417e-06	7.52316e-05
TRINITY_DN71693_c0_g2	8.06719	2.94422	1.45418	0.00012545	0.00137472
TRINITY_DN61603_c5_g1	6.4068	1.10786	2.53183	2.56479e-17	1.55647e-15
TRINITY_DN77978_c1_g1	216.84	94.7753	1.19405	0.000268181	0.00268388
TRINITY_DN78297_c1_g3	125.161	18.3239	2.77198	1.91962e-21	1.62627e-19
TRINITY_DN74317_c4_g1	5.28012	1.01873	2.3738	5.81751e-07	1.05803e-05
TRINITY_DN70455_c1_g1	20.3236	0.402829	5.65684	2.6382e-49	1.24769e-46
TRINITY_DN74168_c2_g2	8.70838	2.7167	1.68055	0.00176691	0.0135958
TRINITY_DN77701_c5_g5	6.99924	1.59807	2.13086	0.00342728	0.0235878
TRINITY_DN67061_c3_g1	9.52461	0.486828	4.29018	9.30908e-14	4.09942e-12
TRINITY_DN68445_c0_g2	8.36348	2.45394	1.76901	6.4819e-06	9.5808e-05
TRINITY_DN59190_c1_g1	12.0483	1.39639	3.10906	2.52543e-07	4.86313e-06
TRINITY_DN65236_c8_g5	6.51298	0.25023	4.70199	3.04671e-05	0.000389629
TRINITY_DN69329_c2_g1	10.7788	1.70576	2.65971	0.00381189	0.0257171
TRINITY_DN78090_c2_g6	8.96047	1.42898	2.64859	1.47122e-07	2.94566e-06
TRINITY_DN55242_c0_g1	5.71128	0.10838	5.71964	0.00100343	0.00840285
TRINITY_DN67762_c1_g1	13.2294	6.52286	1.02017	0.000279065	0.0027795
TRINITY_DN75274_c3_g2	18.5599	2.90902	2.67358	7.56877e-07	1.34852e-05
TRINITY_DN77218_c4_g1	16.1241	6.26452	1.36394	0.000190708	0.00198851
TRINITY_DN67780_c6_g5	7.11633	1.63848	2.11877	4.16571e-05	0.000515638
TRINITY_DN71316_c2_g5	10.4386	5.14564	1.02051	0.0018785	0.014306
TRINITY_DN63315_c5_g1	32.1565	10.3855	1.63053	5.16987e-06	7.83478e-05
TRINITY_DN79210_c2_g1	76.3867	37.9822	1.008	3.99625e-07	7.4773e-06
TRINITY_DN61810_c2_g1	14.4398	3.63657	1.9894	0.00407799	0.0271958
TRINITY_DN73794_c6_g1	8.48086	0.633511	3.74277	2.89871e-06	4.62995e-05
TRINITY_DN64541_c4_g3	8.89699	3.88359	1.19593	0.000417968	0.0039528
TRINITY_DN78820_c0_g3	15.5065	5.08615	1.60823	9.96422e-06	0.000141894
TRINITY_DN70501_c3_g5	5.87676	2.2605	1.37838	0.000615878	0.00552237
TRINITY_DN57170_c0_g1	23.6466	4.75362	2.31454	0.000573958	0.00519555
TRINITY_DN69489_c3_g1	13.6636	1.7276	2.9835	3.26222e-22	2.9158e-20
TRINITY_DN60597_c1_g1	5.18881	1.08852	2.25304	4.00687e-09	1.02336e-07
TRINITY_DN60794_c5_g2	5.48402	1.48571	1.88408	5.71454e-05	0.000683834
TRINITY_DN76110_c3_g4	27.2792	0.29793	6.51668	1.93243e-10	5.89399e-09
TRINITY_DN79486_c0_g1	7.81572	0.735134	3.4103	5.52481e-22	4.86763e-20
TRINITY_DN62738_c7_g3	6.29479	1.62376	1.95482	0.000427352	0.0040292
TRINITY_DN75783_c12_g1	10.4118	4.20491	1.30807	1.41674e-05	0.00019526
TRINITY_DN68223_c6_g1	6.59831	1.85809	1.82828	0.00113715	0.009362
TRINITY_DN59320_c1_g1	35.0259	2.11328	4.05087	1.1106e-26	1.35864e-24
TRINITY_DN68876_c2_g2	7.83797	2.94003	1.41465	0.00624103	0.0382313
TRINITY_DN68620_c1_g2	21.1804	5.54884	1.93247	6.21063e-12	2.26205e-10
TRINITY_DN79894_c2_g1	7.0418	0.282858	4.63779	1.19852e-10	3.75384e-09
TRINITY_DN72372_c4_g4	13.114	0.0523621	7.96837	1.73834e-16	9.87446e-15
TRINITY_DN72372_c4_g2	7.33866	0.246826	4.89395	1.86565e-11	6.44699e-10
TRINITY_DN63622_c0_g1	8.27493	3.40409	1.28148	1.75388e-06	2.91412e-05
TRINITY_DN69894_c1_g1	25.2805	12.4058	1.02701	0.00193932	0.0146976
TRINITY_DN80423_c3_g4	6.19643	1.8649	1.73234	0.000110921	0.0012347
TRINITY_DN75240_c6_g3	14.296	2.74643	2.37998	0.00509994	0.0325531
TRINITY_DN68970_c1_g3	9.6217	2.77458	1.79402	0.00561396	0.0351203
TRINITY_DN74086_c4_g2	26.4764	10.9967	1.26764	0.00239263	0.0175117
TRINITY_DN79801_c1_g2	102.01	24.0823	2.08267	1.03455e-22	9.60867e-21
TRINITY_DN75379_c8_g6	7.22766	0.302996	4.57616	4.00271e-19	2.84934e-17
TRINITY_DN80230_c4_g4	7.8203	3.01347	1.3758	0.00016699	0.00176882
TRINITY_DN62330_c6_g5	160.195	63.8392	1.32731	0.00399693	0.0267549
TRINITY_DN70026_c3_g1	5.49579	2.55783	1.10341	0.00461835	0.0300811
TRINITY_DN79951_c1_g2	21.3438	10.2013	1.06507	1.47779e-13	6.36243e-12
TRINITY_DN78995_c2_g4	168.284	48.9749	1.78079	7.48748e-07	1.33442e-05
TRINITY_DN61553_c5_g5	13.994	2.47501	2.4993	9.50262e-14	4.17571e-12
TRINITY_DN74227_c1_g1	14.0499	4.21278	1.73771	9.10171e-05	0.00103565
TRINITY_DN70255_c3_g1	9.65274	2.28783	2.07696	2.88397e-13	1.21e-11
TRINITY_DN75819_c0_g1	8.32202	4.08187	1.0277	0.000394326	0.00375829
TRINITY_DN69434_c3_g2	19.3453	1.97672	3.2908	6.00027e-06	8.94173e-05
TRINITY_DN61549_c6_g1	6.18918	0.117617	5.71758	4.2116e-07	7.83628e-06
TRINITY_DN74526_c4_g8	5.91799	0.47492	3.63935	2.4088e-05	0.000314902
TRINITY_DN77664_c0_g1	22.7505	6.60694	1.78384	1.20383e-07	2.44875e-06
TRINITY_DN72320_c6_g4	8.02892	1.55389	2.36932	0.000153118	0.00163652
TRINITY_DN79314_c1_g2	6.41831	1.52441	2.07394	1.92066e-08	4.42967e-07
TRINITY_DN77559_c0_g1	113.559	50.1544	1.17899	2.51176e-05	0.000327018
TRINITY_DN80338_c6_g4	14.3576	4.60604	1.64022	0.00015736	0.00167764
TRINITY_DN77188_c4_g2	7.52652	0.366606	4.35968	6.90405e-07	1.23956e-05
TRINITY_DN62745_c3_g1	5.86207	2.61288	1.16577	0.00817727	0.0473723
TRINITY_DN67568_c1_g1	31.4655	5.11196	2.62182	6.08043e-13	2.4624e-11
TRINITY_DN71225_c1_g1	11.1445	4.82065	1.20903	2.72777e-07	5.22667e-06
TRINITY_DN66016_c0_g1	9.70214	2.63808	1.87882	8.4052e-08	1.75193e-06
TRINITY_DN70525_c3_g2	6.43537	1.43053	2.16947	0.00023464	0.00238824
TRINITY_DN75093_c2_g3	13.4656	1.4186	3.24674	7.85399e-21	6.39484e-19
TRINITY_DN80018_c5_g1	39.7492	12.286	1.69391	1.22207e-05	0.000170603
TRINITY_DN76237_c0_g1	6.36764	2.07639	1.61668	0.000239793	0.00243149
TRINITY_DN78897_c3_g2	12.1082	4.31192	1.48958	4.03068e-07	7.53714e-06
TRINITY_DN60518_c0_g3	13.7345	2.90677	2.24031	0.00841027	0.0484493
TRINITY_DN72256_c3_g1	7.73771	3.60676	1.1012	0.001263	0.0102222
TRINITY_DN65111_c0_g2	12.497	4.05736	1.62297	0.00259292	0.0186978
TRINITY_DN65582_c0_g1	6.65579	0.589799	3.49632	2.56735e-09	6.74256e-08
TRINITY_DN75724_c0_g1	9.33575	1.50224	2.63565	0.00157672	0.012346
TRINITY_DN46591_c0_g1	43.7906	17.2632	1.34292	0.000197354	0.00204916
TRINITY_DN69530_c0_g1	5.42978	2.22886	1.28459	0.00045825	0.00428224
TRINITY_DN78048_c2_g3	14.0301	6.2196	1.17363	0.00247662	0.0180181
TRINITY_DN77254_c4_g1	9.94242	4.098	1.27868	4.68466e-06	7.17166e-05
TRINITY_DN68029_c2_g4	118.734	5.01392	4.56565	1.07208e-24	1.13982e-22
TRINITY_DN67004_c3_g4	6.16732	1.40219	2.13696	6.19051e-05	0.000734807
TRINITY_DN79947_c0_g4	12.3415	3.34444	1.88368	3.68824e-05	0.000462191
TRINITY_DN67243_c1_g1	6.46611	1.20114	2.42849	4.31326e-13	1.77588e-11
TRINITY_DN72380_c0_g4	5.9377	0.977822	2.60226	2.89008e-06	4.61736e-05
TRINITY_DN61827_c0_g2	10.6785	4.22574	1.33743	0.000100214	0.00112833
TRINITY_DN76244_c2_g1	14.5544	2.49413	2.54485	1.49901e-09	4.05501e-08
TRINITY_DN73382_c1_g5	7.9493	0.0699641	6.82807	9.63588e-12	3.43659e-10
TRINITY_DN74708_c1_g1	34.732	15.7441	1.14146	0.0080525	0.0467997
TRINITY_DN74708_c1_g2	44.593	22.1726	1.00804	9.22551e-06	0.000132382
TRINITY_DN75087_c1_g4	11.1104	2.03444	2.4492	2.8265e-21	2.36215e-19
TRINITY_DN78808_c0_g1	85.6833	9.32892	3.19923	4.23981e-45	1.60043e-42
TRINITY_DN71095_c6_g8	9.40672	1.78005	2.40177	0.000172802	0.00182321
TRINITY_DN75756_c3_g1	46.0405	14.1418	1.70294	0.000330647	0.00322254
TRINITY_DN60640_c0_g1	10.9229	0.987733	3.46709	7.65732e-11	2.45565e-09
TRINITY_DN65015_c0_g1	33.4994	14.3487	1.22322	0.00106814	0.00886958
TRINITY_DN80304_c6_g1	5.28172	1.05581	2.32266	0.00566807	0.0353817
TRINITY_DN68091_c7_g1	10.8555	3.83653	1.50055	0.00423006	0.0280023
TRINITY_DN73618_c5_g1	15.9168	7.68262	1.05088	0.00378292	0.025565
TRINITY_DN79183_c3_g5	5.32248	1.53896	1.79014	0.000175233	0.00184508
TRINITY_DN64881_c4_g1	6.95853	2.88055	1.27244	1.2961e-05	0.00017996
TRINITY_DN61781_c5_g3	5.65955	2.202	1.36187	0.00109151	0.00903561
TRINITY_DN60988_c2_g3	203.72	65.5445	1.63604	0.000619593	0.00555246
TRINITY_DN72635_c1_g1	688.561	60.8866	3.49939	5.60276e-23	5.29538e-21
TRINITY_DN61353_c2_g3	17.1221	0.720159	4.5714	4.62284e-07	8.54222e-06
TRINITY_DN79936_c0_g1	283.024	112.86	1.32639	2.81665e-07	5.38276e-06
TRINITY_DN79936_c0_g2	237.15	92.5095	1.35813	0.00256445	0.0185351
TRINITY_DN75365_c4_g2	16.569	6.35584	1.38233	2.59168e-05	0.000336316
TRINITY_DN79672_c1_g6	35.9408	17.6916	1.02255	0.00408545	0.0272323
TRINITY_DN70843_c6_g3	15.3634	6.09292	1.33429	0.000103269	0.00115808
TRINITY_DN68351_c2_g2	10.5645	0.773995	3.77075	0.000287504	0.00285136
TRINITY_DN69573_c7_g2	6.66223	1.78112	1.90322	2.57466e-08	5.80993e-07
TRINITY_DN67321_c4_g5	18.9009	7.18446	1.3955	0.00653402	0.0396542
TRINITY_DN80316_c4_g1	37.6384	0.0001	18.5218	8.58128e-11	2.72927e-09
TRINITY_DN61764_c6_g5	6.97499	0.406563	4.10064	0.00156651	0.0122817
TRINITY_DN62627_c5_g1	9.34859	2.08439	2.16513	7.11407e-06	0.000104315
TRINITY_DN69173_c11_g3	5.75596	1.31997	2.12455	1.03406e-08	2.491e-07
TRINITY_DN76567_c2_g2	16.9754	1.49532	3.50492	1.06224e-10	3.35253e-09
TRINITY_DN72570_c2_g1	40.5584	15.6748	1.37155	5.05691e-10	1.46388e-08
TRINITY_DN65466_c2_g1	16.5097	5.71192	1.53127	6.54436e-06	9.66272e-05
TRINITY_DN80672_c0_g3	26.72	8.32685	1.68208	1.56869e-05	0.000213958
TRINITY_DN66673_c5_g1	9.05426	1.19085	2.9266	2.49681e-24	2.57257e-22
TRINITY_DN78162_c3_g1	11.3042	2.4779	2.18967	4.05338e-05	0.0005034
TRINITY_DN76029_c0_g1	1808.03	47.9742	5.23602	6.83055e-93	2.71977e-89
TRINITY_DN62791_c4_g1	9.7446	1.38737	2.81225	0.000247367	0.00249867
TRINITY_DN71899_c1_g5	244.199	47.9895	2.34727	1.23045e-14	5.92359e-13
TRINITY_DN71899_c1_g2	182.226	34.8127	2.38804	6.39158e-16	3.47094e-14
TRINITY_DN78862_c4_g4	66.9914	28.9201	1.2119	0.00117155	0.00959779
TRINITY_DN60747_c4_g1	12.6188	3.15337	2.00061	0.00532479	0.0336765
TRINITY_DN66935_c10_g2	5.05417	0.088956	5.82824	1.30565e-05	0.000181123
TRINITY_DN60065_c1_g2	26.5019	10.962	1.27359	0.00012897	0.00140842
TRINITY_DN73988_c0_g2	86.2047	17.7387	2.28086	0.00103808	0.00865369
TRINITY_DN80375_c1_g4	7.64071	1.60162	2.25418	2.96037e-06	4.71928e-05
TRINITY_DN59213_c0_g1	5.77006	0.590848	3.28773	0.00269637	0.01931
TRINITY_DN67118_c6_g1	6.03361	0.605156	3.31764	0.000724866	0.00635964
TRINITY_DN70873_c0_g1	5.0305	2.24221	1.16578	0.000827568	0.00712349
TRINITY_DN79677_c11_g2	5.7193	0.238782	4.58207	0.000556808	0.00506109
TRINITY_DN79677_c11_g1	27.7959	2.41719	3.52347	2.59467e-05	0.000336598
TRINITY_DN80214_c2_g3	26.8716	8.14239	1.72256	8.27057e-09	2.01994e-07
TRINITY_DN63974_c1_g1	15.8337	1.41851	3.48055	2.43623e-33	4.6122e-31
TRINITY_DN61240_c4_g5	5.98617	0.320139	4.22486	0.00336763	0.0232498
TRINITY_DN67519_c2_g3	6.21498	2.30997	1.42787	3.70536e-05	0.000464195
TRINITY_DN78740_c2_g1	19.0327	4.02709	2.24067	1.17473e-18	8.02004e-17
TRINITY_DN67336_c2_g1	8.26649	2.09558	1.97993	0.000270532	0.0027028
TRINITY_DN72077_c1_g1	22.8815	1.01127	4.49995	8.58122e-05	0.000982673
TRINITY_DN67915_c0_g2	12.8653	3.93457	1.7092	0.000644392	0.0057401
TRINITY_DN74084_c3_g6	13.5199	3.92324	1.78497	0.00125845	0.0101913
TRINITY_DN63675_c4_g2	7.63501	1.44108	2.40547	0.000373711	0.00358701
TRINITY_DN63737_c5_g1	8.66265	0.541663	3.99934	2.80104e-27	3.58016e-25
TRINITY_DN64423_c4_g2	17.0438	5.34019	1.67429	1.62482e-06	2.71835e-05
TRINITY_DN73150_c0_g6	189.349	34.0497	2.47533	4.72732e-14	2.14292e-12
TRINITY_DN73150_c0_g2	8.61578	3.27719	1.39452	0.00326848	0.022696
TRINITY_DN73150_c0_g1	215.415	54.9064	1.97207	8.45347e-18	5.38938e-16
TRINITY_DN77210_c0_g2	19.724	6.85708	1.52428	4.57773e-05	0.000561013
TRINITY_DN64807_c2_g1	7.03058	2.3906	1.55627	1.03019e-05	0.000146197
TRINITY_DN64807_c2_g3	10.3626	3.32592	1.63956	0.00215068	0.0160143
TRINITY_DN58760_c0_g1	16.2359	1.60108	3.34208	0.000283652	0.00281927
TRINITY_DN65867_c5_g1	15.999	2.48919	2.68423	8.8606e-19	6.12379e-17
TRINITY_DN76894_c3_g1	6.36038	0.742141	3.09935	0.0030419	0.021363
TRINITY_DN77480_c2_g3	69.82	23.346	1.58046	0.00830509	0.0479642
TRINITY_DN35574_c0_g1	5.28764	0.672223	2.97561	0.00436379	0.0287384
TRINITY_DN75775_c7_g5	5.91156	1.30927	2.17477	0.00330453	0.0228935
TRINITY_DN66020_c4_g1	7.63368	1.17943	2.69429	0.000527467	0.00483176
TRINITY_DN60509_c1_g3	7.80096	1.17694	2.72861	3.8928e-06	6.05631e-05
TRINITY_DN72675_c2_g4	1740.59	313.646	2.47237	1.26385e-12	4.93992e-11
TRINITY_DN64587_c0_g3	8.13274	0.481749	4.07739	3.05663e-07	5.81258e-06
TRINITY_DN60738_c1_g1	28.7366	0.3496	6.36104	1.10998e-05	0.000156298
TRINITY_DN71887_c0_g1	12.2208	4.36566	1.48507	5.45746e-08	1.17359e-06
TRINITY_DN71227_c4_g5	8.84466	1.67829	2.39781	3.89377e-13	1.61339e-11
TRINITY_DN60679_c15_g1	9.38882	0.551375	4.08984	2.96756e-09	7.72948e-08
TRINITY_DN61427_c6_g1	34.6475	11.089	1.64362	1.56598e-17	9.73786e-16
TRINITY_DN79331_c3_g1	12.0821	1.13218	3.4157	8.20148e-06	0.000118918
TRINITY_DN60982_c2_g1	172.433	61.4396	1.48879	2.22877e-07	4.32833e-06
TRINITY_DN68718_c9_g1	8.24371	0.0495152	7.37928	3.47726e-12	1.29516e-10
TRINITY_DN77909_c0_g1	8.07152	2.82586	1.51415	2.36479e-06	3.83824e-05
TRINITY_DN77909_c0_g2	8.04149	2.79643	1.52388	3.16857e-05	0.000403335
TRINITY_DN62759_c3_g1	8.74589	3.8379	1.18829	0.00502737	0.0321947
TRINITY_DN68474_c2_g1	20.4834	3.26285	2.65025	0.00025682	0.00258295
TRINITY_DN63983_c6_g1	8.39141	1.32951	2.65802	4.62089e-10	1.34428e-08
TRINITY_DN65969_c2_g2	10.8791	4.42514	1.29776	0.00535707	0.0338305
TRINITY_DN63266_c10_g6	5.36643	2.058	1.38272	0.00318645	0.0222205
TRINITY_DN72066_c8_g1	5.2217	2.1851	1.25682	0.000210916	0.00217225
TRINITY_DN75260_c2_g1	5.61331	0.530162	3.40435	6.4485e-22	5.64518e-20
TRINITY_DN74863_c1_g2	155.027	72.1375	1.1037	5.78925e-05	0.000691835
TRINITY_DN67248_c8_g2	8.59326	0.527474	4.02603	1.15802e-09	3.17433e-08
TRINITY_DN72530_c4_g5	29.2297	8.35323	1.80703	0.0011953	0.00976255
TRINITY_DN53777_c0_g3	9.20593	0.382664	4.58841	0.000757626	0.00660762
TRINITY_DN68422_c0_g1	11.5047	2.77361	2.05239	0.000465827	0.00434383
TRINITY_DN78525_c1_g1	6.96966	0.522184	3.73846	9.69598e-09	2.34441e-07
TRINITY_DN69970_c0_g2	5.80258	2.08083	1.47953	0.000625401	0.00559511
TRINITY_DN66465_c3_g2	7.87677	1.65454	2.25118	9.91078e-07	1.7269e-05
TRINITY_DN74539_c1_g4	51.2009	1.33475	5.26153	4.36277e-42	1.38082e-39
TRINITY_DN74539_c1_g1	642.386	76.3491	3.07276	1.37199e-23	1.35157e-21
TRINITY_DN66484_c7_g1	9.54772	1.71401	2.47778	1.09695e-15	5.8363e-14
TRINITY_DN79265_c0_g8	13.8834	5.07735	1.45121	0.000222539	0.00227752
TRINITY_DN79459_c6_g2	13.0195	1.99676	2.70494	4.1499e-10	1.21356e-08
TRINITY_DN79459_c6_g1	19.3628	3.77716	2.35791	2.37133e-07	4.58857e-06
TRINITY_DN74280_c2_g1	7.6617	1.18759	2.68963	3.8731e-11	1.28827e-09
TRINITY_DN75207_c2_g1	56.7755	19.0742	1.57365	0.000129513	0.00141348
TRINITY_DN78844_c1_g2	20.6425	4.72305	2.12783	2.53476e-05	0.000329836
TRINITY_DN67980_c3_g1	7.16136	1.76876	2.0175	0.00393973	0.0264308
TRINITY_DN65857_c4_g7	7.25228	0.830323	3.12669	7.5676e-06	0.000110454
TRINITY_DN65857_c4_g4	7.33648	0.144573	5.66522	1.04423e-08	2.51306e-07
TRINITY_DN78400_c1_g5	8.61335	2.37255	1.86013	2.25779e-06	3.67815e-05
TRINITY_DN76236_c9_g2	28.2178	3.53462	2.99698	8.84146e-14	3.90464e-12
TRINITY_DN75695_c5_g2	17.6198	6.19207	1.5087	0.0048584	0.0313223
TRINITY_DN63414_c4_g2	9.26272	1.15285	3.00624	1.31551e-07	2.65717e-06
TRINITY_DN79929_c5_g3	11.128	3.88719	1.5174	0.0007032	0.00619244
TRINITY_DN77628_c1_g3	9.33152	1.52275	2.61543	3.4374e-11	1.15079e-09
TRINITY_DN78975_c1_g2	5.51411	1.95567	1.49547	2.20737e-05	0.000291003
TRINITY_DN78975_c1_g1	10.4349	3.6345	1.52159	7.05417e-14	3.14912e-12
TRINITY_DN76881_c1_g1	15.5512	4.32741	1.84545	0.000958634	0.00808203
TRINITY_DN65409_c7_g2	16.3383	4.7309	1.78807	1.82467e-08	4.2233e-07
TRINITY_DN71071_c4_g2	7.95759	0.493818	4.01028	0.000561575	0.00509841
TRINITY_DN73140_c2_g1	8.00553	1.97578	2.01857	0.00170902	0.0132184
TRINITY_DN68348_c1_g1	8.05973	0.547306	3.88031	6.65898e-07	1.19783e-05
TRINITY_DN70290_c12_g2	5.41309	1.86447	1.53769	0.000971519	0.00816946
TRINITY_DN79330_c1_g2	38.2006	7.37058	2.37374	1.22748e-16	7.08669e-15
TRINITY_DN68490_c1_g2	7.56637	3.08422	1.29469	0.00614496	0.0377684
TRINITY_DN66567_c0_g3	18.4458	2.18474	3.07776	2.01412e-14	9.47821e-13
TRINITY_DN72857_c4_g1	21.6675	8.13408	1.41348	2.21775e-05	0.000292246
TRINITY_DN61184_c0_g2	7.35164	2.12175	1.79281	0.000971145	0.00816687
TRINITY_DN70819_c1_g1	10.4033	1.31712	2.98158	2.39119e-24	2.472e-22
TRINITY_DN70595_c0_g2	7.1783	2.05463	1.80476	0.00543195	0.0341966
TRINITY_DN63277_c1_g5	7.48127	0.324816	4.52559	1.64505e-08	3.8431e-07
TRINITY_DN72511_c2_g7	5.00948	0.265609	4.23728	0.00205322	0.0154207
TRINITY_DN75812_c4_g1	50.9493	6.61466	2.94532	2.71937e-19	1.96526e-17
TRINITY_DN80120_c2_g1	136.554	33.7931	2.01467	5.90904e-14	2.65326e-12
TRINITY_DN76243_c2_g1	19.6361	3.97867	2.30315	0.0016799	0.0130193
TRINITY_DN63148_c4_g7	28.7612	9.88786	1.54039	0.000673399	0.00596448
TRINITY_DN79401_c1_g4	6.09459	0.845259	2.85006	0.00200613	0.015125
TRINITY_DN79401_c1_g1	10.3927	0.385169	4.75394	1.12162e-15	5.95725e-14
TRINITY_DN79401_c1_g3	15.0828	0.994803	3.92235	1.73889e-05	0.000234964
TRINITY_DN70365_c7_g1	29.204	0.866468	5.07488	1.09265e-12	4.30761e-11
TRINITY_DN55843_c0_g1	45.7434	0.472854	6.59602	3.49816e-19	2.50316e-17
TRINITY_DN79070_c3_g1	39.2637	19.3998	1.01715	3.42272e-09	8.82197e-08
TRINITY_DN70314_c8_g1	5.08219	0.792764	2.68049	1.40184e-11	4.90605e-10
TRINITY_DN61114_c0_g1	5.8111	1.74673	1.73416	0.000196658	0.00204279
TRINITY_DN75827_c0_g1	10.7802	1.23869	3.12149	2.59322e-08	5.84968e-07
TRINITY_DN70781_c6_g1	13.715	5.04669	1.44234	0.00070544	0.00620819
TRINITY_DN72721_c4_g1	7.76975	1.52727	2.34691	4.23161e-06	6.53891e-05
TRINITY_DN66200_c6_g2	58.1179	24.8751	1.22428	0.00197834	0.0149492
TRINITY_DN71651_c4_g3	8.4609	0.977471	3.11369	1.64515e-08	3.8431e-07
TRINITY_DN76318_c0_g4	6.34878	0.964303	2.71892	1.6345e-08	3.82257e-07
TRINITY_DN79200_c3_g1	93.1547	37.146	1.32642	7.65027e-06	0.000111555
TRINITY_DN76617_c0_g1	8.38975	2.1001	1.99817	7.66394e-07	1.36331e-05
TRINITY_DN79821_c8_g1	17.3802	3.22662	2.42935	8.49804e-09	2.07017e-07
TRINITY_DN79821_c8_g2	6.75755	1.07114	2.65736	7.32067e-05	0.000853364
TRINITY_DN70013_c3_g1	72.0717	7.53327	3.25808	4.28601e-45	1.61294e-42
TRINITY_DN75109_c4_g1	16.9113	5.62291	1.5886	1.40111e-06	2.374e-05
TRINITY_DN68719_c2_g6	7.54916	2.32371	1.69989	0.00106493	0.00884648
TRINITY_DN70005_c3_g1	7.08949	1.57543	2.16993	7.8366e-05	0.000906485
TRINITY_DN73117_c2_g2	11.4231	1.84458	2.63058	0.000213059	0.00219085
TRINITY_DN70386_c4_g2	13.2759	2.95094	2.16956	3.396e-16	1.88737e-14
TRINITY_DN66024_c4_g6	8.98658	2.52657	1.83059	2.4761e-07	4.77777e-06
TRINITY_DN60067_c0_g3	150.104	3.53931	5.40635	5.55099e-53	3.11448e-50
TRINITY_DN66600_c0_g3	118.58	19.5688	2.59923	2.16058e-17	1.32287e-15
TRINITY_DN66600_c0_g2	34.5499	16.6173	1.056	8.62687e-07	1.51732e-05
TRINITY_DN66600_c0_g5	119.271	33.7926	1.81946	5.53422e-06	8.3307e-05
TRINITY_DN71622_c0_g2	5.44596	0.203884	4.73937	0.00509889	0.0325521
TRINITY_DN66544_c2_g4	19.3663	7.11525	1.44456	0.00178474	0.0137122
TRINITY_DN62096_c1_g3	5.15887	0.312815	4.04368	0.000443974	0.00416428
TRINITY_DN66717_c2_g1	8.90874	2.26667	1.97464	0.00748057	0.0441569
TRINITY_DN78318_c0_g1	121.18	40.8995	1.567	0.00120226	0.0098097
TRINITY_DN63585_c3_g1	41.5917	12.2401	1.76468	0.00025421	0.00256056
TRINITY_DN80747_c15_g1	5.27911	2.01307	1.3909	5.27197e-05	0.000636053
TRINITY_DN77861_c6_g3	6.29236	1.88637	1.73799	0.000292788	0.00289632
TRINITY_DN80357_c5_g3	41.6532	14.8332	1.4896	1.87598e-07	3.69023e-06
TRINITY_DN65320_c13_g1	32.1895	10.2124	1.65627	0.00112606	0.00927819
TRINITY_DN61850_c3_g2	9.98344	0.362905	4.78187	1.27836e-10	3.98774e-09
TRINITY_DN73762_c1_g1	7.11825	1.60069	2.15283	0.000266409	0.00266895
TRINITY_DN78760_c7_g1	5.03443	2.49569	1.01239	0.000712669	0.00626421
TRINITY_DN60791_c6_g6	8.41674	0.893122	3.23633	0.00159021	0.0124343
TRINITY_DN71082_c5_g5	20.6143	7.07966	1.54189	1.11432e-05	0.000156837
TRINITY_DN69473_c5_g1	122.674	2.59563	5.5626	5.49691e-09	1.37657e-07
TRINITY_DN65443_c0_g1	14.2853	4.4501	1.68262	2.02473e-09	5.39674e-08
TRINITY_DN67443_c4_g1	27.5496	10.8546	1.34373	0.000258755	0.00260051
TRINITY_DN71543_c2_g1	6.57199	1.41406	2.21648	0.000218145	0.0022383
TRINITY_DN79963_c6_g1	14.5216	0.856562	4.0835	4.04116e-27	5.09001e-25
TRINITY_DN74307_c8_g9	114.223	31.6037	1.85369	0.00012728	0.00139231
TRINITY_DN52440_c0_g1	8.32567	1.00333	3.05277	0.00628864	0.0384562
TRINITY_DN80289_c2_g3	12.3635	0.602426	4.35916	8.40159e-35	1.72554e-32
TRINITY_DN69259_c4_g1	6.79145	1.98493	1.77463	7.7521e-06	0.00011288
TRINITY_DN61193_c5_g1	6.17356	0.400461	3.94637	2.46854e-05	0.000322097
TRINITY_DN59899_c0_g1	10.792	0.845182	3.67456	1.00445e-06	1.74774e-05
TRINITY_DN75461_c3_g4	10.1459	0.695626	3.86645	2.15165e-27	2.77233e-25
TRINITY_DN75461_c3_g2	5.67244	0.858374	2.72429	3.15713e-35	6.70741e-33
TRINITY_DN65662_c2_g1	18.6921	3.77157	2.30919	9.42289e-05	0.00106845
TRINITY_DN69157_c3_g3	5.1633	1.62209	1.67044	0.00067358	0.00596566
TRINITY_DN77931_c1_g1	5.35609	1.71996	1.63881	0.00351712	0.0241147
TRINITY_DN62850_c2_g1	5.80639	2.19651	1.40242	3.45096e-05	0.000435856
TRINITY_DN72602_c0_g1	16.0883	5.52163	1.54284	4.01911e-06	6.23631e-05
TRINITY_DN78922_c5_g6	27.03	7.75091	1.80212	7.45631e-06	0.000108945
TRINITY_DN78922_c5_g7	22.4575	5.68461	1.98207	6.38786e-06	9.46107e-05
TRINITY_DN63309_c2_g2	6.05286	1.14676	2.40005	0.00525262	0.0333055
TRINITY_DN68046_c4_g1	9.29562	2.13776	2.12045	0.000471274	0.00438767
TRINITY_DN77485_c4_g3	9.66803	2.83927	1.7677	7.27143e-09	1.79116e-07
TRINITY_DN65946_c0_g1	17.9402	5.66303	1.66355	1.00219e-13	4.39137e-12
TRINITY_DN73917_c4_g7	5.51902	0.723368	2.93161	0.000179187	0.00188078
TRINITY_DN60672_c2_g1	6.45206	0.661291	3.2864	0.000370719	0.00356218
TRINITY_DN59488_c0_g1	12.505	2.77716	2.17082	7.95419e-13	3.18568e-11
TRINITY_DN76970_c1_g1	12.8525	2.90988	2.14302	1.29653e-05	0.000179999
TRINITY_DN66437_c1_g1	27.2602	10.155	1.42461	3.44908e-08	7.62832e-07
TRINITY_DN60869_c0_g1	48.1003	6.29485	2.9338	3.20235e-12	1.19638e-10
TRINITY_DN73958_c0_g5	8.29525	1.65666	2.32401	5.87193e-06	8.76529e-05
TRINITY_DN73958_c0_g3	9.90453	1.45196	2.77008	4.08929e-10	1.19697e-08
TRINITY_DN73099_c4_g1	8.08881	3.47867	1.21739	0.00408666	0.0272374
TRINITY_DN61115_c3_g2	15.9383	4.49234	1.82696	1.356e-11	4.75639e-10
TRINITY_DN80351_c4_g2	73.1092	33.0726	1.14442	2.53484e-07	4.87924e-06
TRINITY_DN80351_c4_g1	81.0475	31.676	1.35538	5.19767e-08	1.12163e-06
TRINITY_DN70887_c1_g7	5.27999	1.06383	2.31127	0.00148552	0.0117436
TRINITY_DN70643_c3_g1	1651	301.404	2.45357	5.75489e-42	1.81213e-39
TRINITY_DN70643_c3_g3	27.6146	6.3712	2.1158	9.25285e-06	0.000132713
TRINITY_DN39901_c0_g1	9.19731	0.32795	4.80967	0.000285096	0.00283158
TRINITY_DN77730_c8_g2	14.3496	5.23378	1.45509	0.000401994	0.00382193
TRINITY_DN75811_c1_g2	23.854	11.436	1.06065	0.00340013	0.0234421
TRINITY_DN60021_c0_g2	45.8111	13.5368	1.75881	0.00124219	0.0100788
TRINITY_DN70877_c0_g2	5.55334	1.94714	1.512	0.000244194	0.00247025
TRINITY_DN80090_c8_g1	8.4303	0.878293	3.26281	0.00358995	0.0245064
TRINITY_DN72074_c0_g1	18.2313	5.09203	1.84011	5.88933e-13	2.38735e-11
TRINITY_DN57914_c0_g1	13.2493	5.97308	1.14937	0.00196674	0.0148754
TRINITY_DN76405_c3_g1	12.0961	1.3852	3.12637	3.70856e-06	5.79378e-05
TRINITY_DN72119_c3_g2	314.12	76.9831	2.0287	4.34921e-07	8.07407e-06
TRINITY_DN61050_c0_g1	13.9547	5.69451	1.2931	5.23191e-08	1.12863e-06
TRINITY_DN72895_c0_g1	5.55495	0.236201	4.55569	1.49271e-32	2.7096e-30
TRINITY_DN65218_c6_g1	16.4163	1.42392	3.52719	7.01787e-34	1.36417e-31
TRINITY_DN62383_c4_g2	10.8997	3.02405	1.84974	8.81688e-09	2.14235e-07
TRINITY_DN78459_c2_g1	8.79949	1.37076	2.68245	3.69071e-11	1.23158e-09
TRINITY_DN70237_c1_g7	7.31773	1.57631	2.21484	0.000911726	0.00774261
TRINITY_DN70237_c1_g4	7.53975	3.38376	1.15589	0.00852133	0.048961
TRINITY_DN74607_c1_g2	6.15782	0.685371	3.16746	0.00107888	0.0089443
TRINITY_DN71118_c6_g1	10.6706	2.51687	2.08394	0.00536245	0.0338583
TRINITY_DN72067_c5_g1	7.66137	1.28212	2.57907	0.000575891	0.00520999
TRINITY_DN79085_c5_g3	5.13992	0.0001	15.6495	0.000629688	0.00562698
TRINITY_DN51417_c0_g1	34.1326	8.86687	1.94465	0.00186421	0.0142183
TRINITY_DN68454_c3_g1	6.48594	2.02378	1.68026	0.000284416	0.00282551
TRINITY_DN74375_c2_g1	9.77854	3.27897	1.57638	0.000438144	0.00411742
TRINITY_DN80409_c1_g1	5.26972	0.23819	4.46754	0.000319081	0.00312511
TRINITY_DN63681_c2_g2	46.3039	16.2403	1.51155	5.71681e-10	1.64259e-08
TRINITY_DN63919_c0_g1	10.881	1.68783	2.68857	1.5756e-20	1.2507e-18
TRINITY_DN76876_c2_g1	227.966	44.2026	2.36661	3.22282e-08	7.15319e-07
TRINITY_DN79229_c4_g4	11.1178	1.92406	2.53064	1.91056e-05	0.000255421
TRINITY_DN68452_c5_g1	6.5816	2.54343	1.37166	9.12368e-05	0.00103786
TRINITY_DN68915_c1_g5	12.5666	4.87199	1.36701	2.21732e-07	4.30812e-06
TRINITY_DN68915_c1_g6	9.63819	4.43146	1.12098	0.00379032	0.025601
TRINITY_DN68915_c1_g1	13.2063	3.30344	1.99919	5.84276e-09	1.4558e-07
TRINITY_DN71756_c2_g1	8.9406	0.200297	5.48016	1.08269e-05	0.000152908
TRINITY_DN79580_c0_g2	267.13	7.3005	5.1934	9.8341e-61	8.79617e-58
TRINITY_DN79580_c0_g3	10.0044	0.119334	6.38948	0.000287417	0.00285096
TRINITY_DN72118_c5_g1	11.1925	5.04395	1.14991	0.00124121	0.0100729
TRINITY_DN74863_c0_g1	9.01788	1.11717	3.01294	0.000234115	0.00238353
TRINITY_DN80232_c3_g2	713.37	262.272	1.44359	2.42228e-05	0.000316597
TRINITY_DN80232_c3_g1	425.792	145.731	1.54684	1.6609e-06	2.77383e-05
TRINITY_DN80232_c3_g4	30.2161	9.98716	1.59717	1.28428e-08	3.04915e-07
TRINITY_DN72907_c0_g2	12.0692	5.55398	1.11973	0.000279032	0.0027794
TRINITY_DN66243_c1_g1	9.14416	3.28675	1.47619	1.06403e-08	2.55721e-07
TRINITY_DN79455_c1_g3	300.518	88.3912	1.76548	1.9877e-10	6.04762e-09
TRINITY_DN79455_c1_g1	89.3204	24.9423	1.84039	2.39432e-13	1.01387e-11
TRINITY_DN69569_c2_g1	20.276	9.15772	1.14671	0.00028423	0.00282411
TRINITY_DN66441_c3_g1	81.7553	28.5715	1.51674	3.33442e-05	0.000422441
TRINITY_DN63299_c4_g6	44.7598	4.75231	3.2355	7.35359e-10	2.08473e-08
TRINITY_DN75012_c1_g1	87.5512	22.5274	1.95844	1.28067e-07	2.59232e-06
TRINITY_DN69205_c3_g4	272.65	85.0667	1.68038	4.60061e-10	1.3387e-08
TRINITY_DN74124_c3_g2	77.4246	4.61681	4.06782	5.26766e-35	1.10393e-32
TRINITY_DN74124_c3_g3	7.50813	0.395871	4.24535	4.01049e-22	3.55884e-20
TRINITY_DN74124_c3_g6	16.5605	1.24345	3.73532	4.20946e-09	1.07155e-07
TRINITY_DN78602_c4_g1	7.75381	1.88206	2.04259	2.54195e-09	6.68156e-08
TRINITY_DN80090_c8_g2	1168.54	27.3096	5.41915	2.32316e-53	1.33376e-50
TRINITY_DN80027_c2_g7	5.40433	0.0877984	5.94378	4.35578e-07	8.08261e-06
TRINITY_DN74496_c3_g1	12.3287	3.24602	1.92528	1.0039e-12	3.97294e-11
TRINITY_DN74496_c3_g3	6.31232	2.00919	1.65155	4.69489e-07	8.66498e-06
TRINITY_DN74788_c3_g1	7.96264	0.155878	5.67476	1.1875e-07	2.41721e-06
TRINITY_DN78389_c4_g11	10.9804	1.40784	2.96337	0.000911688	0.00774261
TRINITY_DN71317_c9_g2	23.7623	6.42367	1.88721	0.000174172	0.00183501
TRINITY_DN59509_c2_g1	8.23844	0.784084	3.39329	9.27721e-07	1.62522e-05
TRINITY_DN60215_c7_g1	5.87087	0.0001	15.8413	3.63018e-08	8.00592e-07
TRINITY_DN74004_c4_g4	15.0433	1.78912	3.0718	7.58785e-10	2.14277e-08
TRINITY_DN76719_c3_g1	67.0041	26.8393	1.3199	0.000993778	0.00833279
TRINITY_DN67455_c5_g3	13.5113	1.41989	3.25031	2.74998e-06	4.40893e-05
TRINITY_DN67455_c5_g2	5.34956	0.0245121	7.76978	0.000327183	0.00319256
TRINITY_DN63360_c5_g2	19.1277	3.05284	2.64744	0.000122017	0.00134223
TRINITY_DN74594_c6_g2	6.82383	1.0139	2.75066	9.02766e-14	3.98117e-12
TRINITY_DN64627_c2_g1	18.1358	2.28487	2.98866	9.55758e-20	7.11544e-18
TRINITY_DN75171_c3_g1	18.3379	6.89658	1.41087	8.60463e-05	0.00098517
TRINITY_DN72571_c6_g5	40.3954	1.45813	4.792	2.6361e-58	2.07253e-55
TRINITY_DN69159_c3_g2	9.1076	2.3521	1.95312	2.95953e-06	4.71855e-05
TRINITY_DN78214_c2_g1	5.33367	1.89902	1.48988	8.58088e-05	0.000982673
TRINITY_DN70002_c7_g2	9.60749	1.13278	3.08429	6.78988e-08	1.43758e-06
TRINITY_DN66332_c2_g1	43.7382	3.29677	3.72977	2.63182e-13	1.10987e-11
TRINITY_DN70014_c7_g1	597.381	233.773	1.35354	0.00664465	0.0401893
TRINITY_DN76539_c1_g3	15.474	6.84933	1.17581	0.00498453	0.0319804
TRINITY_DN80526_c6_g3	10.5473	0.313952	5.07019	2.68372e-06	4.31054e-05
TRINITY_DN63485_c3_g1	77.1195	34.3741	1.16577	4.77396e-05	0.000582516
TRINITY_DN55121_c0_g1	6.1577	1.06374	2.53325	0.000418852	0.00396055
TRINITY_DN78730_c0_g1	6.48209	0.424901	3.93126	5.08591e-32	8.90467e-30
TRINITY_DN80175_c4_g2	396.244	45.1648	3.13312	1.34124e-28	1.89424e-26
TRINITY_DN80175_c4_g1	45.1107	2.8813	3.96868	1.52969e-21	1.30489e-19
TRINITY_DN78486_c5_g1	9.51332	3.51796	1.43521	0.000961172	0.00809956
TRINITY_DN80042_c5_g1	173.222	51.2147	1.75799	6.85904e-05	0.000805639
TRINITY_DN66509_c3_g1	10.0735	3.01551	1.74009	4.15109e-08	9.08975e-07
TRINITY_DN71376_c5_g5	6.33179	1.31288	2.26988	7.78607e-07	1.38284e-05
TRINITY_DN79834_c1_g2	5.81705	1.65085	1.81708	0.000332358	0.0032364
TRINITY_DN79035_c0_g3	5.76158	0.309689	4.21757	1.50139e-11	5.24253e-10
TRINITY_DN79035_c0_g2	9.05356	0.420097	4.42969	7.05224e-44	2.47299e-41
TRINITY_DN75270_c6_g7	5.0146	1.14169	2.13497	0.000121761	0.00133989
TRINITY_DN73317_c0_g1	5.9687	0.957404	2.64022	5.41839e-06	8.16828e-05
TRINITY_DN67387_c6_g2	5.25186	0.0862307	5.92848	0.000623863	0.00558302
TRINITY_DN69820_c3_g2	7.42702	2.47275	1.58666	8.96876e-06	0.000128938
TRINITY_DN79788_c0_g3	18.925	6.48354	1.54544	1.82705e-06	3.02308e-05
TRINITY_DN78116_c2_g2	5.10472	0.569888	3.16308	0.000593654	0.0053503
TRINITY_DN76700_c0_g1	12.2832	3.45579	1.82959	6.59394e-10	1.8819e-08
TRINITY_DN67337_c6_g5	262.832	23.414	3.4887	2.00762e-24	2.09654e-22
TRINITY_DN72171_c0_g1	5.67831	0.582637	3.28479	7.70812e-06	0.000112305
TRINITY_DN77917_c7_g3	5.5764	1.75584	1.66717	0.00244311	0.0178188
TRINITY_DN75501_c0_g4	10.4244	1.5131	2.78439	1.80811e-12	6.92689e-11
TRINITY_DN73509_c4_g1	202.709	46.3299	2.1294	5.41723e-11	1.76525e-09
TRINITY_DN74707_c3_g1	8.02329	2.69135	1.57586	1.96318e-06	3.23273e-05
TRINITY_DN67123_c5_g5	21.7056	5.61941	1.94958	2.81619e-08	6.30768e-07
TRINITY_DN60284_c3_g3	97.8666	17.2605	2.50334	3.77233e-07	7.08842e-06
TRINITY_DN73034_c2_g2	30.2811	7.42317	2.02831	4.82363e-06	7.35794e-05
TRINITY_DN73034_c2_g1	13.429	3.91611	1.77786	5.95233e-08	1.27314e-06
TRINITY_DN57459_c0_g1	13.0712	6.07979	1.10429	0.00281322	0.0200086
TRINITY_DN80567_c1_g1	9.76021	0.519065	4.23293	5.83653e-07	1.06086e-05
TRINITY_DN65357_c2_g1	5.76804	0.398927	3.85389	2.21009e-05	0.000291326
TRINITY_DN65532_c0_g1	9.37962	3.71876	1.33471	0.000735504	0.0064397
TRINITY_DN70717_c1_g2	14.255	4.43541	1.68433	3.0881e-10	9.19392e-09
TRINITY_DN71649_c2_g3	22.217	4.86097	2.19235	9.16143e-13	3.64083e-11
TRINITY_DN62964_c3_g1	64.2449	17.2502	1.89697	1.80353e-05	0.000242901
TRINITY_DN69134_c2_g1	5.69677	1.48058	1.94398	0.000151187	0.00161882
TRINITY_DN71547_c1_g3	42.6214	13.3098	1.67909	9.79625e-08	2.02207e-06
TRINITY_DN77118_c1_g6	7.25814	2.10672	1.7846	2.83922e-05	0.000365519
TRINITY_DN61665_c3_g1	15.3401	0.231563	6.04976	5.80052e-08	1.2426e-06
TRINITY_DN79321_c2_g1	123.754	52.8297	1.22805	0.000265702	0.0026623
TRINITY_DN80049_c2_g3	28.6554	5.62105	2.3499	9.91945e-27	1.2171e-24
TRINITY_DN64406_c0_g2	83.1248	10.5842	2.97337	1.19595e-13	5.18337e-12
TRINITY_DN64406_c0_g1	60.9819	28.4307	1.10093	0.000730063	0.00639706
TRINITY_DN60510_c1_g6	12.3068	0.168207	6.19308	3.43875e-06	5.40854e-05
TRINITY_DN79459_c5_g1	5.10663	0.237363	4.42721	0.00543649	0.0342234
TRINITY_DN77986_c0_g1	21.1744	5.07367	2.06122	9.99935e-16	5.33623e-14
TRINITY_DN62740_c5_g2	9.55132	3.60222	1.40681	0.000443563	0.00416169
TRINITY_DN75434_c0_g1	17.326	2.49874	2.79367	2.85665e-11	9.63155e-10
TRINITY_DN73055_c8_g3	8.25729	3.50283	1.23715	0.000895826	0.00762694
TRINITY_DN61462_c2_g4	8.27306	0.504212	4.03632	0.000759019	0.00661789
TRINITY_DN65689_c0_g1	7.66468	2.83811	1.4333	0.000453816	0.00424562
TRINITY_DN63032_c2_g7	7.12972	1.52833	2.22189	0.000447205	0.00419172
TRINITY_DN68394_c1_g1	26.1936	5.94784	2.13878	0.000127582	0.00139537
TRINITY_DN68913_c4_g1	12.3126	1.17244	3.39256	1.2555e-22	1.15479e-20
TRINITY_DN76381_c1_g1	37.7112	0.489462	6.26765	5.67235e-17	3.36134e-15
TRINITY_DN68707_c1_g7	17.3132	4.14578	2.06216	0.00137898	0.0110078
TRINITY_DN68980_c3_g3	40.6824	1.37743	4.88436	1.2665e-34	2.5644e-32
TRINITY_DN65296_c4_g1	7.81677	1.4132	2.46761	1.00837e-12	3.98936e-11
TRINITY_DN74644_c4_g2	5.65243	1.62021	1.80269	0.00238112	0.017445
TRINITY_DN77615_c0_g1	8.0369	1.58154	2.34531	2.68616e-06	4.31333e-05
TRINITY_DN66973_c1_g1	12.8843	3.97427	1.69686	0.00624913	0.0382674
TRINITY_DN72485_c0_g3	50.1821	0.421985	6.89384	2.03351e-28	2.82983e-26
TRINITY_DN68757_c1_g1	7.67837	1.83406	2.06576	8.07538e-11	2.58101e-09
TRINITY_DN61440_c1_g1	160.804	77.539	1.05231	0.00800652	0.0465772
TRINITY_DN75558_c2_g2	12.6092	4.1974	1.58691	8.99349e-08	1.86793e-06
TRINITY_DN78416_c15_g2	25.4315	5.24939	2.27639	7.34857e-12	2.65458e-10
TRINITY_DN65794_c2_g1	5.54996	0.0001	15.7602	0.000307025	0.00302118
TRINITY_DN77802_c1_g1	5.01571	0.174282	4.84695	0.000164877	0.00174827
TRINITY_DN61686_c3_g2	5.0219	2.192	1.19599	0.00294704	0.0207939
TRINITY_DN76580_c7_g1	5.28068	1.28973	2.03366	0.000586816	0.00529563
TRINITY_DN73595_c8_g2	9.13096	2.04009	2.16214	0.000230236	0.00234978
TRINITY_DN63269_c5_g2	33.9255	9.46087	1.84233	8.41498e-09	2.05196e-07
TRINITY_DN76489_c1_g2	151.859	33.5335	2.17906	7.45943e-16	4.02956e-14
TRINITY_DN76849_c0_g2	5.17991	0.0001	15.6606	3.12181e-07	5.92831e-06
TRINITY_DN79829_c0_g4	9.4319	3.35837	1.48979	0.000849563	0.00728741
TRINITY_DN72134_c4_g4	5.20908	0.774513	2.74967	0.00147071	0.0116415
TRINITY_DN72262_c3_g2	6.58112	0.75142	3.13064	2.33142e-14	1.09131e-12
TRINITY_DN78075_c1_g1	126.602	4.08512	4.95378	3.47573e-44	1.24717e-41
TRINITY_DN74701_c0_g1	157.192	5.30337	4.88947	2.36104e-39	6.49075e-37
TRINITY_DN65338_c1_g6	23.7007	6.34838	1.90047	8.12438e-06	0.000117953
TRINITY_DN68470_c1_g1	14.6899	4.70266	1.64328	0.00108062	0.0089575
TRINITY_DN61810_c5_g3	19.847	0.970703	4.35375	1.28369e-05	0.000178417
TRINITY_DN74014_c0_g1	5.12262	1.87375	1.45095	0.000335159	0.00326033
TRINITY_DN73713_c2_g1	5.36638	1.22739	2.12835	1.7486e-07	3.45452e-06
TRINITY_DN73713_c2_g2	5.64709	1.27854	2.14301	2.97222e-06	4.73602e-05
TRINITY_DN73963_c2_g2	20.0467	3.20426	2.6453	2.31051e-15	1.1908e-13
TRINITY_DN79795_c5_g3	19.002	5.93038	1.67995	2.21811e-05	0.000292246
TRINITY_DN71966_c9_g1	5.92333	1.52145	1.96096	5.12517e-07	9.40968e-06
TRINITY_DN71966_c9_g3	6.48086	1.50804	2.10351	2.34002e-10	7.05865e-09
TRINITY_DN71132_c6_g1	5.77344	1.77448	1.70204	5.21743e-05	0.000630706
TRINITY_DN71132_c6_g8	94.5786	3.33237	4.82689	3.09765e-27	3.95407e-25
TRINITY_DN68970_c0_g1	7.58064	1.0558	2.84399	0.0086508	0.0495229
TRINITY_DN62931_c6_g1	6.55934	1.49459	2.1338	1.38469e-05	0.000191142
TRINITY_DN75990_c4_g1	9.52843	1.10962	3.10217	2.54525e-19	1.84158e-17
TRINITY_DN63757_c7_g1	19.3677	4.5617	2.08601	2.78735e-07	5.33255e-06
TRINITY_DN76407_c3_g2	6.83611	1.40803	2.2795	8.22174e-05	0.000945895
TRINITY_DN61267_c5_g2	53.0108	2.43458	4.44454	9.18036e-47	3.81541e-44
TRINITY_DN66373_c1_g3	8.18235	1.76866	2.20986	0.000272658	0.00272192
TRINITY_DN66373_c1_g2	7.814	1.40743	2.47299	2.02508e-11	6.96477e-10
TRINITY_DN63649_c7_g3	22.6537	10.6364	1.09073	0.00346272	0.0237932
TRINITY_DN59661_c0_g1	6.41554	2.53661	1.33867	0.0025478	0.0184385
TRINITY_DN76678_c4_g2	21.5883	7.40634	1.54342	8.14029e-06	0.000118156
TRINITY_DN64745_c5_g8	6.98312	2.04633	1.77083	0.00474862	0.0307462
TRINITY_DN64745_c5_g4	6.72997	1.94322	1.79215	0.00534515	0.0337776
TRINITY_DN63417_c5_g3	10.0463	4.62325	1.11969	0.001312	0.0105613
TRINITY_DN64545_c2_g2	5.91801	1.05273	2.49098	2.31546e-15	1.19286e-13
TRINITY_DN64545_c2_g1	10.6768	2.52069	2.08258	7.37325e-10	2.08838e-08
TRINITY_DN65141_c7_g1	5.93064	1.80718	1.71445	0.00441093	0.0289741
TRINITY_DN65141_c7_g9	5.19348	1.85156	1.48796	0.000152025	0.00162624
TRINITY_DN75012_c1_g4	225.325	53.4917	2.07462	0.000370876	0.00356267
TRINITY_DN70253_c3_g3	7.53251	3.4804	1.11388	0.00683361	0.0410745
TRINITY_DN70253_c3_g2	7.15255	1.78349	2.00376	0.00529711	0.0335307
TRINITY_DN73776_c1_g2	5.66589	1.04953	2.43256	0.00243759	0.0177846
TRINITY_DN80643_c3_g1	19.0007	1.55774	3.60853	1.29716e-08	3.07696e-07
TRINITY_DN62570_c4_g2	26.8424	10.3895	1.3694	1.3138e-05	0.00018215
TRINITY_DN79950_c5_g1	14.2234	1.13576	3.64654	1.36404e-10	4.23679e-09
TRINITY_DN76923_c0_g1	182.492	43.1791	2.07943	3.69608e-14	1.69412e-12
TRINITY_DN73064_c1_g3	7.36578	2.54162	1.53509	9.27623e-06	0.000133002
TRINITY_DN73815_c1_g11	145.269	5.26879	4.78511	1.63817e-30	2.62607e-28
TRINITY_DN66603_c0_g4	6.32592	0.59104	3.41995	3.21406e-40	9.20481e-38
TRINITY_DN77616_c1_g1	8.2335	3.0482	1.43355	0.000746758	0.00652574
TRINITY_DN76030_c2_g1	20.1181	9.39848	1.098	0.000228381	0.00233266
TRINITY_DN69188_c7_g6	14.8578	3.26566	2.18577	0.00789852	0.0460993
TRINITY_DN61362_c1_g1	7.22399	0.537682	3.74797	9.4473e-22	8.17188e-20
TRINITY_DN72024_c3_g3	652.845	118.697	2.45946	5.55962e-14	2.50457e-12
TRINITY_DN61710_c3_g6	5.99723	0.624929	3.26253	8.55643e-10	2.39656e-08
TRINITY_DN78610_c3_g1	6.65319	1.95191	1.76916	0.000354446	0.00342366
TRINITY_DN59690_c0_g1	12.7332	0.559701	4.50779	5.0594e-07	9.29603e-06
TRINITY_DN71066_c3_g4	11.5616	2.85247	2.01906	1.10772e-15	5.88854e-14
TRINITY_DN68884_c0_g1	23.8138	9.76032	1.2868	3.7324e-05	0.000467298
TRINITY_DN79918_c1_g1	31.326	10.9477	1.51673	2.37769e-06	3.85765e-05
TRINITY_DN77955_c2_g2	398.604	15.644	4.67127	1.03403e-78	2.2006e-75
TRINITY_DN79210_c2_g3	16.9574	6.93207	1.29056	3.34015e-05	0.000423036
TRINITY_DN67520_c3_g1	13.8755	5.91605	1.22984	0.000714823	0.00628091
TRINITY_DN64425_c2_g4	26.258	7.01073	1.90512	5.20841e-10	1.50492e-08
TRINITY_DN66981_c2_g1	28.1161	1.90021	3.88717	2.08745e-09	5.55072e-08
TRINITY_DN76492_c0_g2	5.14559	0.946282	2.44299	0.00677324	0.0408128
TRINITY_DN76492_c0_g1	182.089	13.2651	3.77893	1.64543e-34	3.3025e-32
TRINITY_DN71488_c2_g2	5.41013	0.145303	5.21853	1.57514e-06	2.63989e-05
TRINITY_DN70590_c1_g1	21.583	1.47545	3.87067	4.90459e-15	2.45997e-13
TRINITY_DN65157_c12_g3	36.085	0.719248	5.64877	7.62252e-53	4.23823e-50
TRINITY_DN60323_c6_g4	6.33722	1.14485	2.4687	4.98793e-11	1.63442e-09
TRINITY_DN69554_c0_g1	10.8619	2.39055	2.18386	3.0719e-14	1.41697e-12
TRINITY_DN72492_c5_g3	12.5112	4.78896	1.38544	0.000228962	0.00233801
TRINITY_DN74594_c6_g1	12.074	4.00369	1.5925	1.89473e-07	3.72592e-06
TRINITY_DN70741_c6_g1	6.13151	1.69567	1.85439	5.90714e-07	1.07212e-05
TRINITY_DN65686_c1_g1	22.1997	1.11713	4.31267	1.66828e-07	3.3059e-06
TRINITY_DN72584_c0_g1	6.25652	0.108527	5.84924	0.000444893	0.00417195
TRINITY_DN60898_c13_g7	10.0417	0.0001	16.6156	1.60533e-07	3.1914e-06
TRINITY_DN64212_c0_g3	7.96388	1.25378	2.66719	0.00038254	0.00366009
TRINITY_DN70446_c0_g2	282.416	52.559	2.42581	6.8058e-13	2.74086e-11
TRINITY_DN70446_c0_g1	52.4564	14.75	1.8304	1.08595e-09	2.98938e-08
TRINITY_DN66849_c6_g1	13.5115	3.78963	1.83406	0.00337728	0.0233047
TRINITY_DN70556_c3_g1	6.22212	1.75972	1.82206	7.43004e-07	1.32629e-05
TRINITY_DN79033_c3_g2	21.5515	1.81527	3.56954	4.89597e-35	1.03305e-32
TRINITY_DN65331_c3_g1	12.8238	1.59511	3.0071	6.18225e-05	0.000734038
TRINITY_DN60809_c5_g2	26.3059	1.10976	4.56706	2.1756e-18	1.45238e-16
TRINITY_DN68520_c5_g1	14.9951	2.1113	2.82829	0.00129907	0.0104736
TRINITY_DN68520_c5_g2	7.08042	0.759446	3.22082	8.46181e-05	0.00097071
TRINITY_DN63460_c1_g2	15.7222	0.392232	5.32496	3.86143e-61	3.55698e-58
TRINITY_DN67538_c9_g1	14.3459	1.69441	3.08178	0.00562927	0.0352001
TRINITY_DN65403_c0_g1	23.7327	4.72474	2.32857	1.34927e-09	3.66924e-08
TRINITY_DN71918_c4_g2	10.9836	2.50656	2.13157	0.000325451	0.00317948
TRINITY_DN80343_c1_g1	11.7801	2.57385	2.19435	4.47925e-06	6.88452e-05
TRINITY_DN65125_c7_g1	22.1191	2.09958	3.39712	1.59672e-11	5.55342e-10
TRINITY_DN80343_c1_g3	16.2985	2.09938	2.9567	4.2063e-05	0.00052035
TRINITY_DN70352_c3_g3	47.9567	6.59589	2.86209	1.75222e-08	4.0724e-07
TRINITY_DN70352_c3_g2	5.1573	1.96542	1.39178	0.000753848	0.00657932
TRINITY_DN70352_c3_g1	51.5087	12.6018	2.03119	9.88188e-15	4.80225e-13
TRINITY_DN75387_c0_g1	116.237	40.1131	1.53493	2.4903e-08	5.63708e-07
TRINITY_DN62003_c3_g1	6.80249	0.821097	3.05044	1.35029e-13	5.82975e-12
TRINITY_DN79595_c0_g2	22.005	3.27758	2.74713	2.69199e-24	2.76444e-22
TRINITY_DN66391_c2_g1	22.8275	9.00272	1.34234	0.000750907	0.00655781
TRINITY_DN71104_c5_g1	48.1258	7.17566	2.74563	9.69054e-18	6.14672e-16
TRINITY_DN65461_c6_g4	59.2322	20.6726	1.51866	1.22266e-08	2.91405e-07
TRINITY_DN60935_c0_g1	6.64171	0.806524	3.04176	1.75003e-07	3.45679e-06
TRINITY_DN66569_c2_g2	20.4763	9.14907	1.16226	0.00741495	0.0438296
TRINITY_DN65105_c1_g1	387.389	6.09619	5.98973	6.41253e-54	3.80544e-51
TRINITY_DN67003_c1_g1	11.5776	2.3013	2.33082	6.9609e-14	3.10926e-12
TRINITY_DN71011_c5_g1	11.7885	5.26293	1.16344	3.98868e-08	8.7512e-07
TRINITY_DN71908_c1_g2	14.5392	4.71471	1.6247	0.001173	0.00960711
TRINITY_DN64525_c0_g1	22.6115	6.34288	1.83384	1.73112e-12	6.64843e-11
TRINITY_DN68218_c0_g1	18.4378	8.64247	1.09315	0.00129489	0.0104447
TRINITY_DN63462_c2_g1	7.27679	0.451992	4.00893	5.0382e-14	2.27715e-12
TRINITY_DN71764_c2_g1	6.27173	0.792395	2.98457	1.27637e-07	2.58445e-06
TRINITY_DN76808_c2_g1	45.2949	12.5138	1.85583	5.74481e-14	2.58328e-12
TRINITY_DN74131_c10_g2	5.59384	1.17678	2.24899	2.55488e-11	8.68285e-10
TRINITY_DN63481_c3_g1	8.28362	0.76779	3.43148	2.05545e-17	1.26163e-15
TRINITY_DN80488_c7_g1	11.5512	1.78609	2.69317	3.927e-13	1.62606e-11
TRINITY_DN71021_c2_g3	7.52814	1.38162	2.44594	0.00133906	0.0107371
TRINITY_DN66505_c3_g2	5.03514	0.470275	3.42046	8.32068e-13	3.32383e-11
TRINITY_DN66505_c3_g1	6.04969	1.33264	2.18257	0.00121449	0.0099016
TRINITY_DN77275_c1_g3	28.8457	5.11784	2.49475	4.82509e-18	3.13796e-16
TRINITY_DN60840_c5_g1	12.8496	0.0273169	8.87772	2.89957e-14	1.3435e-12
TRINITY_DN70409_c0_g2	5.26947	1.57808	1.73948	0.000854069	0.00732098
TRINITY_DN79588_c12_g1	9.64596	3.19617	1.59358	1.72476e-05	0.000233285
TRINITY_DN65867_c4_g2	5.73045	0.652226	3.1352	9.04477e-12	3.23513e-10
TRINITY_DN63619_c1_g2	125.207	9.50314	3.71977	8.807e-53	4.87485e-50
TRINITY_DN76796_c1_g1	11.4744	2.82293	2.02316	5.91325e-14	2.65419e-12
TRINITY_DN69913_c0_g4	5.58251	2.28781	1.28694	1.75007e-05	0.000236295
TRINITY_DN61477_c3_g1	217.902	2.60099	6.38847	1.59823e-52	8.6525e-50
TRINITY_DN74379_c0_g1	142.809	28.7749	2.3112	4.31561e-13	1.77625e-11
TRINITY_DN66242_c0_g2	24.5771	6.62992	1.89025	0.00196688	0.0148754
TRINITY_DN67587_c1_g3	6.61124	1.29302	2.35417	0.000293601	0.00290367
TRINITY_DN62849_c3_g1	13.1278	4.88914	1.42497	0.00130647	0.0105257
TRINITY_DN65078_c7_g2	7.55071	0.777376	3.27993	7.87432e-15	3.86468e-13
TRINITY_DN62365_c1_g1	29.2185	1.12928	4.69341	1.63141e-10	5.01177e-09
TRINITY_DN68666_c1_g1	17.6004	3.80232	2.21065	0.000127867	0.00139784
TRINITY_DN59323_c0_g1	47.3918	0.420006	6.81809	7.44101e-30	1.14239e-27
TRINITY_DN64510_c7_g1	10.8623	0.387688	4.8083	1.3946e-05	0.000192466
TRINITY_DN62666_c0_g1	8.93801	1.82573	2.29148	7.6489e-11	2.45359e-09
TRINITY_DN62666_c0_g2	8.06672	2.16988	1.89437	1.55168e-05	0.000212059
TRINITY_DN66996_c1_g1	13.2979	2.57779	2.36699	7.19839e-11	2.3157e-09
TRINITY_DN66996_c1_g2	21.352	3.36843	2.66422	1.17986e-13	5.1154e-12
TRINITY_DN75143_c0_g2	2651.99	356.771	2.89401	2.30688e-19	1.67697e-17
TRINITY_DN76118_c3_g2	36.4405	13.9733	1.38287	3.31522e-06	5.23359e-05
TRINITY_DN72856_c3_g4	5.03637	0.41186	3.61216	2.38652e-05	0.000312419
TRINITY_DN78368_c1_g1	30.4942	4.42773	2.7839	7.67121e-17	4.50259e-15
TRINITY_DN77989_c6_g3	25.2817	2.78935	3.18009	5.02343e-08	1.08745e-06
TRINITY_DN80056_c5_g2	5.66997	0.548995	3.36848	9.89077e-08	2.03954e-06
TRINITY_DN63205_c2_g1	81.6697	31.4948	1.37469	4.54363e-05	0.000557111
TRINITY_DN77143_c1_g1	8.18227	4.02978	1.0218	0.00240834	0.0176068
TRINITY_DN77932_c0_g2	58.6781	17.2044	1.77004	9.58399e-11	3.03333e-09
TRINITY_DN77932_c0_g1	40.0872	12.1579	1.72125	3.42586e-11	1.14723e-09
TRINITY_DN78415_c0_g1	42.2536	18.0613	1.22617	0.0040924	0.0272639
TRINITY_DN67351_c0_g1	8.92197	2.53338	1.8163	0.00025269	0.00254619
TRINITY_DN69811_c3_g2	6.05998	0.0001	15.887	1.7693e-06	2.93698e-05
TRINITY_DN65867_c3_g1	5.38074	1.06384	2.33852	0.000505911	0.00466894
TRINITY_DN71486_c8_g1	25.9822	2.08897	3.63666	9.62865e-28	1.27114e-25
TRINITY_DN74469_c4_g6	13.7883	4.60318	1.58274	5.23063e-06	7.9152e-05
TRINITY_DN74714_c6_g1	11.5606	1.41314	3.03224	4.61625e-16	2.53811e-14
TRINITY_DN66301_c2_g6	8.2543	1.92673	2.09899	9.27963e-10	2.58154e-08
TRINITY_DN66301_c2_g4	17.8467	6.96166	1.35815	3.03789e-07	5.77963e-06
TRINITY_DN66301_c2_g3	12.8606	1.90359	2.75617	6.91008e-21	5.65989e-19
TRINITY_DN66301_c2_g8	7.90254	2.61738	1.59419	1.57191e-07	3.13202e-06
TRINITY_DN65906_c3_g1	18.2394	3.39306	2.4264	8.68684e-33	1.59326e-30
TRINITY_DN60091_c2_g1	14.5878	4.84715	1.58955	0.00262205	0.0188719
TRINITY_DN75716_c6_g1	5.49451	0.928461	2.56508	3.32365e-06	5.24555e-05
TRINITY_DN71639_c8_g3	17.036	3.06946	2.47253	1.02783e-14	4.98705e-13
TRINITY_DN78130_c2_g2	6.81187	1.90257	1.8401	5.11479e-07	9.3922e-06
TRINITY_DN69350_c5_g5	6.03976	1.28553	2.23213	0.000220473	0.00225881
TRINITY_DN63526_c0_g2	15.2486	6.72998	1.18	1.45038e-11	5.07015e-10
TRINITY_DN75905_c4_g1	15.6844	4.45546	1.81568	7.07056e-09	1.74481e-07
TRINITY_DN74863_c1_g1	409.654	84.8573	2.2713	1.93551e-08	4.45893e-07
TRINITY_DN69243_c7_g6	120.36	1.71332	6.13441	2.39697e-45	9.21714e-43
TRINITY_DN72164_c1_g1	6.17783	0.858934	2.84648	3.77845e-12	1.40184e-10
TRINITY_DN72028_c1_g2	10.9173	0.250965	5.44299	0.000176989	0.00186119
TRINITY_DN76334_c1_g1	7.07436	1.37538	2.36277	1.93901e-05	0.000258916
TRINITY_DN78833_c4_g4	83.01	1.70973	5.60145	8.00167e-35	1.64889e-32
TRINITY_DN70866_c1_g1	1041.9	206.263	2.33667	2.75171e-08	6.17335e-07
TRINITY_DN80696_c19_g2	108.02	14.2607	2.92118	9.52545e-12	3.40114e-10
TRINITY_DN69213_c0_g2	6.37938	1.11271	2.51934	0.00324634	0.0225613
TRINITY_DN65403_c0_g2	7.48621	1.06341	2.81553	2.52192e-05	0.00032823
TRINITY_DN72465_c1_g1	9.50078	3.31398	1.51948	0.000311481	0.00306008
TRINITY_DN79630_c1_g3	26.1746	6.00848	2.12309	0.00209739	0.0156904
TRINITY_DN77992_c2_g2	18.6563	2.10726	3.14622	3.54736e-10	1.04828e-08
TRINITY_DN65085_c0_g2	41.9629	1.23476	5.08681	3.51105e-46	1.42561e-43
TRINITY_DN79721_c0_g5	1001.81	456.713	1.13324	0.00690909	0.0414181
TRINITY_DN79721_c0_g2	302.283	126.676	1.25476	7.39322e-05	0.000860845
TRINITY_DN79721_c0_g1	1667.08	670.112	1.31485	0.00387804	0.0260764
TRINITY_DN78058_c8_g1	67.388	7.28807	3.20888	0.00269934	0.0193245
TRINITY_DN80213_c5_g1	8.69247	2.87778	1.59481	0.000146386	0.00157438
TRINITY_DN79698_c2_g2	19.2526	9.16764	1.07043	0.00191826	0.0145585
TRINITY_DN69645_c0_g1	12.7824	5.42816	1.23562	7.30667e-05	0.000852295
TRINITY_DN74419_c0_g1	6.45075	2.1097	1.61243	0.000753634	0.00657791
TRINITY_DN78490_c4_g3	17.002	4.3525	1.96579	0.000144902	0.00156032
TRINITY_DN75383_c3_g1	24.5876	1.46515	4.0688	3.32883e-06	5.25239e-05
TRINITY_DN74425_c3_g5	6.38907	0.881472	2.85762	1.4216e-15	7.45749e-14
TRINITY_DN63989_c3_g3	9.86423	3.68578	1.42024	3.36796e-05	0.000426384
TRINITY_DN69262_c1_g8	10.1131	2.65364	1.93018	1.32551e-06	2.25675e-05
TRINITY_DN69262_c1_g1	7.81984	3.36766	1.21539	0.000167817	0.001777
TRINITY_DN77648_c2_g1	12.1105	5.55966	1.12319	0.00017903	0.00187929
TRINITY_DN72715_c2_g3	7.31199	1.48393	2.30084	0.000128107	0.00140011
TRINITY_DN62668_c1_g4	43.5306	11.6587	1.90063	0.000943854	0.00797376
TRINITY_DN65909_c5_g2	28.6927	6.53966	2.1334	3.22207e-08	7.15317e-07
TRINITY_DN77638_c0_g1	14.7787	6.41817	1.20328	0.00149786	0.0118253
TRINITY_DN60801_c1_g1	10.7158	0.944064	3.50471	2.17567e-12	8.2785e-11
TRINITY_DN60225_c1_g1	6.94705	1.83594	1.91988	8.48886e-08	1.76848e-06
TRINITY_DN59451_c8_g1	16.7526	3.24046	2.37012	3.49622e-11	1.16953e-09
TRINITY_DN70414_c2_g1	5.25684	0.987383	2.41251	2.21104e-08	5.04286e-07
TRINITY_DN64123_c0_g4	1042.17	351.322	1.56873	0.0036156	0.0246447
TRINITY_DN69391_c8_g3	22.2132	0.617745	5.16826	2.25557e-19	1.64161e-17
TRINITY_DN70839_c3_g1	6.68614	0.917864	2.86482	1.2605e-15	6.66338e-14
TRINITY_DN75285_c4_g4	66.3623	12.0558	2.46064	5.15265e-16	2.81798e-14
TRINITY_DN76860_c9_g1	17.0009	3.72341	2.19092	2.13552e-14	1.00342e-12
TRINITY_DN76093_c3_g3	7.92481	0.304483	4.70194	0.00593076	0.0366779
TRINITY_DN63461_c0_g1	5.51864	1.19339	2.20925	8.01258e-11	2.56359e-09
TRINITY_DN66621_c14_g2	6.5055	2.11589	1.62039	0.00540298	0.0340681
TRINITY_DN70347_c1_g4	7.28817	0.907966	3.00485	2.83106e-06	4.52833e-05
TRINITY_DN66817_c3_g1	11.7874	2.98101	1.98337	4.23728e-16	2.33704e-14
TRINITY_DN71734_c5_g4	7.66887	2.43898	1.65274	0.0047164	0.0305872
TRINITY_DN68207_c6_g1	5.25172	0.546271	3.2651	2.41517e-13	1.02235e-11
TRINITY_DN62374_c3_g2	28.751	7.49147	1.94029	1.90376e-05	0.00025465
TRINITY_DN60051_c3_g1	6.6503	0.925058	2.8458	1.2405e-17	7.78452e-16
TRINITY_DN76763_c2_g1	8.16591	1.5091	2.43592	1.16349e-17	7.33482e-16
TRINITY_DN75328_c6_g2	10.6472	0.85682	3.63534	1.32477e-08	3.13623e-07
TRINITY_DN74204_c2_g1	5.05626	0.963703	2.39141	0.00294263	0.0207687
TRINITY_DN78071_c2_g2	5.08784	2.22061	1.1961	9.57237e-12	3.4169e-10
TRINITY_DN68203_c0_g1	25.62	10.4284	1.29674	0.00401858	0.0268765
TRINITY_DN65329_c3_g1	6.92494	1.23433	2.48807	1.07953e-06	1.86392e-05
TRINITY_DN66393_c4_g3	18.4601	4.15873	2.1502	2.38772e-17	1.4533e-15
TRINITY_DN61364_c7_g2	5.70942	0.471582	3.59776	0.000546841	0.00498481
TRINITY_DN73006_c4_g4	5.21118	0.0617183	6.39977	5.66802e-05	0.000678727
TRINITY_DN69540_c0_g3	10.761	1.40664	2.93549	2.34705e-06	3.81295e-05
TRINITY_DN74146_c4_g1	15.8685	3.18073	2.31874	8.16494e-07	1.44224e-05
TRINITY_DN59541_c2_g4	9.17555	0.0001	16.4855	1.37403e-07	2.76496e-06
TRINITY_DN70505_c0_g1	18.9669	6.0589	1.64635	4.64991e-12	1.70924e-10
TRINITY_DN75091_c2_g1	6.30206	0.0001	15.9435	1.38789e-06	2.35321e-05
TRINITY_DN76415_c4_g1	10.853	3.7006	1.55227	7.87177e-08	1.64966e-06
TRINITY_DN78753_c3_g2	15.0285	4.39052	1.77524	1.0254e-06	1.77868e-05
TRINITY_DN75291_c0_g1	16.3009	6.9505	1.22976	2.84031e-06	4.54137e-05
TRINITY_DN69771_c2_g5	17.5394	1.09328	4.00386	3.4529e-19	2.47221e-17
TRINITY_DN79917_c1_g1	9.75801	4.12735	1.24137	0.00116334	0.00954193
TRINITY_DN66359_c3_g1	7.73821	2.89812	1.41688	0.000302324	0.00298039
TRINITY_DN71117_c1_g1	5.51969	2.44646	1.17389	0.00106208	0.00882519
TRINITY_DN65502_c7_g2	49.4725	24.1335	1.03559	0.00311005	0.0217679
TRINITY_DN76715_c0_g1	8.91268	0.970728	3.19872	2.20779e-22	1.99647e-20
TRINITY_DN68022_c5_g1	29.5616	3.61218	3.03278	3.6701e-19	2.62012e-17
TRINITY_DN72960_c2_g4	5.62771	2.7398	1.03848	0.00480292	0.0310278
TRINITY_DN72692_c0_g2	15.9916	0.976749	4.03318	1.36149e-51	7.09093e-49
TRINITY_DN58596_c0_g1	7.06522	2.76203	1.35501	4.73788e-05	0.000578343
TRINITY_DN72289_c2_g2	74.1898	0.529557	7.13029	4.94907e-06	7.53254e-05
TRINITY_DN59864_c3_g9	6.53574	1.75762	1.89473	4.38378e-05	0.000539601
TRINITY_DN63071_c10_g5	5.34536	0.0700637	6.25348	4.74805e-11	1.56079e-09
TRINITY_DN61852_c5_g6	15.9354	1.88514	3.07949	4.29655e-15	2.16114e-13
TRINITY_DN78523_c3_g1	11.1177	2.42354	2.19767	4.05909e-09	1.03519e-07
TRINITY_DN64320_c0_g2	63.8293	23.1164	1.4653	0.000635007	0.00566631
TRINITY_DN65296_c5_g2	9.75564	0.630608	3.95142	1.7347e-12	6.6601e-11
TRINITY_DN69871_c1_g4	13.5062	3.95375	1.77233	4.87372e-08	1.05671e-06
TRINITY_DN75568_c1_g1	23.4615	8.38385	1.48461	9.54325e-06	0.00013645
TRINITY_DN79951_c1_g5	25.9361	5.81746	2.1565	7.1965e-08	1.51665e-06
TRINITY_DN56279_c0_g1	7.34015	0.616944	3.5726	0.000808217	0.00698273
TRINITY_DN66403_c4_g1	18.0939	2.75815	2.71372	3.2033e-31	5.36498e-29
TRINITY_DN70129_c1_g2	6.01155	1.62976	1.88308	0.000142721	0.00153952
TRINITY_DN62999_c3_g1	10.6833	2.39706	2.15602	0.00052194	0.00478716
TRINITY_DN72612_c1_g1	7.25399	0.672999	3.4301	5.30393e-22	4.68305e-20
TRINITY_DN71766_c0_g4	16.836	5.47653	1.62022	5.65902e-07	1.03179e-05
TRINITY_DN58730_c0_g1	13.4097	0.0001	17.0329	8.1191e-09	1.98648e-07
TRINITY_DN76914_c1_g1	7.98105	3.78947	1.07458	0.00564498	0.0352733
TRINITY_DN70144_c5_g3	5.84379	1.94047	1.5905	0.00260687	0.0187838
TRINITY_DN72566_c1_g2	22.5843	6.08302	1.89246	4.70859e-06	7.20382e-05
TRINITY_DN70330_c4_g1	19.1387	6.47569	1.56339	1.66396e-06	2.77855e-05
TRINITY_DN65382_c4_g2	209.044	27.595	2.92133	3.50285e-12	1.3043e-10
TRINITY_DN73828_c0_g1	48.3263	10.0801	2.26129	2.36685e-14	1.10706e-12
TRINITY_DN63855_c4_g1	8.7409	3.98244	1.13413	0.00587134	0.0363692
TRINITY_DN66297_c3_g1	9.27122	1.18852	2.9636	3.13044e-10	9.30649e-09
TRINITY_DN75317_c5_g2	54.1398	0.338662	7.3207	7.48637e-15	3.68453e-13
TRINITY_DN60962_c4_g1	11.7102	1.59021	2.88047	1.73819e-12	6.67146e-11
TRINITY_DN61963_c7_g7	8.87596	0.297778	4.89759	1.20894e-14	5.82911e-13
TRINITY_DN60492_c0_g1	8.70116	1.36085	2.6767	5.76527e-15	2.87182e-13
TRINITY_DN80175_c4_g3	243.939	69.9488	1.80215	2.07484e-11	7.12597e-10
TRINITY_DN75267_c2_g1	16.0794	7.67007	1.0679	0.000597197	0.00537634
TRINITY_DN17498_c0_g1	56.385	13.7658	2.03422	0.000254378	0.00256173
TRINITY_DN80653_c1_g1	66.1709	24.2872	1.446	1.167e-07	2.38018e-06
TRINITY_DN68659_c3_g1	13.1765	1.66508	2.9843	5.03564e-32	8.84632e-30
TRINITY_DN79941_c3_g1	10.4915	1.62827	2.68781	3.46193e-09	8.9137e-08
TRINITY_DN68907_c3_g3	5.37213	1.50261	1.83802	0.00308067	0.0215874
TRINITY_DN68355_c3_g1	14.3734	4.11506	1.80442	1.74772e-08	4.06347e-07
TRINITY_DN65649_c4_g1	10.838	4.62758	1.22777	0.00576294	0.0358488
TRINITY_DN66397_c4_g2	74.0937	5.33526	3.79572	3.58271e-37	8.45569e-35
TRINITY_DN76652_c0_g1	27.3729	9.00316	1.60424	1.27667e-08	3.03459e-07
TRINITY_DN62645_c1_g2	6.44504	0.842145	2.93605	0.00033585	0.00326577
TRINITY_DN74375_c2_g2	9.6317	2.21982	2.11735	1.56962e-09	4.23859e-08
TRINITY_DN75585_c5_g8	22.1246	1.02185	4.43639	1.90385e-10	5.80967e-09
TRINITY_DN75811_c1_g3	41.389	19.1221	1.11401	0.00371685	0.0252082
TRINITY_DN61206_c2_g2	7.70337	2.65447	1.53707	0.000152905	0.00163452
TRINITY_DN70981_c0_g1	17.3924	2.26938	2.93808	6.82154e-05	0.000801615
TRINITY_DN63185_c8_g1	5.02267	0.444205	3.49916	1.81069e-06	2.99923e-05
TRINITY_DN72723_c1_g1	7.02296	2.6011	1.43296	4.04197e-07	7.55712e-06
TRINITY_DN65110_c3_g6	11.6558	0.326115	5.15953	1.02558e-11	3.64926e-10
TRINITY_DN66251_c1_g1	9.82088	1.86919	2.39344	1.74298e-09	4.69442e-08
TRINITY_DN77050_c0_g1	31.062	1.12381	4.78868	2.01416e-12	7.68289e-11
TRINITY_DN60675_c3_g1	15.1071	6.08412	1.31211	0.00848582	0.0487934
TRINITY_DN75519_c5_g1	769.367	3.50092	7.77979	7.81918e-157	1.93032e-152
TRINITY_DN70921_c9_g3	12.568	1.46075	3.10497	0.00114312	0.00940235
TRINITY_DN78391_c6_g3	5.17196	0.0001	15.6584	6.7785e-11	2.18632e-09
TRINITY_DN71121_c8_g1	10.632	1.01888	3.38335	5.09718e-07	9.36406e-06
TRINITY_DN79758_c1_g2	28.8896	13.6649	1.08007	0.000111595	0.00124041
TRINITY_DN75171_c4_g5	144.361	22.5951	2.6756	1.56127e-16	8.92617e-15
TRINITY_DN68393_c4_g1	99.4914	10.0518	3.30711	3.69169e-50	1.81548e-47
TRINITY_DN60840_c5_g10	9.55169	0.0001	16.5435	4.90573e-14	2.22134e-12
TRINITY_DN72386_c0_g1	20.21	8.63535	1.22674	0.00241634	0.0176517
TRINITY_DN54081_c0_g1	5.13992	0.0001	15.6495	6.06927e-06	9.03228e-05
TRINITY_DN64811_c3_g2	19.0143	4.05909	2.22786	4.88783e-10	1.4196e-08
TRINITY_DN59476_c0_g2	25.7215	1.04869	4.61631	3.43681e-13	1.43367e-11
TRINITY_DN60201_c2_g1	448.949	136.095	1.72194	1.8793e-06	3.10205e-05
TRINITY_DN70378_c2_g6	21.8591	0.799809	4.77243	2.46968e-10	7.42618e-09
TRINITY_DN72403_c2_g3	7.69094	3.06508	1.32724	0.00375162	0.0253938
TRINITY_DN72403_c2_g2	9.28117	3.94796	1.2332	0.00020803	0.00214701
TRINITY_DN63869_c0_g1	22.4219	4.97268	2.17282	1.46821e-12	5.68827e-11
TRINITY_DN63869_c0_g5	46.7807	15.4441	1.59886	0.00119024	0.00972383
TRINITY_DN64708_c2_g5	7.76757	0.0871742	6.47742	0.000171604	0.00181243
TRINITY_DN71526_c1_g3	9.33168	1.44239	2.69368	2.95835e-14	1.36766e-12
TRINITY_DN78843_c2_g1	5.55605	0.222637	4.64129	1.31175e-20	1.04665e-18
TRINITY_DN78848_c0_g1	96.5057	23.5894	2.03248	1.30446e-13	5.63387e-12
TRINITY_DN74644_c2_g1	8.94843	0.743443	3.58934	0.00129695	0.0104599
TRINITY_DN79122_c6_g3	8.36614	0.246	5.08783	1.79356e-08	4.15517e-07
TRINITY_DN70583_c5_g1	5.68701	0.147046	5.27333	3.73661e-41	1.1277e-38
TRINITY_DN77307_c2_g2	13.8847	5.59572	1.3111	0.00280549	0.0199651
TRINITY_DN76639_c0_g3	22.987	8.92736	1.36451	4.03775e-05	0.00050166
TRINITY_DN67190_c11_g1	16.512	5.97387	1.46678	1.30792e-05	0.000181396
TRINITY_DN77955_c2_g1	116.28	5.16569	4.4925	1.46065e-36	3.33264e-34
TRINITY_DN76561_c1_g4	7.20904	2.87267	1.32742	0.000915547	0.00777132
TRINITY_DN76712_c1_g2	9.12519	1.2786	2.83529	2.93387e-09	7.64658e-08
TRINITY_DN76712_c1_g5	5.73199	0.4692	3.61076	7.86469e-08	1.64902e-06
TRINITY_DN72727_c0_g2	7.70037	0.466187	4.04595	1.01811e-15	5.42851e-14
TRINITY_DN72727_c0_g6	17.2796	1.05364	4.03561	1.19344e-18	8.14331e-17
TRINITY_DN61962_c1_g3	22.8201	5.64581	2.01505	1.68282e-11	5.83971e-10
TRINITY_DN68644_c3_g2	9.29961	3.52711	1.39868	4.71387e-06	7.20922e-05
TRINITY_DN68644_c3_g1	59.6484	28.5052	1.06526	0.000421642	0.00398236
TRINITY_DN74823_c3_g2	11.4807	2.0291	2.5003	2.43224e-08	5.51908e-07
TRINITY_DN62937_c3_g5	33.8661	12.2074	1.47208	0.000478897	0.00445058
TRINITY_DN62937_c3_g2	46.5159	16.7017	1.47773	6.69897e-10	1.90923e-08
TRINITY_DN72138_c3_g2	185.616	87.0656	1.09215	0.00302619	0.0212697
TRINITY_DN67988_c3_g1	5.90574	1.0666	2.4691	4.53468e-08	9.88064e-07
TRINITY_DN67033_c1_g1	495.383	0.656749	9.55898	7.70321e-139	8.64405e-135
TRINITY_DN80403_c10_g3	14.6614	5.70261	1.36233	0.00740689	0.0437932
TRINITY_DN58393_c0_g1	7.72393	0.882088	3.13034	1.1071e-17	6.99001e-16
TRINITY_DN59982_c0_g1	102.938	13.572	2.92307	2.52681e-42	8.18627e-40
TRINITY_DN76415_c3_g1	6.93016	1.2187	2.50754	0.000136287	0.00147813
TRINITY_DN78411_c0_g1	8.19874	3.02905	1.43654	1.99535e-05	0.000265577
TRINITY_DN77776_c4_g1	30.7211	9.73813	1.65751	1.20698e-08	2.88058e-07
TRINITY_DN80049_c2_g2	5.12103	0.0942397	5.76396	0.00200542	0.0151206
TRINITY_DN80049_c2_g5	19.5767	2.23861	3.12847	1.27814e-09	3.48888e-08
TRINITY_DN61487_c4_g1	148.528	32.7806	2.17982	3.24788e-21	2.70697e-19
TRINITY_DN67727_c0_g1	21.1505	0.0691191	8.25739	1.74563e-12	6.6979e-11
TRINITY_DN56015_c0_g1	7.4026	0.896445	3.04575	0.00305266	0.0214276
TRINITY_DN76721_c3_g2	5.18276	1.07278	2.27236	3.60561e-06	5.64938e-05
TRINITY_DN62064_c2_g1	32.3592	6.01022	2.42869	5.95565e-19	4.17453e-17
TRINITY_DN75360_c0_g3	15.2943	6.54346	1.22487	0.00568036	0.0354459
TRINITY_DN63640_c4_g6	6.31952	2.19866	1.52319	1.443e-06	2.43695e-05
TRINITY_DN58656_c0_g1	270.757	57.0825	2.24588	2.04728e-07	3.99915e-06
TRINITY_DN71149_c0_g1	154.634	54.2412	1.51139	1.92815e-05	0.000257605
TRINITY_DN65711_c5_g2	5.91476	2.57616	1.19909	0.00190997	0.0145055
TRINITY_DN72655_c0_g1	16.9666	5.78189	1.55308	0.00170553	0.0131956
TRINITY_DN68920_c1_g2	88.7464	15.6198	2.50632	8.23775e-09	2.01278e-07
TRINITY_DN64682_c1_g4	57.6637	12.6817	2.18491	3.10963e-07	5.90791e-06
TRINITY_DN70273_c3_g1	10.8247	3.19373	1.76101	7.5403e-05	0.000875577
TRINITY_DN75612_c3_g1	7.07343	2.29816	1.62193	0.000346756	0.00335674
TRINITY_DN68694_c3_g2	6.66907	2.18632	1.60898	0.000194491	0.002023
TRINITY_DN67526_c4_g1	7.01216	1.24785	2.49042	9.39839e-11	2.97764e-09
TRINITY_DN70223_c5_g5	12.0735	3.897	1.63141	2.30809e-05	0.000303052
TRINITY_DN65557_c4_g6	20.2003	2.99932	2.75167	0.00150397	0.0118674
TRINITY_DN65557_c4_g1	10.8116	1.90411	2.50539	0.00109568	0.00906347
TRINITY_DN66778_c0_g1	97.1715	6.54475	3.89212	1.78503e-19	1.30531e-17
TRINITY_DN61156_c0_g2	15.9278	3.09266	2.36462	0.00396441	0.0265791
TRINITY_DN80452_c2_g4	130.135	42.3558	1.61938	9.65783e-06	0.000137833
TRINITY_DN77260_c3_g2	12.5541	0.371524	5.07856	4.03068e-12	1.49139e-10
TRINITY_DN62532_c2_g2	10.448	4.94913	1.07798	4.34193e-05	0.00053509
TRINITY_DN69475_c5_g1	9.17774	1.22798	2.90185	8.25498e-05	0.000949365
TRINITY_DN69475_c5_g5	15.7122	2.56916	2.61252	1.6323e-07	3.23979e-06
TRINITY_DN79874_c1_g2	307.012	33.4509	3.19818	4.59999e-27	5.77619e-25
TRINITY_DN78659_c5_g3	5.19946	0.110964	5.55019	3.91057e-05	0.000487599
TRINITY_DN74257_c0_g2	17.6505	1.48834	3.56793	2.12451e-06	3.47474e-05
TRINITY_DN62392_c2_g2	37.5193	13.304	1.49577	1.15475e-10	3.62411e-09
TRINITY_DN76384_c3_g2	5.91214	0.967836	2.61085	0.0016026	0.0125168
TRINITY_DN27746_c0_g1	28.254	10.0738	1.48785	0.000283099	0.00281423
TRINITY_DN77960_c3_g3	21.0869	5.87251	1.8443	5.69229e-06	8.5291e-05
TRINITY_DN77960_c3_g2	124.279	39.4302	1.6562	0.000133617	0.00145326
TRINITY_DN79151_c2_g3	6.40683	1.09867	2.54386	2.08501e-08	4.77307e-07
TRINITY_DN80520_c3_g1	7.44092	1.84196	2.01424	0.000431265	0.00406299
TRINITY_DN76387_c1_g2	10.582	3.6278	1.54445	0.000196687	0.00204292
TRINITY_DN74032_c8_g1	29.2626	4.8259	2.60019	7.61519e-22	6.62425e-20
TRINITY_DN61957_c4_g3	8.39976	1.12076	2.90587	8.58556e-24	8.52582e-22
TRINITY_DN80201_c0_g1	25.1508	3.75138	2.74512	2.05377e-17	1.26123e-15
TRINITY_DN80201_c0_g3	37.2096	6.06779	2.61643	1.03729e-18	7.11323e-17
TRINITY_DN78609_c1_g2	20.0791	0.491488	5.3524	4.2913e-42	1.3652e-39
TRINITY_DN70800_c1_g4	24.7698	5.72387	2.11352	0.00600809	0.037073
TRINITY_DN60893_c3_g3	13.0151	3.18388	2.03132	3.0675e-06	4.87934e-05
TRINITY_DN61987_c6_g8	9.33583	2.21784	2.07362	0.000620209	0.00555676
TRINITY_DN77214_c1_g1	5.99749	0.207396	4.8539	2.39125e-06	3.87558e-05
TRINITY_DN78850_c10_g4	7.70945	0.575435	3.7439	0.00119674	0.00977178
TRINITY_DN78836_c0_g1	10.463	1.11648	3.22827	0.00014661	0.00157638
TRINITY_DN74537_c4_g2	168.811	6.92916	4.60659	1.59242e-29	2.39416e-27
TRINITY_DN75490_c2_g1	125.531	13.8329	3.18187	5.04929e-20	3.86158e-18
TRINITY_DN79366_c5_g2	50.7253	8.28573	2.61401	8.81726e-17	5.1459e-15
TRINITY_DN80689_c13_g2	25.8076	0.303997	6.40759	3.50033e-15	1.77366e-13
TRINITY_DN68449_c1_g3	9.98636	0.0001	16.6077	2.85427e-11	9.62615e-10
TRINITY_DN76295_c3_g1	10.7082	1.78665	2.58338	0.000549232	0.00500291
TRINITY_DN80274_c3_g1	248.905	65.4591	1.92693	3.66581e-12	1.3621e-10
TRINITY_DN65759_c1_g1	237.233	63.5842	1.89956	2.22186e-08	5.06473e-07
TRINITY_DN67941_c2_g1	13.4889	3.60057	1.90547	2.79912e-11	9.45305e-10
TRINITY_DN79551_c4_g4	12.6157	0.729688	4.1118	3.5385e-06	5.5534e-05
TRINITY_DN67235_c2_g3	6.52307	0.482283	3.7576	2.29131e-11	7.81941e-10
TRINITY_DN35753_c0_g1	10.4313	2.31717	2.17049	7.85316e-11	2.51454e-09
TRINITY_DN63192_c3_g2	21.0205	3.80026	2.46763	4.11886e-10	1.20477e-08
TRINITY_DN77685_c6_g1	94.5516	6.94341	3.76739	4.14173e-25	4.5443e-23
TRINITY_DN59794_c0_g1	43.2316	7.15043	2.59598	6.7861e-17	4.0117e-15
TRINITY_DN59794_c0_g2	5.45729	0.0001	15.7359	5.44141e-06	8.19998e-05
TRINITY_DN79877_c1_g1	5.169	1.19929	2.1077	9.71505e-07	1.69567e-05
TRINITY_DN80069_c4_g3	990.55	145.499	2.76722	1.10516e-20	8.9044e-19
TRINITY_DN74680_c1_g1	64.269	3.25758	4.30225	2.38072e-37	5.73953e-35
TRINITY_DN71927_c0_g1	8.79726	1.72424	2.35109	0.000712427	0.00626342
TRINITY_DN74762_c2_g4	5.35134	0.247975	4.43163	0.000124051	0.0013612
TRINITY_DN78894_c5_g2	7.03133	2.05502	1.77465	2.60179e-06	4.18876e-05
TRINITY_DN63825_c11_g1	5.26703	1.44191	1.86901	0.0066404	0.0401675
TRINITY_DN76291_c3_g2	17.8488	4.71038	1.92191	8.38714e-14	3.71063e-12
TRINITY_DN63618_c3_g9	11.6254	2.10923	2.46249	4.83741e-11	1.58805e-09
TRINITY_DN61353_c3_g1	18.9403	2.46613	2.94114	2.43064e-24	2.50858e-22
TRINITY_DN75390_c1_g5	15.8761	0.0237369	9.38551	2.38114e-09	6.27893e-08
TRINITY_DN61271_c3_g1	60.5183	2.70968	4.48118	7.45038e-23	6.98813e-21
TRINITY_DN67673_c4_g3	19.6411	0.430329	5.51229	4.56847e-38	1.15793e-35
TRINITY_DN77822_c0_g1	39.2773	16.5483	1.24702	0.000123181	0.0013532
TRINITY_DN79136_c2_g2	5.05336	0.505271	3.32211	5.5061e-18	3.56769e-16
TRINITY_DN72687_c7_g1	6.64706	0.07321	6.50453	2.54023e-10	7.62905e-09
TRINITY_DN68400_c1_g2	17.8401	2.18796	3.02747	1.66887e-25	1.88126e-23
TRINITY_DN68400_c1_g3	39.3147	4.63743	3.08367	9.75469e-17	5.66355e-15
TRINITY_DN63503_c0_g2	19.3833	6.6281	1.54815	6.24064e-07	1.12833e-05
TRINITY_DN63414_c5_g1	20.913	4.34179	2.26803	6.0927e-06	9.06306e-05
TRINITY_DN70703_c3_g1	21.2418	5.59359	1.92506	3.42917e-14	1.57646e-12
TRINITY_DN70703_c3_g3	24.907	8.83898	1.4946	1.50503e-05	0.000206392
TRINITY_DN75202_c5_g4	16.8366	2.52311	2.73833	0.000928032	0.00786528
TRINITY_DN79063_c3_g2	5.20627	2.04106	1.35093	1.43777e-06	2.42944e-05
TRINITY_DN76950_c3_g5	6.35259	1.06583	2.57536	6.40824e-12	2.33127e-10
TRINITY_DN64866_c2_g2	6.96852	2.33005	1.58049	0.00474096	0.0307079
TRINITY_DN60429_c3_g3	20.0541	6.39973	1.64782	3.46545e-06	5.44498e-05
TRINITY_DN75417_c0_g1	5.93114	2.33864	1.34264	0.00496038	0.0318567
TRINITY_DN68334_c2_g2	8.96299	0.592574	3.91891	4.51889e-09	1.14443e-07
TRINITY_DN73628_c1_g1	7.25376	1.16891	2.63356	6.73945e-15	3.33287e-13
TRINITY_DN69874_c1_g1	26.7906	6.57251	2.02721	1.06535e-09	2.93464e-08
TRINITY_DN70217_c1_g1	14.5791	4.33335	1.75035	0.0012089	0.00985927
TRINITY_DN74220_c2_g1	5.70457	2.22904	1.35569	0.00214577	0.0159837
TRINITY_DN79677_c10_g2	6.13082	0.0854547	6.16478	8.03927e-09	1.96851e-07
TRINITY_DN73864_c4_g3	5.20204	0.224636	4.53342	3.06409e-16	1.70984e-14
TRINITY_DN71994_c0_g1	8.43038	0.64011	3.71921	1.9578e-06	3.22472e-05
TRINITY_DN63562_c2_g2	13.1603	1.40433	3.22824	0.000595851	0.00536697
TRINITY_DN80244_c1_g1	65.712	18.9385	1.79484	0.000133586	0.00145305
TRINITY_DN62201_c0_g1	11.1654	2.21494	2.33369	0.00109247	0.00904058
TRINITY_DN75925_c3_g1	6.28182	1.26587	2.31105	2.78925e-11	9.4223e-10
TRINITY_DN78010_c0_g2	521.064	162.152	1.68411	4.07911e-09	1.04009e-07
TRINITY_DN76018_c3_g2	9.28134	0.687415	3.75508	1.62e-21	1.38097e-19
TRINITY_DN77497_c7_g2	7.37208	2.59439	1.50668	7.6164e-06	0.000111126
TRINITY_DN79309_c3_g1	5.62461	0.846864	2.73155	1.69708e-24	1.78128e-22
TRINITY_DN61171_c0_g2	5.1748	1.94552	1.41135	2.27915e-05	0.000299603
TRINITY_DN69243_c7_g1	553.403	24.3552	4.50603	2.60046e-62	2.5679e-59
TRINITY_DN80009_c1_g2	20.5574	1.85108	3.47322	6.6443e-16	3.60026e-14
TRINITY_DN78766_c4_g1	7.23497	2.82471	1.35688	9.86739e-06	0.000140644
TRINITY_DN62463_c1_g4	10.3624	2.00443	2.3701	8.58402e-11	2.72944e-09
TRINITY_DN66658_c0_g2	17.5037	1.99463	3.13346	1.7213e-12	6.61485e-11
TRINITY_DN66658_c0_g1	10.7605	0.945866	3.50796	2.93303e-19	2.10732e-17
TRINITY_DN66730_c6_g2	6.9009	0.507324	3.76581	8.18459e-35	1.68378e-32
TRINITY_DN73963_c4_g3	18.4671	2.89611	2.67277	1.24039e-07	2.51779e-06
TRINITY_DN74339_c5_g2	6.36831	3.11544	1.03148	0.00608951	0.0374911
TRINITY_DN65381_c2_g1	2971.55	181.895	4.03004	4.30018e-31	7.14391e-29
TRINITY_DN60938_c1_g1	10.1545	4.26917	1.25009	0.00224556	0.0166026
TRINITY_DN66760_c5_g2	6.55764	2.22925	1.55662	3.99436e-07	7.47489e-06
TRINITY_DN65590_c5_g5	13.8256	1.54168	3.16477	1.70492e-22	1.55541e-20
TRINITY_DN75147_c1_g1	7.26476	1.66727	2.12343	8.44539e-08	1.76001e-06
TRINITY_DN69411_c6_g2	6.96404	0.247269	4.81577	7.15028e-12	2.58598e-10
TRINITY_DN70979_c5_g1	7.68705	3.23824	1.24722	0.000442638	0.00415522
TRINITY_DN60755_c3_g1	5.7285	1.66847	1.77963	0.00377157	0.0255037
TRINITY_DN80668_c1_g2	144.296	54.3239	1.40938	1.1353e-07	2.3209e-06
TRINITY_DN64958_c0_g1	12.8654	1.5265	3.0752	1.47374e-21	1.2589e-19
TRINITY_DN59867_c0_g1	7.30397	0.0397183	7.52273	6.88364e-26	7.98656e-24
TRINITY_DN73370_c1_g2	6.94927	1.64026	2.08294	8.87761e-09	2.15668e-07
TRINITY_DN76271_c3_g1	43.9039	11.0877	1.98539	1.59977e-11	5.56246e-10
TRINITY_DN78440_c5_g2	25.9264	5.29117	2.29276	3.78613e-09	9.6999e-08
TRINITY_DN62524_c4_g1	9.02989	2.78188	1.69865	1.65445e-08	3.86117e-07
TRINITY_DN70185_c2_g8	105.993	9.1649	3.53171	1.69312e-27	2.20222e-25
TRINITY_DN61754_c10_g1	5.49983	1.71305	1.68282	0.00121594	0.00991005
TRINITY_DN70648_c0_g1	16.679	0.646809	4.68855	9.36834e-43	3.09193e-40
TRINITY_DN80200_c4_g3	21.5341	6.75582	1.67242	7.9463e-06	0.000115571
TRINITY_DN66359_c2_g5	23.2429	0.364319	5.99544	0.000547197	0.00498732
TRINITY_DN80664_c13_g1	9.5133	3.49069	1.44643	0.00199652	0.0150611
TRINITY_DN80664_c13_g3	34.0185	11.4901	1.56593	0.000188156	0.00196388
TRINITY_DN70907_c3_g1	8.26994	0.208968	5.30652	3.32264e-14	1.52977e-12
TRINITY_DN67365_c1_g3	7.45392	0.961262	2.955	0.00119576	0.00976571
TRINITY_DN67365_c1_g2	43.895	7.25047	2.59791	3.29957e-18	2.1687e-16
TRINITY_DN62632_c2_g1	11.6892	4.77296	1.29222	0.0019824	0.0149745
TRINITY_DN78244_c4_g1	6.50677	1.4476	2.16827	1.03165e-07	2.12273e-06
TRINITY_DN74241_c0_g1	7.33085	1.20058	2.61025	2.39137e-18	1.59082e-16
TRINITY_DN74070_c1_g2	5.36774	1.44996	1.8883	1.08714e-10	3.42498e-09
TRINITY_DN77445_c7_g1	134.391	5.8129	4.53104	2.55007e-65	2.94175e-62
TRINITY_DN73169_c2_g8	101.967	0.281745	8.4995	9.62618e-17	5.5942e-15
TRINITY_DN59145_c0_g1	5.04179	0.56931	3.14665	0.00479152	0.0309752
TRINITY_DN76227_c2_g1	138.747	17.4312	2.99272	2.67372e-35	5.69019e-33
TRINITY_DN62336_c10_g5	10.8086	0.355665	4.92551	8.53983e-08	1.7782e-06
TRINITY_DN54520_c0_g1	32.6283	0.198151	7.36338	7.10554e-09	1.75274e-07
TRINITY_DN75050_c1_g1	65.0428	15.2013	2.09719	1.97627e-15	1.02539e-13
TRINITY_DN70350_c7_g2	5.25972	0.455501	3.52946	2.74502e-11	9.28559e-10
TRINITY_DN71325_c2_g2	11.4851	1.56129	2.87895	1.44613e-17	9.02899e-16
TRINITY_DN69802_c6_g1	11.9366	1.73919	2.7789	7.18959e-17	4.24007e-15
TRINITY_DN78538_c2_g2	12.0125	3.28271	1.87158	8.73233e-07	1.53456e-05
TRINITY_DN79759_c1_g3	13.5579	0.165531	6.35588	6.78094e-28	9.00974e-26
TRINITY_DN65418_c0_g2	120.306	52.5072	1.19612	0.00510797	0.0325942
TRINITY_DN61514_c1_g1	32.419	14.73	1.13808	0.000235404	0.00239409
TRINITY_DN71457_c1_g1	15.0123	1.91575	2.97016	0.000135513	0.0014709
TRINITY_DN74673_c5_g1	24.3183	2.33306	3.38175	8.5361e-55	5.34849e-52
TRINITY_DN80673_c5_g2	21.3734	6.73413	1.66625	4.07225e-15	2.0525e-13
TRINITY_DN66587_c7_g3	11.605	0.0001	16.8244	1.36166e-06	2.31319e-05
TRINITY_DN72351_c4_g2	11.2829	4.94888	1.18897	0.000918849	0.00779506
TRINITY_DN73738_c5_g1	56.0103	25.5694	1.13128	0.00404713	0.0270246
TRINITY_DN73738_c5_g8	21.415	7.76053	1.4644	7.72442e-06	0.000112516
TRINITY_DN80076_c0_g1	5.20633	0.0001	15.668	2.61671e-06	4.21167e-05
TRINITY_DN58364_c0_g1	6.15774	2.19841	1.48594	0.00129429	0.0104405
TRINITY_DN78865_c3_g4	6.55253	0.786551	3.05844	0.00450906	0.0295078
TRINITY_DN78865_c3_g1	23.3288	2.29227	3.34726	7.13239e-25	7.70242e-23
TRINITY_DN77839_c2_g5	54.4733	13.621	1.99971	3.16341e-11	1.06194e-09
TRINITY_DN77295_c0_g3	6.9631	0.927755	2.90792	3.18822e-14	1.46898e-12
TRINITY_DN75591_c0_g1	23.8464	0.78389	4.92698	7.09481e-15	3.50019e-13
TRINITY_DN75591_c0_g2	20.7097	0.605892	5.09511	3.60096e-27	4.55414e-25
TRINITY_DN74963_c6_g4	8.9091	0.760189	3.55085	0.000101194	0.00113791
TRINITY_DN70945_c5_g8	13.6881	3.66071	1.90272	0.000126501	0.00138489
TRINITY_DN79703_c1_g1	33.2104	9.52138	1.80239	6.48323e-11	2.09546e-09
TRINITY_DN79703_c1_g2	23.3248	4.67212	2.31971	2.16849e-07	4.21923e-06
TRINITY_DN69518_c1_g2	28.1832	7.7798	1.85703	6.46874e-12	2.34913e-10
TRINITY_DN62777_c2_g5	47.6549	12.4878	1.9321	3.49869e-13	1.45702e-11
TRINITY_DN76830_c0_g5	5.11049	0.497448	3.36084	0.00202799	0.0152601
TRINITY_DN77815_c1_g1	6.85487	2.01854	1.76382	0.000107694	0.00120192
TRINITY_DN75833_c0_g1	19.3433	9.15016	1.07996	0.00278533	0.0198457
TRINITY_DN73731_c1_g1	7.15706	2.96212	1.27274	0.00112497	0.00927224
TRINITY_DN74814_c5_g1	21.4222	10.3761	1.04584	0.0027507	0.0196364
TRINITY_DN74783_c0_g4	6.77219	1.54979	2.12755	8.37045e-10	2.3482e-08
TRINITY_DN78617_c3_g1	11.6097	2.8093	2.04704	8.71739e-07	1.53215e-05
TRINITY_DN63859_c3_g3	6.25449	2.94599	1.08614	0.00282459	0.0200745
TRINITY_DN74746_c2_g1	5.09002	0.811187	2.64957	1.99735e-07	3.912e-06
TRINITY_DN74320_c1_g1	14.5114	7.1015	1.03099	0.00812415	0.0471154
TRINITY_DN67501_c4_g1	14.6515	2.653	2.46535	2.34891e-18	1.56639e-16
TRINITY_DN78978_c1_g2	9.57675	4.48858	1.09328	0.00666321	0.0402739
TRINITY_DN60574_c0_g1	13.8716	2.51763	2.46199	0.000249122	0.00251455
TRINITY_DN73175_c1_g3	37.4532	8.00634	2.22588	1.04841e-07	2.15505e-06
TRINITY_DN73175_c1_g7	11.1102	2.17466	2.35303	0.000113956	0.00126337
TRINITY_DN55616_c0_g1	25.1442	3.42457	2.87623	6.57646e-05	0.00077614
TRINITY_DN59949_c2_g5	56.4872	20.8891	1.43517	7.00359e-05	0.000820742
TRINITY_DN64912_c7_g2	6.40797	0.255534	4.64828	1.7358e-23	1.70046e-21
TRINITY_DN79951_c1_g8	8.19419	1.73122	2.24281	0.000272466	0.00272037
TRINITY_DN80192_c3_g2	6.56351	1.85829	1.82049	0.000305195	0.00300557
TRINITY_DN78206_c10_g1	14.6732	4.77873	1.61849	4.65722e-05	0.000569849
TRINITY_DN67748_c1_g2	43.3981	5.69413	2.93008	2.97405e-10	8.86933e-09
TRINITY_DN64549_c6_g1	11.1215	5.03167	1.14424	0.0021872	0.0162402
TRINITY_DN69747_c7_g8	97.3384	35.4071	1.45897	9.52399e-06	0.000136206
TRINITY_DN69747_c7_g5	13.7761	3.52118	1.96803	2.71283e-10	8.12761e-09
TRINITY_DN64849_c4_g2	11.1195	3.18734	1.80266	6.39817e-05	0.000757634
TRINITY_DN54984_c0_g1	31.8983	12.0106	1.40917	0.00167939	0.0130181
TRINITY_DN71619_c5_g1	12.7583	1.39583	3.19224	8.80884e-08	1.83112e-06
TRINITY_DN77510_c1_g2	9.95746	1.48666	2.7437	1.36693e-06	2.32151e-05
TRINITY_DN77510_c1_g3	30.6891	8.97451	1.77382	2.26859e-12	8.61611e-11
TRINITY_DN69302_c1_g1	10.699	4.25317	1.33086	0.000245467	0.0024811
TRINITY_DN63981_c5_g1	7.7347	2.53753	1.60792	0.00023044	0.00235117
TRINITY_DN68241_c2_g1	36.548	11.5926	1.65659	3.03612e-08	6.76928e-07
TRINITY_DN70386_c5_g1	32.4518	7.58306	2.09744	5.89693e-18	3.80694e-16
TRINITY_DN74016_c0_g2	15.639	0.994663	3.9748	2.94556e-18	1.94327e-16
TRINITY_DN78482_c6_g1	29.461	4.51583	2.70574	3.80755e-15	1.92302e-13
TRINITY_DN63093_c3_g1	98.1819	6.97252	3.8157	4.99983e-44	1.76835e-41
TRINITY_DN75214_c3_g3	5.5001	0.531488	3.37135	0.000187161	0.00195467
TRINITY_DN75214_c3_g2	5.72121	0.808859	2.82236	2.10514e-10	6.38603e-09
TRINITY_DN61103_c1_g1	8.11796	1.34798	2.59032	6.93993e-11	2.23605e-09
TRINITY_DN66571_c6_g1	8.1592	3.22663	1.3384	1.11892e-05	0.000157395
TRINITY_DN76792_c1_g2	7.59023	3.51564	1.11036	0.00581625	0.0360914
TRINITY_DN75765_c1_g1	9.85939	0.921751	3.41905	1.63609e-12	6.3011e-11
TRINITY_DN75765_c1_g2	18.1879	1.57773	3.52706	1.02559e-18	7.0369e-17
TRINITY_DN75816_c3_g4	6.64272	0.160199	5.37384	6.23226e-11	2.01752e-09
TRINITY_DN78898_c1_g1	5.138	0.899379	2.51421	1.32426e-08	3.13562e-07
TRINITY_DN68031_c5_g1	7.49765	3.24431	1.20853	0.000714763	0.00628082
TRINITY_DN78049_c0_g2	101.121	8.94108	3.4995	2.21198e-31	3.76601e-29
TRINITY_DN72822_c4_g5	32.0407	2.07145	3.95119	1.47678e-08	3.47146e-07
TRINITY_DN66204_c3_g1	8.00374	2.69596	1.56987	1.1487e-06	1.97534e-05
TRINITY_DN73242_c1_g1	13.8575	1.31287	3.39988	2.19274e-17	1.3419e-15
TRINITY_DN65300_c3_g1	5.83643	0.784872	2.89456	3.01064e-14	1.39027e-12
TRINITY_DN67547_c1_g1	5.4105	1.06899	2.33951	3.67365e-11	1.22689e-09
TRINITY_DN77161_c4_g1	12.1364	3.11864	1.96036	3.17399e-09	8.23243e-08
TRINITY_DN75155_c0_g1	7.6032	0.687582	3.467	1.52095e-20	1.20966e-18
TRINITY_DN57867_c0_g1	22.1461	4.83673	2.19495	1.29157e-10	4.02589e-09
TRINITY_DN71602_c4_g5	8.33639	0.489913	4.08882	5.79964e-06	8.66785e-05
TRINITY_DN72954_c5_g1	6.17216	1.69099	1.86791	1.51273e-05	0.000207263
TRINITY_DN70991_c3_g15	13.1433	2.65335	2.30844	5.72522e-06	8.57008e-05
TRINITY_DN61874_c2_g1	6.70501	1.87461	1.83865	0.000830782	0.00714767
TRINITY_DN63083_c6_g4	10.6391	0.414932	4.68036	0.00140532	0.0111914
TRINITY_DN68136_c1_g1	8.79027	1.86254	2.23863	3.22999e-06	5.11016e-05
TRINITY_DN73390_c3_g1	8.74472	3.08179	1.50464	0.000928956	0.00786891
TRINITY_DN79191_c3_g3	8.94523	2.90355	1.6233	9.48461e-05	0.00107486
TRINITY_DN77843_c8_g2	15.1327	4.26472	1.82714	3.98121e-07	7.45368e-06
TRINITY_DN73164_c0_g4	5.28534	1.59168	1.73145	0.00164787	0.0128145
TRINITY_DN73164_c0_g1	9.75387	4.06048	1.26433	0.00268991	0.0192704
TRINITY_DN79183_c3_g3	8.13883	0.20787	5.29107	5.9263e-09	1.47512e-07
TRINITY_DN67373_c1_g4	25.7494	3.67621	2.80825	2.42996e-16	1.36524e-14
TRINITY_DN76682_c3_g6	47.7158	2.63052	4.18105	1.61302e-45	6.36113e-43
TRINITY_DN76682_c3_g1	100.443	6.73373	3.89882	8.7666e-56	5.84922e-53
TRINITY_DN74073_c2_g1	12.5149	0.0355065	8.46135	6.65681e-63	6.96342e-60
TRINITY_DN77964_c2_g1	5.0536	0.283949	4.15361	2.533e-10	7.60916e-09
TRINITY_DN75813_c7_g8	22.4836	0.837851	4.74604	8.42647e-21	6.85192e-19
TRINITY_DN75813_c7_g9	6.08032	0.610729	3.31554	9.76794e-06	0.000139307
TRINITY_DN76566_c1_g4	7.82967	2.30513	1.7641	0.000269691	0.00269557
TRINITY_DN76566_c1_g3	12.6314	2.88956	2.1281	1.02508e-09	2.83194e-08
TRINITY_DN67368_c6_g1	7.04851	0.0001	16.105	1.00833e-08	2.43235e-07
TRINITY_DN70851_c0_g3	6.0416	1.98479	1.60594	0.000139051	0.00150441
TRINITY_DN74699_c0_g4	161.03	33.5858	2.26141	7.79092e-10	2.1976e-08
TRINITY_DN74699_c0_g2	276.798	70.0358	1.98267	2.25308e-08	5.13306e-07
TRINITY_DN73787_c0_g1	27.2457	4.70531	2.53367	1.48978e-19	1.09524e-17
TRINITY_DN67103_c1_g2	9.22326	4.22987	1.12466	0.00444085	0.0291402
TRINITY_DN67103_c1_g5	79.0323	20.5637	1.94234	7.88051e-08	1.65094e-06
TRINITY_DN63572_c1_g2	12.4247	0.430684	4.85044	4.99716e-25	5.46346e-23
TRINITY_DN69736_c3_g1	6.30506	0.76629	3.04055	1.02062e-12	4.03654e-11
TRINITY_DN65852_c5_g5	12.534	1.5951	2.97413	2.23126e-06	3.63873e-05
TRINITY_DN80095_c4_g1	1016.19	443.462	1.19629	0.000255263	0.00256939
TRINITY_DN80095_c4_g2	1621.53	739.488	1.13275	0.00146324	0.011595
TRINITY_DN62624_c9_g1	5.49791	0.673601	3.02892	4.2803e-05	0.000528428
TRINITY_DN62624_c9_g2	11.4767	2.02344	2.50383	4.41457e-06	6.79103e-05
TRINITY_DN71355_c1_g2	257.512	38.7955	2.73068	4.75557e-21	3.92908e-19
TRINITY_DN76046_c4_g2	36.4072	11.4219	1.67242	5.35532e-07	9.80471e-06
TRINITY_DN73614_c2_g1	12.2796	5.28617	1.21597	0.00279111	0.0198823
TRINITY_DN60968_c4_g1	8.36426	1.64596	2.34531	3.59375e-08	7.93267e-07
TRINITY_DN70092_c3_g4	22.455	7.79654	1.52613	6.41576e-06	9.49783e-05
TRINITY_DN62267_c2_g3	14.5286	2.50212	2.53767	2.92553e-10	8.7373e-09
TRINITY_DN61603_c6_g2	5.72315	1.40432	2.02694	1.86486e-08	4.30904e-07
TRINITY_DN71438_c0_g2	14.7356	5.55753	1.40679	0.000254645	0.00256421
TRINITY_DN71438_c0_g1	28.1909	9.05748	1.63805	2.59753e-09	6.81929e-08
TRINITY_DN62682_c3_g9	13.9453	1.399	3.31731	1.66847e-05	0.000226441
TRINITY_DN62412_c0_g3	21.0807	3.90103	2.43399	2.69971e-09	7.07362e-08
TRINITY_DN79801_c1_g3	167.189	32.705	2.3539	4.76574e-25	5.21969e-23
TRINITY_DN80580_c5_g5	5.82235	0.945748	2.62207	0.000395301	0.00376467
TRINITY_DN66223_c3_g8	13.7625	2.69688	2.35137	0.000109148	0.00121616
TRINITY_DN69266_c3_g4	125.704	43.1499	1.5426	4.25852e-06	6.57556e-05
TRINITY_DN77036_c2_g5	5.96795	1.20864	2.30385	0.00305807	0.0214559
TRINITY_DN73839_c2_g7	5.59196	1.93766	1.52904	0.00307928	0.0215802
TRINITY_DN79416_c3_g1	5.3545	2.50821	1.09409	0.0031532	0.0220251
TRINITY_DN70497_c1_g2	35.4122	11.1182	1.67133	7.96003e-09	1.95105e-07
TRINITY_DN61827_c0_g1	18.9936	6.59396	1.5263	8.45601e-09	2.06034e-07
TRINITY_DN77988_c5_g1	23.8695	3.6831	2.69617	0.000127772	0.00139707
TRINITY_DN60538_c5_g1	6.45223	1.28005	2.3336	0.0067944	0.0409086
TRINITY_DN73451_c5_g2	5.52316	0.780702	2.82265	0.000203225	0.00210233
TRINITY_DN77117_c0_g1	11.0199	2.14436	2.36149	1.39163e-19	1.02614e-17
TRINITY_DN79497_c4_g1	697.573	243.648	1.51754	0.00270495	0.0193546
TRINITY_DN62999_c5_g1	5.74093	0.619369	3.21241	2.3035e-23	2.24591e-21
TRINITY_DN61147_c0_g1	56.8066	23.7774	1.25647	9.33364e-05	0.00105969
TRINITY_DN79244_c6_g3	6.00004	0.828204	2.85691	7.67978e-07	1.36573e-05
TRINITY_DN79244_c6_g1	6.49232	1.4423	2.17036	1.24315e-06	2.12562e-05
TRINITY_DN74358_c0_g1	938.673	46.6051	4.33206	1.49823e-95	7.11286e-92
TRINITY_DN74358_c0_g2	14.371	0.68026	4.40093	2.60242e-20	2.02925e-18
TRINITY_DN74358_c0_g3	14.1348	0.334666	5.40039	4.02366e-13	1.66219e-11
TRINITY_DN74947_c7_g2	5.68107	2.07024	1.45636	0.00193561	0.0146713
TRINITY_DN72288_c3_g3	6.90394	3.00493	1.20009	0.00152537	0.0120056
TRINITY_DN67194_c6_g3	13.5291	1.40714	3.26523	1.29397e-05	0.000179705
TRINITY_DN79723_c2_g3	32.6895	2.45005	3.73794	1.16347e-22	1.07495e-20
TRINITY_DN61907_c0_g1	1627.03	92.3772	4.13856	7.42147e-38	1.83581e-35
TRINITY_DN79278_c3_g1	1370.95	414.545	1.72557	2.37425e-06	3.85257e-05
TRINITY_DN79278_c3_g2	1057.79	453.659	1.22137	0.000488524	0.00452846
TRINITY_DN62922_c5_g4	6.39435	1.63515	1.96738	1.4725e-05	0.000202358
TRINITY_DN77824_c4_g2	11.7749	3.26585	1.85018	0.000152524	0.00163121
TRINITY_DN78292_c0_g3	54.5448	19.9116	1.45383	3.84855e-06	5.99124e-05
TRINITY_DN70310_c4_g1	10.1289	2.37554	2.09214	1.6031e-14	7.63716e-13
TRINITY_DN69066_c3_g1	7.05196	0.551633	3.67624	7.63077e-09	1.87555e-07
TRINITY_DN70368_c0_g2	21.3744	0.28258	6.24108	1.53192e-12	5.92209e-11
TRINITY_DN79327_c8_g1	53.3453	18.7375	1.50944	2.15821e-05	0.000285162
TRINITY_DN79327_c8_g2	12.6582	3.99422	1.66408	5.55214e-06	8.35258e-05
TRINITY_DN71519_c1_g1	8.27887	1.43188	2.53152	2.58274e-12	9.73735e-11
TRINITY_DN78342_c1_g3	8.63558	3.32856	1.37539	4.3904e-09	1.11491e-07
TRINITY_DN75551_c0_g1	7.61731	3.50633	1.11932	0.000127638	0.00139582
TRINITY_DN63649_c3_g1	5.00177	0.8188	2.61086	7.79793e-05	0.000902351
TRINITY_DN78030_c5_g1	13.1703	1.81541	2.85892	9.60825e-19	6.62197e-17
TRINITY_DN69932_c2_g2	5.50013	2.08646	1.39841	0.000382645	0.00366081
TRINITY_DN66093_c1_g4	416.866	18.5093	4.49326	1.4012e-59	1.16637e-56
TRINITY_DN78019_c1_g2	9.56533	4.35304	1.13579	0.00281588	0.0200218
TRINITY_DN63551_c0_g1	16.7149	6.3767	1.39025	4.83254e-06	7.37062e-05
TRINITY_DN77519_c1_g5	6.15227	2.84938	1.11047	0.00305342	0.0214305
TRINITY_DN68779_c1_g2	32.8068	10.5649	1.63472	1.96125e-09	5.23809e-08
TRINITY_DN73482_c5_g1	60.0462	20.4247	1.55576	6.22428e-07	1.12571e-05
TRINITY_DN69596_c0_g2	7.88786	1.27561	2.62845	8.42916e-05	0.000967413
TRINITY_DN63586_c5_g1	12.5941	5.00507	1.33129	3.40271e-05	0.000430342
TRINITY_DN78866_c0_g2	31.3691	14.853	1.07859	0.000136983	0.00148477
TRINITY_DN69439_c5_g1	18.5113	8.14085	1.18516	1.56013e-05	0.000213024
TRINITY_DN75785_c3_g2	8.87336	2.89797	1.61444	1.14987e-05	0.000161362
TRINITY_DN67469_c0_g2	41.8642	10.7752	1.95801	3.82933e-12	1.41986e-10
TRINITY_DN70162_c2_g1	23.4455	5.59996	2.06583	0.00518892	0.0329938
TRINITY_DN72472_c9_g1	11.9392	1.36035	3.13366	2.23178e-31	3.79448e-29
TRINITY_DN76593_c3_g1	27.651	2.78211	3.31308	6.832e-22	5.96399e-20
TRINITY_DN61717_c1_g1	9.92602	1.68669	2.55702	0.000115586	0.0012797
TRINITY_DN76355_c3_g1	11.5675	2.22614	2.37747	2.0684e-21	1.74513e-19
TRINITY_DN72913_c1_g1	7.43277	2.8826	1.36653	0.000531637	0.00486454
TRINITY_DN78194_c8_g1	35.6953	2.08837	4.09528	1.26686e-43	4.34373e-41
TRINITY_DN72156_c0_g1	11.9712	5.87821	1.02612	3.10658e-05	0.000396424
TRINITY_DN77683_c4_g1	70.9378	1.0966	6.01545	9.27572e-61	8.35729e-58
TRINITY_DN77683_c4_g2	17.8805	0.312409	5.83881	6.74631e-28	8.97339e-26
TRINITY_DN70028_c4_g1	9.28613	1.52027	2.61075	0.00470788	0.0305433
TRINITY_DN80029_c2_g2	25.3222	2.32566	3.44469	6.0022e-28	8.06183e-26
TRINITY_DN79189_c3_g2	35.5187	3.20956	3.46813	7.25652e-31	1.1848e-28
TRINITY_DN75902_c0_g1	6.83574	1.00421	2.76704	6.35592e-19	4.43746e-17
TRINITY_DN75243_c1_g3	6.07403	1.93644	1.64925	7.68483e-09	1.88772e-07
TRINITY_DN55412_c0_g1	44.9559	2.24987	4.32059	2.28244e-16	1.28645e-14
TRINITY_DN70983_c3_g2	5.0248	0.612384	3.03656	3.31588e-12	1.23654e-10
TRINITY_DN71122_c1_g1	44.8494	4.2985	3.38318	3.28084e-28	4.51473e-26
TRINITY_DN72458_c4_g10	8.58391	0.945528	3.18244	0.00461195	0.0300474
TRINITY_DN79515_c3_g2	10.0862	4.65301	1.11614	0.00200482	0.0151169
TRINITY_DN68883_c2_g2	14.8724	5.1316	1.53515	1.34228e-07	2.70682e-06
TRINITY_DN67851_c1_g2	5.44969	1.82822	1.57573	3.95306e-06	6.14e-05
TRINITY_DN63288_c6_g1	23.9921	0.768396	4.96457	1.20127e-65	1.4396e-62
TRINITY_DN66708_c0_g2	10.1359	0.688052	3.88082	1.06297e-13	4.6363e-12
TRINITY_DN66853_c5_g1	6.75294	0.355097	4.24923	3.27462e-30	5.16884e-28
TRINITY_DN78587_c2_g2	9.72214	1.65209	2.55698	3.46436e-06	5.44396e-05
TRINITY_DN62150_c5_g1	9.53844	1.99902	2.25446	0.0063439	0.0387124
TRINITY_DN62150_c5_g4	7.83554	0.0001	16.2577	4.02558e-09	1.0275e-07
TRINITY_DN70336_c0_g1	470.115	10.9593	5.42279	3.60378e-91	1.27095e-87
TRINITY_DN75927_c2_g1	50.3018	2.38792	4.39678	2.35899e-35	5.06403e-33
TRINITY_DN75475_c2_g1	7.84419	0.180647	5.44038	1.17174e-07	2.38867e-06
TRINITY_DN72641_c1_g2	38.2419	16.7564	1.19044	0.00254157	0.0184065
TRINITY_DN72641_c1_g1	61.0689	21.6754	1.49438	5.18762e-05	0.000627471
TRINITY_DN70344_c4_g1	6.39604	0.320322	4.31958	3.76274e-13	1.56172e-11
TRINITY_DN72754_c3_g5	6.49838	0.242208	4.74576	3.44202e-07	6.4994e-06
TRINITY_DN78440_c5_g4	10.8854	3.03782	1.84128	0.000622567	0.00557496
TRINITY_DN78440_c5_g3	7.74539	2.17936	1.82943	5.63956e-06	8.45935e-05
TRINITY_DN75814_c1_g2	8.76216	1.05747	3.05067	1.09147e-06	1.88216e-05
TRINITY_DN76464_c2_g2	7.19995	1.39276	2.37004	1.50276e-10	4.64546e-09
TRINITY_DN64057_c3_g2	10.8808	2.28922	2.24886	0.00380705	0.0256929
TRINITY_DN68708_c0_g1	11.3422	2.65158	2.09678	1.84522e-15	9.60628e-14
TRINITY_DN75930_c0_g1	11.2512	4.79986	1.22901	0.00042553	0.00401416
TRINITY_DN75125_c5_g1	7.23816	0.4647	3.96125	2.42276e-05	0.000316627
TRINITY_DN70316_c6_g2	18.6817	2.05181	3.18665	2.41485e-07	4.66694e-06
TRINITY_DN62174_c5_g2	16.2598	4.14331	1.97245	2.62887e-14	1.22266e-12
TRINITY_DN72287_c7_g3	17.6831	0.663782	4.73551	1.57472e-06	2.63954e-05
TRINITY_DN68001_c3_g2	42.4392	8.30757	2.3529	2.22371e-13	9.43568e-12
TRINITY_DN61526_c9_g2	29.3755	7.44804	1.97968	4.74612e-11	1.56057e-09
TRINITY_DN67186_c1_g3	9.65997	2.86824	1.75185	1.54284e-06	2.593e-05
TRINITY_DN80474_c3_g1	23.1522	7.74594	1.57964	4.01065e-07	7.50196e-06
TRINITY_DN78848_c1_g1	1203.5	146.477	3.03849	2.67663e-27	3.42729e-25
TRINITY_DN59562_c0_g1	48.3326	8.66406	2.47988	1.48981e-06	2.50947e-05
TRINITY_DN61848_c1_g1	10.1533	0.17207	5.88281	0.000157116	0.00167544
TRINITY_DN62958_c4_g4	9.90925	3.02367	1.71248	0.00740421	0.0437857
TRINITY_DN62754_c6_g1	16.7347	2.78016	2.5896	8.53746e-16	4.58183e-14
TRINITY_DN78638_c1_g1	5.40236	1.14642	2.23645	4.66934e-05	0.00057105
TRINITY_DN78638_c1_g2	8.49336	1.93288	2.13558	1.99823e-07	3.912e-06
TRINITY_DN64336_c1_g1	5.6891	2.48514	1.19487	0.0065701	0.039826
TRINITY_DN64336_c1_g5	5.75033	0.918462	2.64635	0.00127302	0.0102911
TRINITY_DN60601_c0_g1	9.01791	3.34252	1.43186	0.000447661	0.00419504
TRINITY_DN61558_c8_g1	10.3466	1.99822	2.37237	7.78926e-09	1.91151e-07
TRINITY_DN79009_c1_g8	7.39783	1.85166	1.99829	2.16838e-06	3.54227e-05
TRINITY_DN77161_c4_g2	36.6058	9.39828	1.9616	1.86837e-11	6.45459e-10
TRINITY_DN72143_c2_g5	8.30889	2.83275	1.55245	8.5827e-06	0.000123951
TRINITY_DN67886_c2_g1	8.10275	1.74396	2.21604	0.00393198	0.0263888
TRINITY_DN68168_c1_g7	316.039	3.66237	6.43118	2.74955e-127	2.6107e-123
TRINITY_DN70880_c0_g2	8.46642	0.0001	16.3695	1.82602e-06	3.02179e-05
TRINITY_DN70912_c0_g1	40.7146	12.7649	1.67336	9.81163e-10	2.71851e-08
TRINITY_DN72908_c1_g1	5.37088	0.607303	3.14467	0.00323579	0.0225007
TRINITY_DN63090_c5_g1	7.09489	0.105904	6.06595	0.000300756	0.00296682
TRINITY_DN71575_c3_g3	6.95068	1.16696	2.5744	9.36836e-16	5.01685e-14
TRINITY_DN74191_c2_g3	12.2707	4.43292	1.46888	0.00837229	0.0482642
TRINITY_DN77350_c2_g1	9.45431	1.33526	2.82385	3.77239e-08	8.30471e-07
TRINITY_DN75522_c7_g4	10.0664	3.85247	1.38569	0.00146572	0.0116094
TRINITY_DN47096_c0_g1	11.6083	0.63543	4.19128	0.000443525	0.00416165
TRINITY_DN73557_c5_g1	21.214	7.01695	1.5961	1.64549e-08	3.84317e-07
TRINITY_DN72262_c2_g1	13.7942	3.10584	2.15101	3.80292e-10	1.11739e-08
TRINITY_DN79721_c0_g4	251.202	84.9876	1.56352	4.86666e-07	8.95522e-06
TRINITY_DN64207_c2_g1	2241.49	990.52	1.1782	0.000344886	0.00334147
TRINITY_DN67057_c3_g7	12.0793	1.49741	3.01199	0.000774715	0.00673571
TRINITY_DN64974_c1_g2	14.9985	4.37239	1.77832	0.00425977	0.0281706
TRINITY_DN64974_c1_g1	12.081	4.13005	1.54851	6.27811e-07	1.13444e-05
TRINITY_DN74550_c3_g1	24.2906	3.40012	2.83674	1.94171e-27	2.50968e-25
TRINITY_DN61388_c5_g1	198.149	18.2927	3.43724	2.89123e-41	8.74702e-39
TRINITY_DN64717_c7_g1	43.7298	13.6137	1.68355	0.000463378	0.00432361
TRINITY_DN63351_c0_g1	17.6533	5.86587	1.58952	0.00028847	0.00285887
TRINITY_DN67172_c0_g1	9.91437	4.5313	1.1296	0.000987394	0.00828545
TRINITY_DN64527_c1_g1	10.8756	0.224389	5.59895	4.70216e-38	1.1821e-35
TRINITY_DN64066_c1_g1	14.4094	6.20827	1.21475	0.00541463	0.0341154
TRINITY_DN65514_c1_g1	17.6538	0.161466	6.7726	2.7883e-08	6.24862e-07
TRINITY_DN73124_c5_g1	85.1468	16.4719	2.36995	5.41841e-18	3.51456e-16
TRINITY_DN73758_c1_g2	2097.19	631.213	1.73226	2.08528e-06	3.41646e-05
TRINITY_DN79563_c0_g1	11.5635	5.14794	1.16751	4.73233e-05	0.000577837
TRINITY_DN75870_c1_g1	6.15978	2.0291	1.60204	8.40666e-05	0.00096519
TRINITY_DN64077_c0_g2	20.3026	6.77833	1.58266	0.00181477	0.0139039
TRINITY_DN68712_c5_g1	5.49766	0.651328	3.07736	1.29972e-18	8.83431e-17
TRINITY_DN76614_c5_g1	7.15254	3.49481	1.03324	0.00183665	0.0140451
TRINITY_DN70431_c1_g1	17.6644	4.64815	1.92611	3.40554e-09	8.78316e-08
TRINITY_DN58025_c0_g1	7.99469	1.68388	2.24725	0.00785708	0.0459008
TRINITY_DN75512_c0_g1	7.41948	0.350045	4.40571	8.72461e-15	4.25998e-13
TRINITY_DN61353_c1_g1	5.07922	0.0546091	6.53932	1.18301e-07	2.40925e-06
TRINITY_DN59641_c0_g2	9.31786	3.22635	1.5301	1.61738e-05	0.000220088
TRINITY_DN75506_c2_g1	7.69928	2.72436	1.49881	0.000937352	0.00793132
TRINITY_DN63041_c3_g6	24.2569	2.50631	3.27476	6.75897e-13	2.72289e-11
TRINITY_DN70815_c0_g1	5.61778	1.01639	2.46654	9.26961e-07	1.62412e-05
TRINITY_DN76360_c1_g5	8.4765	2.04746	2.04963	1.7716e-06	2.94e-05
TRINITY_DN79982_c1_g1	206.002	90.9735	1.17914	0.00150804	0.0118935
TRINITY_DN77656_c4_g4	43.4849	4.80109	3.17908	5.85948e-08	1.25436e-06
TRINITY_DN77656_c4_g2	21.1817	2.70148	2.971	9.39864e-10	2.61278e-08
TRINITY_DN77656_c4_g1	33.2629	3.15855	3.39658	7.93731e-35	1.63836e-32
TRINITY_DN75275_c0_g1	5.23263	1.89096	1.46842	5.73909e-05	0.000686372
TRINITY_DN80380_c4_g1	777.395	104.836	2.89051	3.22055e-28	4.43671e-26
TRINITY_DN69223_c2_g1	58.4626	21.2113	1.46268	8.21743e-05	0.000945488
TRINITY_DN66826_c4_g1	43.4563	0.632187	6.10307	4.50316e-32	7.96343e-30
TRINITY_DN80017_c5_g7	10.235	3.12602	1.71111	0.00172639	0.0133428
TRINITY_DN62539_c6_g2	45.8382	19.4615	1.23593	0.0063681	0.0388325
TRINITY_DN67759_c0_g2	26.7631	9.99669	1.42072	4.57024e-06	7.01605e-05
TRINITY_DN67094_c1_g1	6.54275	2.23136	1.55197	3.4073e-05	0.000430833
TRINITY_DN62274_c3_g2	5.44774	1.1495	2.24465	0.0081989	0.0474575
TRINITY_DN68098_c6_g9	14.1016	4.55427	1.63057	3.70291e-05	0.000463935
TRINITY_DN62334_c2_g6	5.40012	1.02485	2.39759	0.00313491	0.0219165
TRINITY_DN63320_c7_g5	35.4058	2.71145	3.70685	6.08023e-20	4.61003e-18
TRINITY_DN61576_c4_g7	143.355	33.0793	2.11559	3.69768e-09	9.48511e-08
TRINITY_DN72273_c2_g4	926.049	256.504	1.85211	1.2913e-06	2.20185e-05
TRINITY_DN72273_c2_g5	1246.01	336.304	1.88948	3.66959e-12	1.36309e-10
TRINITY_DN65085_c0_g1	81.5109	2.90862	4.80859	1.65862e-62	1.67813e-59
TRINITY_DN76100_c0_g2	28.201	3.46452	3.02502	3.73706e-14	1.711e-12
TRINITY_DN77483_c0_g2	18.9776	2.44178	2.95829	1.38485e-14	6.62813e-13
TRINITY_DN61855_c3_g2	93.3239	18.0245	2.37229	7.2679e-17	4.28421e-15
TRINITY_DN78714_c6_g1	7.53864	3.45731	1.12466	0.00117101	0.00959469
TRINITY_DN75870_c1_g4	5.16458	1.94843	1.40634	0.000116323	0.00128624
TRINITY_DN67357_c4_g4	6.67913	2.79311	1.25779	0.000984662	0.0082659
TRINITY_DN76467_c3_g1	5.53291	1.99361	1.47266	0.00617314	0.037902
TRINITY_DN61622_c0_g3	13.9124	0.524957	4.72803	2.06281e-18	1.38082e-16
TRINITY_DN78751_c2_g1	17.1706	4.40553	1.96255	6.16493e-08	1.31383e-06
TRINITY_DN78751_c2_g6	20.0817	6.63909	1.59682	1.27329e-12	4.97056e-11
TRINITY_DN69835_c4_g4	114.65	18.1766	2.65709	1.64307e-15	8.57921e-14
TRINITY_DN70380_c3_g1	6.29059	1.48059	2.08702	7.89714e-10	2.22401e-08
TRINITY_DN66347_c4_g1	9.40904	2.24119	2.06978	0.000317803	0.00311407
TRINITY_DN80363_c5_g1	76.0502	22.6177	1.7495	7.76823e-12	2.80044e-10
TRINITY_DN78735_c0_g1	92.4947	6.31143	3.87333	2.21616e-68	3.10854e-65
TRINITY_DN61724_c0_g1	51.4321	11.709	2.13505	1.93624e-09	5.17877e-08
TRINITY_DN67365_c1_g13	66.3818	13.2509	2.3247	4.48308e-09	1.13605e-07
TRINITY_DN72652_c10_g2	6.6204	0.679906	3.28351	4.34141e-05	0.00053509
TRINITY_DN80667_c10_g3	13.5673	6.01222	1.17416	0.00289798	0.0205004
TRINITY_DN66120_c5_g2	10.4723	2.45767	2.09121	1.20636e-10	3.77648e-09
TRINITY_DN66120_c5_g1	6.09547	0.517319	3.55861	1.17764e-09	3.22525e-08
TRINITY_DN74952_c1_g1	542.979	18.0948	4.90725	1.3383e-08	3.16582e-07
TRINITY_DN69583_c0_g1	13.1396	2.79935	2.23076	0.00254062	0.0184028
TRINITY_DN67795_c1_g1	6.0283	2.19749	1.45589	3.54537e-06	5.56206e-05
TRINITY_DN62428_c2_g5	6.61057	2.22352	1.57193	0.000772556	0.00671931
TRINITY_DN64057_c7_g2	17.0853	7.87959	1.11657	0.00104136	0.00867873
TRINITY_DN70668_c5_g1	5.69725	0.854271	2.7375	7.07218e-08	1.49299e-06
TRINITY_DN79912_c5_g5	19.0903	5.38416	1.82605	0.000623501	0.0055814
TRINITY_DN74524_c2_g1	58.5503	14.0733	2.05672	1.64079e-16	9.35045e-15
TRINITY_DN67233_c0_g3	6.02799	0.97753	2.62446	5.97935e-14	2.68288e-12
TRINITY_DN78772_c2_g1	21.3304	3.29559	2.6943	3.31982e-23	3.20643e-21
TRINITY_DN60899_c7_g3	7.22181	1.69973	2.08706	0.00591764	0.03661
TRINITY_DN72392_c8_g4	8.49791	2.33066	1.86637	1.90179e-06	3.13749e-05
TRINITY_DN71293_c4_g9	156.785	5.59039	4.80969	1.79064e-32	3.23613e-30
TRINITY_DN74774_c5_g1	6.331	1.97323	1.68188	4.21186e-06	6.50922e-05
TRINITY_DN67151_c2_g4	26.3468	0.179959	7.19381	6.02726e-17	3.56823e-15
TRINITY_DN62610_c5_g2	13.3289	1.4055	3.2454	6.01414e-32	1.04694e-29
TRINITY_DN71593_c0_g2	9.07301	3.19961	1.50369	1.20399e-07	2.44875e-06
TRINITY_DN80409_c5_g3	6.36451	2.82728	1.17064	0.00708612	0.0422794
TRINITY_DN67858_c1_g1	46.9826	3.01607	3.96139	4.1709e-71	6.60044e-68
TRINITY_DN73159_c2_g2	9.21086	1.73541	2.40806	0.00346577	0.0238115
TRINITY_DN80427_c1_g1	1046.8	239.825	2.12593	1.63714e-07	3.24888e-06
TRINITY_DN72535_c1_g3	14.5804	3.13509	2.21746	0.000409489	0.00388064
TRINITY_DN69149_c0_g1	49.2555	11.446	2.10544	0.000239619	0.00243015
TRINITY_DN75086_c0_g1	9.17804	0.3706	4.63025	1.10338e-07	2.26088e-06
TRINITY_DN68142_c3_g1	7.92	1.73085	2.19402	1.35702e-05	0.00018768
TRINITY_DN65158_c1_g2	7.16374	0.111308	6.00809	5.86466e-23	5.52599e-21
TRINITY_DN75678_c0_g4	12.6766	0.997455	3.66778	3.66298e-08	8.07392e-07
TRINITY_DN73719_c0_g2	16.4511	1.24451	3.72454	1.5274e-13	6.56916e-12
TRINITY_DN66431_c0_g1	5.06636	0.882373	2.52149	1.05188e-05	0.000148983
TRINITY_DN78035_c3_g7	9.08364	4.03986	1.16896	0.00146061	0.0115778
TRINITY_DN60971_c1_g5	112.754	5.91686	4.2522	1.42168e-10	4.40695e-09
TRINITY_DN78903_c0_g1	6.22562	0.322545	4.27064	0.000966478	0.0081376
TRINITY_DN80420_c2_g1	59.1844	21.3399	1.47166	0.000296921	0.00293204
TRINITY_DN63637_c0_g1	33.9086	9.08627	1.89989	6.68884e-12	2.42692e-10
TRINITY_DN62021_c2_g7	5.01605	0.428092	3.55056	0.00218128	0.0162021
TRINITY_DN79853_c0_g4	5.37625	0.472416	3.50847	3.81618e-07	7.16535e-06
TRINITY_DN77055_c0_g1	14.7698	5.75855	1.35887	0.000429657	0.00404876
TRINITY_DN70077_c2_g2	5.38231	2.35082	1.19506	0.00254377	0.018418
TRINITY_DN53113_c0_g1	6.68135	1.17605	2.50619	3.88456e-14	1.77655e-12
TRINITY_DN65757_c7_g1	106.142	18.7584	2.50038	7.53577e-14	3.3532e-12
TRINITY_DN66934_c3_g4	13.4982	1.11338	3.59974	8.63917e-05	0.000988576
TRINITY_DN76289_c6_g4	16.1143	4.54569	1.82577	0.000369406	0.0035515
TRINITY_DN77050_c1_g2	490.959	63.7021	2.94619	2.40364e-14	1.12129e-12
TRINITY_DN66652_c0_g1	20.9629	3.71335	2.49704	1.00537e-18	6.90199e-17
TRINITY_DN80404_c8_g4	8.50698	0.0001	16.3764	6.78668e-06	9.98943e-05
TRINITY_DN66932_c3_g7	13.498	3.91013	1.78746	5.77527e-09	1.44189e-07
TRINITY_DN66932_c3_g3	6.44275	2.04828	1.65326	1.05305e-06	1.82305e-05
TRINITY_DN66988_c2_g5	498.086	71.0974	2.80853	1.10064e-15	5.85338e-14
TRINITY_DN74736_c1_g2	400.171	58.8809	2.76475	1.58919e-19	1.16624e-17
TRINITY_DN63380_c3_g5	19.8058	1.41775	3.80425	1.0808e-05	0.000152676
TRINITY_DN69948_c0_g5	84.4683	0.250768	8.39591	5.84807e-36	1.30064e-33
TRINITY_DN63555_c1_g1	12.2117	3.43222	1.83105	0.00213843	0.0159346
TRINITY_DN71915_c2_g2	18.2562	3.97689	2.19867	0.0047353	0.0306825
TRINITY_DN71580_c3_g1	10.9545	1.60621	2.76979	2.4634e-06	3.98374e-05
TRINITY_DN69276_c7_g2	9.05909	2.1425	2.08007	2.72469e-10	8.1592e-09
TRINITY_DN79145_c0_g1	11.3209	1.50989	2.90647	5.44936e-22	4.80802e-20
TRINITY_DN75720_c6_g2	6.2325	0.417408	3.90028	0.000807773	0.00697987
TRINITY_DN75720_c6_g3	8.50933	3.05719	1.47684	0.0067736	0.0408128
TRINITY_DN80527_c3_g2	8.14738	3.44232	1.24296	2.75527e-07	5.27609e-06
TRINITY_DN72948_c1_g1	8.1305	1.94286	2.06517	0.00467905	0.030393
TRINITY_DN63259_c4_g4	7.14116	0.280302	4.67111	4.48482e-05	0.000550829
TRINITY_DN71326_c5_g1	6.3108	0.20802	4.92303	3.5474e-30	5.578e-28
TRINITY_DN63971_c4_g3	8.70551	2.14281	2.02242	1.18616e-05	0.000166002
TRINITY_DN78043_c0_g1	5.41286	2.16475	1.32219	0.00439445	0.0288972
TRINITY_DN78499_c0_g2	16.707	6.89511	1.27681	0.000260967	0.00262018
TRINITY_DN59767_c0_g2	16.3997	3.33582	2.29755	4.08745e-14	1.86519e-12
TRINITY_DN75569_c3_g2	6.29824	2.01789	1.6421	0.00311247	0.0217793
TRINITY_DN78385_c0_g1	5.83536	0.0988223	5.88384	1.48912e-05	0.00020446
TRINITY_DN69202_c1_g1	29.5458	9.75801	1.59829	0.00017294	0.00182413
TRINITY_DN71427_c10_g4	7.07891	2.95955	1.25815	0.00154337	0.012131
TRINITY_DN72993_c2_g2	9.06671	2.75388	1.71911	4.97175e-08	1.07684e-06
TRINITY_DN80531_c6_g1	12.0739	1.18815	3.3451	2.05874e-29	3.0728e-27
TRINITY_DN61709_c0_g2	6.21153	2.32303	1.41894	2.15628e-05	0.000284968
TRINITY_DN63021_c4_g6	12.9775	3.45293	1.91012	0.000994992	0.00833975
TRINITY_DN62560_c9_g1	59.7239	8.0931	2.88355	2.20461e-29	3.28259e-27
TRINITY_DN60395_c0_g1	6.4728	1.84371	1.81178	2.01282e-09	5.36847e-08
TRINITY_DN77032_c0_g1	13.4632	3.02729	2.15292	7.49182e-17	4.40358e-15
TRINITY_DN74012_c2_g1	5.62122	2.09844	1.42156	0.000801176	0.00693171
TRINITY_DN72817_c2_g1	5.24293	0.362278	3.85521	0.00376922	0.0254919
TRINITY_DN74469_c4_g4	8.62485	1.95264	2.14308	3.81186e-08	8.38562e-07
TRINITY_DN78721_c1_g2	411.141	8.5941	5.58014	1.31151e-74	2.31266e-71
TRINITY_DN77965_c2_g1	6.64105	0.838416	2.98567	9.20227e-13	3.6547e-11
TRINITY_DN69924_c3_g1	12.7865	0.865387	3.88513	2.39492e-07	4.63131e-06
TRINITY_DN77828_c8_g3	20.3197	3.8942	2.38348	1.07059e-10	3.37631e-09
TRINITY_DN71392_c0_g1	11.3808	4.96818	1.19582	5.02223e-05	0.000609377
TRINITY_DN74815_c4_g6	5.35755	0.294893	4.18331	0.00014478	0.00155914
TRINITY_DN77735_c5_g2	73.5776	0.491794	7.22507	5.23738e-43	1.76151e-40
TRINITY_DN65025_c0_g1	45.8594	17.1	1.42322	7.28813e-05	0.000850374
TRINITY_DN80076_c1_g1	5.25357	0.0001	15.681	1.68982e-08	3.93925e-07
TRINITY_DN73696_c3_g1	12.6128	4.13733	1.60812	5.74667e-06	8.59597e-05
TRINITY_DN72063_c0_g3	14.7638	5.18301	1.51021	7.74951e-06	0.000112855
TRINITY_DN72063_c0_g2	14.0611	3.22932	2.12241	2.55012e-05	0.00033155
TRINITY_DN63416_c4_g7	12.1264	3.72182	1.70407	0.000111985	0.00124418
TRINITY_DN76960_c6_g2	12.1759	5.26974	1.20822	0.000863651	0.0073913
TRINITY_DN68949_c5_g1	609.086	35.6323	4.09539	5.43323e-29	7.82557e-27
TRINITY_DN58984_c0_g1	5.20404	0.390642	3.73571	0.00259301	0.0186978
TRINITY_DN69353_c8_g3	5.77211	2.31205	1.31993	0.00814516	0.0472131
TRINITY_DN62777_c3_g1	15.4865	4.20105	1.88219	8.11064e-07	1.43306e-05
TRINITY_DN76007_c1_g2	5.14701	0.752457	2.77406	7.38036e-05	0.000859695
TRINITY_DN76829_c6_g2	7.50163	3.1285	1.26173	0.000508189	0.00468471
TRINITY_DN79869_c2_g1	5.70077	0.651141	3.13011	0.00503967	0.0322488
TRINITY_DN79653_c1_g3	8.08244	0.558299	3.85568	2.8565e-20	2.21602e-18
TRINITY_DN79119_c2_g1	15.0426	6.73476	1.15936	0.00471948	0.0305977
TRINITY_DN69344_c3_g1	7.52125	0.0001	16.1987	3.10735e-10	9.24675e-09
TRINITY_DN65369_c6_g1	6.43777	1.61648	1.9937	0.0072481	0.043031
TRINITY_DN75920_c2_g1	28.3442	5.42656	2.38494	1.37843e-05	0.00019032
TRINITY_DN63904_c3_g1	8.03298	0.741826	3.43678	2.0119e-21	1.70212e-19
TRINITY_DN77149_c2_g4	9.11606	1.50821	2.59557	2.52444e-06	4.07432e-05
TRINITY_DN80592_c10_g2	7.4554	2.74691	1.44047	0.000655483	0.00582586
TRINITY_DN77461_c5_g1	13.1169	2.97641	2.13978	2.76115e-07	5.2857e-06
TRINITY_DN69373_c0_g1	5.87118	0.153114	5.26098	2.14917e-05	0.000284263
TRINITY_DN75309_c7_g1	11.2305	2.35883	2.25129	0.00147436	0.0116681
TRINITY_DN76070_c5_g1	38.9747	11.7053	1.73537	8.42056e-11	2.68467e-09
TRINITY_DN68126_c4_g2	281.684	116.065	1.27915	0.00107284	0.00890201
TRINITY_DN78785_c3_g3	103.233	3.18489	5.01852	4.49879e-31	7.46382e-29
TRINITY_DN71738_c1_g2	53.7402	11.1688	2.26653	3.8589e-10	1.13275e-08
TRINITY_DN69239_c1_g1	5.76855	2.34758	1.29703	0.000308986	0.00303805
TRINITY_DN72373_c1_g4	12.5144	0.927677	3.75382	3.764e-20	2.89837e-18
TRINITY_DN63405_c1_g7	10.856	2.1925	2.30784	0.000457256	0.00427392
TRINITY_DN63405_c1_g2	21.7691	4.07923	2.41591	9.8349e-08	2.02917e-06
TRINITY_DN77510_c0_g1	13.4438	1.80422	2.8975	1.63741e-13	7.03495e-12
TRINITY_DN75476_c1_g2	8.95314	2.88143	1.63561	0.00024973	0.00252048
TRINITY_DN66976_c5_g2	8.25648	0.526619	3.9707	3.05422e-07	5.8089e-06
TRINITY_DN71979_c5_g6	24.5652	2.35492	3.38286	0.000519516	0.00476812
TRINITY_DN67299_c1_g5	30.9456	3.65752	3.0808	1.14013e-10	3.5828e-09
TRINITY_DN67299_c1_g4	45.092	0.561227	6.32814	1.6935e-21	1.44164e-19
TRINITY_DN69707_c6_g1	5.55343	2.22006	1.32278	0.000543921	0.00496003
TRINITY_DN67981_c0_g1	50.2276	15.6704	1.68044	0.00440561	0.0289551
TRINITY_DN69899_c4_g2	7.62439	2.85524	1.41701	0.00771237	0.0452095
TRINITY_DN76994_c0_g1	26.7597	9.08819	1.558	0.00620577	0.0380513
TRINITY_DN79916_c0_g1	1135.36	22.7339	5.64217	4.72223e-119	3.23827e-115
TRINITY_DN68177_c3_g2	21.5993	3.58105	2.59253	0.00129959	0.0104771
TRINITY_DN64004_c3_g3	6.27415	2.4049	1.38344	0.00265837	0.0190832
TRINITY_DN75652_c0_g3	1366.7	400.363	1.77131	9.12504e-07	1.59972e-05
TRINITY_DN77361_c3_g3	9.58451	1.45005	2.7246	0.000560766	0.00509263
TRINITY_DN73751_c6_g1	7.59897	1.46068	2.37916	2.07489e-06	3.4008e-05
TRINITY_DN72169_c9_g2	40.0995	8.73836	2.19815	0.000750469	0.00655446
TRINITY_DN61859_c2_g2	9.0314	4.3085	1.06776	0.00407578	0.0271825
TRINITY_DN66604_c1_g1	5.33631	0.14793	5.17286	1.80662e-12	6.92332e-11
TRINITY_DN77549_c2_g1	138.144	26.5634	2.37866	9.79937e-25	1.04635e-22
TRINITY_DN80131_c4_g1	35.9693	4.0825	3.13924	2.27424e-13	9.64012e-12
TRINITY_DN80423_c3_g3	7.90116	2.58401	1.61245	6.09777e-06	9.06841e-05
TRINITY_DN79082_c3_g5	9.23872	0.919106	3.32939	0.00126827	0.0102575
TRINITY_DN73245_c9_g3	60.3228	2.67203	4.49669	2.45405e-24	2.53063e-22
TRINITY_DN78984_c1_g1	8.02204	2.33614	1.77984	9.2993e-07	1.62863e-05
TRINITY_DN62906_c1_g5	7.0755	0.0915943	6.27143	5.25353e-05	0.000634335
TRINITY_DN63112_c0_g1	54.2707	19.4651	1.47928	1.74027e-08	4.04693e-07
TRINITY_DN76087_c3_g1	5.12861	1.50948	1.76452	0.000161897	0.00172111
TRINITY_DN71793_c0_g1	5.92277	0.353377	4.06699	2.58714e-05	0.000335811
TRINITY_DN71793_c0_g2	20.7984	6.02096	1.78841	4.5948e-07	8.4955e-06
TRINITY_DN74369_c0_g1	6.65305	2.14887	1.63043	6.00226e-06	8.94361e-05
TRINITY_DN79839_c3_g1	123.576	41.5911	1.57106	2.17333e-05	0.000286976
TRINITY_DN80334_c3_g1	72.6	10.2736	2.82102	7.10955e-22	6.19313e-20
TRINITY_DN70117_c0_g2	6.81141	0.538774	3.6602	8.75236e-11	2.77939e-09
TRINITY_DN70117_c0_g4	7.67213	1.03647	2.88795	0.00298316	0.0210103
TRINITY_DN69273_c3_g2	9.86019	3.09695	1.67077	0.00224945	0.0166254
TRINITY_DN69273_c3_g1	5.36977	1.35391	1.98772	1.21936e-06	2.08754e-05
TRINITY_DN80256_c6_g1	17.0775	0.036683	8.86277	3.13146e-11	1.05179e-09
TRINITY_DN79568_c0_g1	7.16254	2.0321	1.8175	2.77959e-08	6.23023e-07
TRINITY_DN73233_c4_g4	18.7862	6.49402	1.53249	0.0075817	0.0446064
TRINITY_DN69108_c6_g1	5.42482	1.11092	2.28782	3.8682e-06	6.02032e-05
TRINITY_DN78707_c1_g3	7.68716	0.658155	3.54595	2.13554e-21	1.80055e-19
TRINITY_DN76157_c4_g3	6.01017	2.15297	1.48108	0.00579055	0.0359753
TRINITY_DN72560_c3_g1	5.64626	0.473085	3.57712	5.97293e-05	0.0007117
TRINITY_DN78199_c1_g1	38.7427	13.7609	1.49335	2.98788e-12	1.1193e-10
TRINITY_DN73152_c3_g1	8.70866	3.46143	1.33108	7.14888e-05	0.000836102
TRINITY_DN80526_c3_g1	50.9829	2.33886	4.44614	2.70746e-11	9.16356e-10
TRINITY_DN79219_c1_g1	11.1806	4.64294	1.26789	0.00157167	0.0123119
TRINITY_DN63693_c2_g3	10.0733	0.669207	3.91194	1.61578e-07	3.20959e-06
TRINITY_DN68021_c5_g3	7.87139	0.974333	3.01413	1.64327e-13	7.05273e-12
TRINITY_DN80266_c4_g4	5.86949	0.770113	2.93009	2.46309e-20	1.92425e-18
TRINITY_DN75525_c3_g2	12.4961	5.56024	1.16826	0.00700545	0.041879
TRINITY_DN73256_c4_g2	73.2966	5.62736	3.70322	1.31041e-47	5.65559e-45
TRINITY_DN64226_c1_g2	9.59764	1.98055	2.27678	0.00266157	0.0191018
TRINITY_DN74570_c5_g2	49.1506	4.71872	3.38074	2.09998e-22	1.90177e-20
TRINITY_DN74785_c0_g3	10.9874	1.20523	3.18847	2.17066e-09	5.76328e-08
TRINITY_DN70757_c0_g1	6.64966	0.873435	2.92851	3.76846e-10	1.10858e-08
TRINITY_DN61037_c11_g1	14.6115	2.28408	2.67742	1.34059e-11	4.70504e-10
TRINITY_DN67877_c0_g1	133.389	31.8327	2.06705	6.58858e-13	2.66032e-11
TRINITY_DN67877_c0_g5	170.118	41.4933	2.03559	8.31522e-08	1.73406e-06
TRINITY_DN75873_c7_g1	16.1323	7.90118	1.02981	0.00190698	0.0144863
TRINITY_DN63266_c8_g1	7.66762	2.1726	1.81936	0.0065245	0.0396101
TRINITY_DN71385_c2_g1	13.5013	6.07662	1.15176	0.00231942	0.0170565
TRINITY_DN67457_c7_g1	8.0173	0.425296	4.23658	6.70027e-09	1.65841e-07
TRINITY_DN67457_c7_g3	5.26691	0.132587	5.31194	0.000236154	0.00240053
TRINITY_DN67457_c7_g2	5.43526	0.100807	5.75269	6.78362e-12	2.45877e-10
TRINITY_DN66324_c4_g2	7.69405	0.485663	3.98572	2.39591e-10	7.21668e-09
TRINITY_DN70584_c3_g1	27.9268	9.65739	1.53195	1.92363e-07	3.77974e-06
TRINITY_DN78761_c1_g1	31.7488	4.46201	2.83094	2.85946e-33	5.37225e-31
TRINITY_DN65664_c2_g4	10.3518	3.67269	1.49497	0.000969802	0.00815947
TRINITY_DN74066_c0_g1	6.91143	3.24371	1.09134	0.00113831	0.00936901
TRINITY_DN77781_c9_g2	141.388	2.64343	5.7411	1.11004e-11	3.93163e-10
TRINITY_DN72827_c6_g2	6.56455	1.55954	2.07358	0.001077	0.00893109
TRINITY_DN70772_c4_g1	10.7892	3.15788	1.77256	2.51772e-09	6.62351e-08
TRINITY_DN65248_c7_g1	42.8719	15.2011	1.49585	0.000352187	0.00340478
TRINITY_DN76206_c2_g1	5.56212	1.26809	2.13298	0.00779401	0.0455905
TRINITY_DN75934_c2_g1	25.8034	1.62485	3.98918	1.1824e-17	7.4388e-16
TRINITY_DN80680_c4_g2	19.7553	6.98202	1.50052	5.91323e-06	8.82054e-05
TRINITY_DN60217_c0_g2	16.8527	2.40924	2.80633	0.000553617	0.00503616
TRINITY_DN78820_c0_g2	9.82906	3.35811	1.54941	0.000717146	0.00629863
TRINITY_DN78820_c0_g1	6.53536	2.34739	1.47721	0.0086697	0.0496149
TRINITY_DN60572_c4_g2	35.1249	0.740455	5.56794	2.17598e-16	1.22925e-14
TRINITY_DN75131_c1_g5	70.9925	27.8568	1.34964	0.000493196	0.00456423
TRINITY_DN80357_c6_g1	287.266	13.3569	4.42673	2.39883e-67	3.28999e-64
TRINITY_DN69315_c8_g3	28.3097	6.56119	2.10927	1.20438e-14	5.81394e-13
TRINITY_DN60515_c1_g3	14.7918	7.32354	1.01419	0.00523066	0.0332003
TRINITY_DN69315_c8_g4	25.3354	4.51648	2.48788	7.31573e-05	0.000853029
TRINITY_DN60623_c1_g1	11.4063	2.09027	2.44807	5.97952e-09	1.48747e-07
TRINITY_DN72517_c0_g2	5.60654	1.23812	2.17896	2.13703e-09	5.67522e-08
TRINITY_DN72673_c6_g1	17.3323	4.75882	1.86479	1.07835e-05	0.000152418
TRINITY_DN73447_c1_g1	23.6347	7.41177	1.67302	8.01594e-06	0.00011646
TRINITY_DN72592_c3_g1	21.2774	3.30173	2.68803	1.75729e-08	4.08188e-07
TRINITY_DN80619_c6_g3	13.5769	1.82628	2.89418	1.00198e-13	4.39137e-12
TRINITY_DN77490_c5_g2	6.63516	1.09228	2.60278	0.000260684	0.00261819
TRINITY_DN67025_c2_g4	6.42067	0.715636	3.16543	3.73846e-05	0.000467962
TRINITY_DN65554_c3_g1	5.87819	0.55476	3.40543	7.97766e-12	2.87474e-10
TRINITY_DN74630_c3_g2	18.5037	0.84312	4.45593	6.96913e-08	1.47275e-06
TRINITY_DN65722_c4_g6	56.507	8.55488	2.72361	2.39172e-10	7.20582e-09
TRINITY_DN76319_c2_g5	7.19914	1.21724	2.56421	0.00225096	0.0166346
TRINITY_DN75317_c4_g1	6.4838	1.69237	1.93779	4.11288e-11	1.36435e-09
TRINITY_DN77345_c0_g4	5.22465	0.853407	2.61403	3.84637e-05	0.000480543
TRINITY_DN73149_c7_g3	9.19797	0.045657	7.65434	7.76829e-08	1.63019e-06
TRINITY_DN77198_c3_g5	31.2043	8.232	1.92243	6.2164e-15	3.08781e-13
TRINITY_DN69468_c0_g7	8.61761	2.71793	1.66478	9.26871e-08	1.91928e-06
TRINITY_DN65178_c6_g3	13.3959	3.77719	1.82641	9.93101e-09	2.39655e-07
TRINITY_DN77194_c5_g1	27.6919	1.61302	4.10162	5.21097e-29	7.52299e-27
TRINITY_DN67821_c1_g2	5.03814	1.17428	2.10111	0.000154653	0.00165129
TRINITY_DN76719_c5_g2	8.75939	1.28163	2.77285	4.53915e-10	1.32144e-08
TRINITY_DN75277_c3_g1	23.736	1.92984	3.62052	3.49282e-45	1.33067e-42
TRINITY_DN78006_c0_g1	385.001	132.45	1.53942	0.00503001	0.0322066
TRINITY_DN78280_c0_g1	6.15503	1.66183	1.88899	1.82845e-10	5.58928e-09
TRINITY_DN72531_c3_g6	28.9994	13.4036	1.1134	0.00282576	0.0200805
TRINITY_DN65690_c5_g1	14.1313	3.44815	2.035	8.09638e-07	1.43116e-05
TRINITY_DN68678_c7_g2	11.6312	1.76194	2.72277	4.03117e-05	0.000500994
TRINITY_DN59094_c0_g1	36.8704	3.57405	3.36683	3.03615e-09	7.89317e-08
TRINITY_DN72597_c3_g1	5.29474	1.14306	2.21166	0.00302445	0.0212586
TRINITY_DN79188_c1_g1	10.5444	3.40907	1.62903	1.75839e-11	6.08826e-10
TRINITY_DN62292_c4_g3	12.5497	0.568968	4.46316	4.82342e-17	2.87068e-15
TRINITY_DN71284_c3_g1	8.61721	1.39373	2.62827	0.00123881	0.0100547
TRINITY_DN75569_c3_g7	8.14929	0.148243	5.78064	1.97058e-07	3.86522e-06
TRINITY_DN78882_c3_g2	24.0767	3.33255	2.85294	0.00203717	0.0153123
TRINITY_DN80137_c1_g3	11.1998	0.619705	4.17574	0.000132705	0.00144423
TRINITY_DN78241_c0_g3	12.4911	2.84947	2.13214	1.4215e-06	2.40425e-05
TRINITY_DN78241_c0_g2	7.16436	0.3976	4.17145	1.04769e-05	0.000148457
TRINITY_DN72305_c5_g1	5.31099	0.724531	2.87386	3.80624e-08	8.37474e-07
TRINITY_DN63478_c1_g1	4497.22	305.732	3.8787	3.5779e-09	9.20079e-08
TRINITY_DN72166_c6_g2	12.2493	4.23517	1.5322	8.1803e-06	0.000118653
TRINITY_DN68768_c6_g1	14.0145	5.15102	1.44399	5.43164e-06	8.18725e-05
TRINITY_DN75189_c2_g1	5.12695	1.34354	1.93206	2.02083e-09	5.38866e-08
TRINITY_DN61819_c0_g1	7.15927	2.33084	1.61896	0.000115791	0.00128163
TRINITY_DN79211_c3_g2	191.754	88.6763	1.11263	0.00871323	0.049804
TRINITY_DN62619_c2_g3	33.5795	7.42258	2.17759	9.21377e-09	2.23438e-07
TRINITY_DN59780_c0_g1	10.0113	2.86199	1.80653	3.41117e-05	0.000431277
TRINITY_DN72512_c4_g1	7.5569	0.944766	2.99976	0.00466126	0.0303014
TRINITY_DN68479_c1_g6	6.32209	2.1814	1.53515	5.77573e-05	0.000690286
TRINITY_DN68658_c3_g1	7.75835	0.509604	3.9283	0.00215646	0.0160496
TRINITY_DN63664_c7_g2	5.34115	0.0001	15.7049	3.94897e-10	1.15754e-08
TRINITY_DN70366_c6_g1	11.0414	2.72763	2.01721	8.58392e-07	1.51042e-05
TRINITY_DN76560_c1_g1	6.1303	0.896938	2.77288	1.6338e-12	6.29427e-11
TRINITY_DN72112_c3_g5	10.2082	4.45343	1.19674	0.000447705	0.00419514
TRINITY_DN58301_c0_g1	5.10226	0.350565	3.86338	7.72066e-06	0.000112475
TRINITY_DN80567_c0_g1	21.2857	1.9875	3.42086	4.11386e-19	2.92677e-17
TRINITY_DN76650_c8_g1	7.43461	2.59582	1.51807	0.00196423	0.0148603
TRINITY_DN78038_c3_g2	5.27766	1.42543	1.8885	5.55043e-07	1.01409e-05
TRINITY_DN56072_c0_g1	7.18753	0.230314	4.96382	0.000148456	0.00159373
TRINITY_DN77599_c0_g1	41.6459	17.4017	1.25895	5.77162e-05	0.000689971
TRINITY_DN79911_c4_g1	9.11872	3.49583	1.3832	0.003737	0.0253198
TRINITY_DN62862_c5_g1	14.3038	5.79435	1.30368	0.00688959	0.0413245
TRINITY_DN63261_c0_g1	5.89358	0.0001	15.8469	3.81703e-09	9.77297e-08
TRINITY_DN79434_c4_g8	65.1835	21.5637	1.5959	8.93058e-06	0.000128501
TRINITY_DN70301_c1_g5	37.8133	11.4715	1.72084	3.02891e-09	7.87765e-08
TRINITY_DN68174_c2_g4	10.956	2.16628	2.33843	6.11472e-08	1.3047e-06
TRINITY_DN69527_c2_g2	56.9869	3.59885	3.98502	2.63819e-26	3.15243e-24
TRINITY_DN68874_c2_g2	11.7666	0.512549	4.52086	4.20241e-05	0.000519973
TRINITY_DN68874_c2_g5	27.6449	0.382329	6.17606	9.95359e-30	1.52057e-27
TRINITY_DN67068_c1_g2	6.57158	2.72749	1.26866	0.00230098	0.0169413
TRINITY_DN60703_c1_g3	8.87127	0.0001	16.4369	4.46559e-08	9.73698e-07
TRINITY_DN64259_c2_g2	6.19693	2.79162	1.15045	0.00151433	0.0119324
TRINITY_DN66989_c6_g1	7.56049	2.16626	1.80327	4.1995e-06	6.49092e-05
TRINITY_DN73397_c6_g1	8.86473	3.58595	1.30572	0.00327163	0.0227112
TRINITY_DN74198_c4_g1	13.09	0.622829	4.39349	1.59749e-20	1.26645e-18
TRINITY_DN67096_c2_g1	5.05505	0.575591	3.13461	0.000883976	0.00753599
TRINITY_DN61722_c1_g2	13.1289	2.51893	2.38186	1.01348e-13	4.43928e-12
TRINITY_DN73606_c6_g1	23.5408	1.96825	3.58018	9.11376e-10	2.53826e-08
TRINITY_DN63765_c1_g6	90.5018	8.17028	3.46949	1.77905e-15	9.26961e-14
TRINITY_DN74968_c2_g9	5.11727	0.893114	2.51846	0.000107558	0.00120055
TRINITY_DN71289_c2_g4	14.8737	0.461808	5.00932	1.0811e-06	1.86637e-05
TRINITY_DN71289_c2_g5	9.82201	1.10674	3.1497	0.00216059	0.0160755
TRINITY_DN71289_c2_g2	15.6075	0.319565	5.60999	9.02313e-13	3.58818e-11
TRINITY_DN66287_c0_g2	58.9555	18.8843	1.64244	4.14949e-07	7.73588e-06
TRINITY_DN64889_c0_g1	2537.3	340.038	2.89952	9.83875e-09	2.37707e-07
TRINITY_DN76720_c2_g2	5.893	2.00078	1.55844	1.16671e-06	2.00408e-05
TRINITY_DN75091_c2_g7	10.3593	0.647472	3.99996	4.83235e-14	2.18972e-12
TRINITY_DN72584_c1_g1	13.5357	0.288069	5.55422	0.00183573	0.0140394
TRINITY_DN72584_c1_g2	63.8789	5.38772	3.56759	2.11462e-16	1.19678e-14
TRINITY_DN66780_c3_g5	15.2138	1.78024	3.09523	0.000145919	0.00156991
TRINITY_DN66153_c2_g1	6.19702	1.03355	2.58397	6.11435e-16	3.32918e-14
TRINITY_DN67850_c1_g2	6.25757	0.820391	2.93122	0.00055762	0.00506735
TRINITY_DN78374_c0_g1	6.91322	0.404443	4.09535	0.000193926	0.00201797
TRINITY_DN62931_c5_g3	8.20724	2.97738	1.46286	0.00573266	0.0356893
TRINITY_DN69461_c1_g3	6.06659	1.83506	1.72506	6.06982e-07	1.0997e-05
TRINITY_DN79535_c8_g1	10.7511	2.26651	2.24595	5.15948e-06	7.82192e-05
TRINITY_DN69461_c1_g1	13.8935	3.00956	2.20678	8.57674e-10	2.40061e-08
TRINITY_DN72712_c6_g2	21.4154	3.1686	2.75673	3.01408e-05	0.000385776
TRINITY_DN69186_c7_g1	93.5247	44.0554	1.08603	0.000149239	0.00160032
TRINITY_DN79789_c0_g1	5.48633	1.389	1.9818	0.000811413	0.00700615
TRINITY_DN60683_c0_g1	49.0254	17.7628	1.46467	5.60928e-06	8.42519e-05
TRINITY_DN60683_c0_g3	26.9247	7.29916	1.88313	4.149e-05	0.000513859
TRINITY_DN79894_c3_g2	8.2186	0.554194	3.89043	8.48102e-06	0.000122626
TRINITY_DN62605_c2_g1	6.39349	0.714449	3.1617	1.37694e-07	2.76948e-06
TRINITY_DN74379_c1_g5	5.38618	0.488443	3.463	0.00398449	0.0266905
TRINITY_DN59990_c0_g2	19.6873	0.797994	4.62475	5.6896e-15	2.83527e-13
TRINITY_DN78043_c0_g3	21.1749	7.64346	1.47006	0.000136261	0.00147811
TRINITY_DN78911_c1_g1	11.8765	2.78752	2.09105	4.38411e-09	1.11371e-07
TRINITY_DN75221_c3_g1	12.8159	3.95153	1.69745	0.000596508	0.00537138
TRINITY_DN63923_c2_g6	6.23792	1.73593	1.84536	0.00158347	0.0123887
TRINITY_DN78461_c0_g2	6.07126	0.120345	5.65675	6.31556e-21	5.1867e-19
TRINITY_DN64547_c2_g1	6.29659	1.96314	1.68141	0.00768359	0.0450901
TRINITY_DN67186_c0_g1	9.29405	2.72	1.7727	2.19849e-05	0.000289926
TRINITY_DN78767_c3_g2	9.10179	2.32324	1.97001	6.52723e-08	1.38673e-06
TRINITY_DN64346_c1_g1	11.274	3.45134	1.70777	1.26978e-07	2.57154e-06
TRINITY_DN59220_c2_g2	8.14316	1.54215	2.40065	0.00444074	0.0291402
TRINITY_DN76061_c2_g1	5.63841	2.414	1.22386	0.000309146	0.00303938
TRINITY_DN73544_c1_g3	155.919	17.6755	3.14097	1.23603e-47	5.37216e-45
TRINITY_DN73544_c1_g2	45.2381	3.11403	3.86069	1.3761e-16	7.90042e-15
TRINITY_DN70014_c6_g1	17.3853	3.56663	2.28524	0.00543039	0.0341903
TRINITY_DN63133_c5_g1	7.53726	2.65335	1.50622	0.00280171	0.019944
TRINITY_DN80653_c2_g3	6.50141	0.966071	2.75055	1.06109e-13	4.62974e-12
TRINITY_DN80653_c2_g1	57.1807	17.2151	1.73186	2.4361e-08	5.52554e-07
TRINITY_DN74066_c1_g2	8.80402	2.76252	1.67218	3.24079e-05	0.000411423
TRINITY_DN75672_c1_g1	17.1602	7.94175	1.11153	6.29103e-05	0.000745773
TRINITY_DN65107_c4_g6	11.8684	4.34486	1.44974	3.73077e-05	0.000467141
TRINITY_DN70417_c2_g2	15.1689	6.6061	1.19925	0.000251977	0.00254004
TRINITY_DN79281_c3_g2	5.40663	1.04963	2.36485	1.12195e-08	2.68544e-07
TRINITY_DN70340_c2_g1	6.1917	0.115143	5.74884	9.02232e-18	5.73466e-16
TRINITY_DN76812_c4_g1	7.75304	2.74437	1.49829	0.000608093	0.0054634
TRINITY_DN78783_c0_g1	95.5493	4.56536	4.38744	1.14611e-54	7.10906e-52
TRINITY_DN78783_c0_g3	36.1588	1.85678	4.28347	1.25996e-12	4.92631e-11
TRINITY_DN66454_c4_g1	15.8354	6.48832	1.28724	7.42421e-07	1.32544e-05
TRINITY_DN76307_c2_g1	9.57168	3.12637	1.61428	1.56791e-05	0.000213898
TRINITY_DN78370_c7_g1	5.30799	0.975296	2.44425	1.52435e-06	2.56451e-05
TRINITY_DN76894_c3_g5	9.71076	2.41894	2.00521	8.79329e-05	0.00100416
TRINITY_DN74855_c2_g1	11.0544	3.87566	1.51211	2.04193e-06	3.35122e-05
TRINITY_DN73372_c1_g1	87.9832	14.8677	2.56504	3.29461e-19	2.36162e-17
TRINITY_DN80543_c1_g4	108.934	14.7306	2.88657	3.3179e-08	7.34479e-07
TRINITY_DN66744_c1_g1	11.905	3.36676	1.82214	8.19493e-06	0.000118837
TRINITY_DN78624_c2_g2	407.726	126.257	1.69124	3.75829e-05	0.000470253
TRINITY_DN79819_c1_g4	8.76863	1.74929	2.32558	1.9519e-05	0.000260384
TRINITY_DN80087_c3_g2	10.1596	4.21855	1.26802	0.000546043	0.0049779
TRINITY_DN67875_c4_g2	109.058	38.7923	1.49125	3.62323e-08	7.99344e-07
TRINITY_DN72654_c1_g4	6.06725	0.234614	4.69268	3.05555e-06	4.86159e-05
TRINITY_DN69497_c1_g3	8.78004	0.64972	3.75634	4.86539e-06	7.41522e-05
TRINITY_DN63563_c2_g1	25.0922	9.38738	1.41845	1.51784e-07	3.03309e-06
TRINITY_DN70614_c8_g1	21.2395	2.54968	3.05836	7.54413e-17	4.43222e-15
TRINITY_DN72879_c0_g1	32.8892	2.56055	3.68309	5.14647e-23	4.87906e-21
TRINITY_DN59635_c1_g1	444.322	126.19	1.81601	0.00040379	0.00383516
TRINITY_DN60991_c4_g1	8.03945	3.53621	1.18489	6.62195e-05	0.000780713
TRINITY_DN60136_c0_g1	5.55221	0.364708	3.92825	6.82377e-18	4.38465e-16
TRINITY_DN73369_c2_g1	30.4621	1.86041	4.03332	6.74909e-13	2.7198e-11
TRINITY_DN72278_c2_g4	10.0876	0.873207	3.53011	0.000772994	0.00672265
TRINITY_DN68908_c1_g2	30.9577	5.54824	2.4802	5.32233e-24	5.37172e-22
TRINITY_DN68908_c1_g1	69.0082	10.9169	2.6602	2.8219e-17	1.70411e-15
TRINITY_DN67371_c3_g2	80.5524	25.165	1.67851	2.57909e-07	4.95718e-06
TRINITY_DN67371_c3_g3	49.3712	15.6979	1.65309	8.88675e-09	2.15847e-07
TRINITY_DN79154_c1_g2	28.0891	3.43396	3.03206	3.72372e-07	7.00133e-06
TRINITY_DN80352_c2_g4	7.48977	0.0001	16.1926	1.05397e-06	1.82438e-05
TRINITY_DN65632_c3_g3	7.43353	2.30055	1.69207	0.000128198	0.00140086
TRINITY_DN76373_c5_g3	23.8252	7.76967	1.61656	9.32421e-08	1.9298e-06
TRINITY_DN68767_c1_g1	30.8574	7.26913	2.08576	3.58579e-10	1.05837e-08
TRINITY_DN68767_c1_g2	29.0694	7.00392	2.05327	3.85666e-11	1.28315e-09
TRINITY_DN77451_c0_g1	24.0254	8.68259	1.46836	5.47636e-05	0.000658331
TRINITY_DN64846_c7_g1	6.81671	0.724675	3.23367	3.22883e-08	7.16431e-07
TRINITY_DN66620_c3_g3	10.5154	1.82001	2.53049	1.464e-08	3.44442e-07
TRINITY_DN66620_c3_g1	5.76279	2.49075	1.21019	0.0051179	0.0326373
TRINITY_DN73111_c0_g1	6.2029	2.06625	1.58593	8.49938e-07	1.49618e-05
TRINITY_DN67815_c0_g1	46.1243	12.0583	1.93551	2.51969e-11	8.57271e-10
TRINITY_DN67815_c0_g5	78.1649	21.4033	1.86869	2.9342e-05	0.000376647
TRINITY_DN69256_c5_g1	6.88207	1.26316	2.44581	1.12272e-09	3.08374e-08
TRINITY_DN78164_c6_g1	11.3057	4.36505	1.37298	9.76773e-10	2.70757e-08
TRINITY_DN78164_c6_g2	12.0235	1.88685	2.6718	2.40429e-27	3.09139e-25
TRINITY_DN79390_c2_g1	6.94338	2.93027	1.24461	0.00206511	0.0154836
TRINITY_DN78978_c1_g1	14.8093	4.84674	1.61142	0.000801055	0.00693153
TRINITY_DN76155_c2_g2	376.415	98.6085	1.93254	3.05675e-08	6.81188e-07
TRINITY_DN71350_c4_g1	35.5185	11.5847	1.61636	0.0068601	0.0412057
TRINITY_DN76155_c2_g1	443.414	56.5776	2.97035	3.45881e-23	3.33546e-21
TRINITY_DN58448_c0_g1	11.0706	3.3508	1.72415	4.87789e-06	7.43245e-05
TRINITY_DN71171_c3_g2	39.585	16.3641	1.27442	0.000320199	0.00313506
TRINITY_DN72906_c3_g1	10.7683	3.13479	1.78035	5.62232e-09	1.40541e-07
TRINITY_DN59002_c1_g1	18.867	8.49262	1.15158	0.001024	0.00855421
TRINITY_DN68802_c2_g1	12.1009	1.11689	3.43755	6.5869e-06	9.72087e-05
TRINITY_DN69877_c1_g1	60.3528	22.528	1.4217	0.00504392	0.0322672
TRINITY_DN59779_c1_g5	7.13966	1.15998	2.62176	0.000873725	0.00746406
TRINITY_DN68579_c1_g8	49.6556	1.80654	4.78066	4.94554e-24	5.00371e-22
TRINITY_DN75780_c0_g4	5.94128	0.82948	2.84049	2.72027e-05	0.000351378
TRINITY_DN73683_c7_g1	9.41572	0.291372	5.01414	4.95411e-06	7.53834e-05
TRINITY_DN74674_c1_g1	18.7179	1.55294	3.59135	3.40257e-27	4.31208e-25
TRINITY_DN77323_c3_g2	5.04504	1.09465	2.2044	0.00159531	0.0124678
TRINITY_DN77068_c5_g1	10.6599	4.65734	1.19462	4.65842e-06	7.13591e-05
TRINITY_DN68721_c6_g1	7.72991	2.22412	1.79722	0.000380792	0.00364535
TRINITY_DN78769_c3_g10	8.20434	2.52503	1.70009	0.00272706	0.0194924
TRINITY_DN67464_c4_g2	7.64971	0.155136	5.6238	3.73898e-11	1.24702e-09
TRINITY_DN66306_c4_g1	15.9126	1.88686	3.07611	5.70341e-08	1.22286e-06
TRINITY_DN62103_c0_g1	32.1343	8.02198	2.00209	2.38714e-05	0.000312467
TRINITY_DN68948_c7_g1	229.358	25.8201	3.15103	2.38378e-45	9.19505e-43
TRINITY_DN80119_c10_g4	791.078	229.852	1.78311	1.30414e-08	3.0919e-07
TRINITY_DN80119_c10_g3	183.576	43.8468	2.06583	2.02715e-07	3.96295e-06
[truncated: 1,919 more rows]

## Sheet: Table(3)
Table (3). Skin (A) compared to Muscle (C), down- regulated genes
Gene id	MeanTPM (A)	MeanTPM (B)	log2FoldChange	pValue	qValue
TRINITY_DN80559_c2_g1	2.63704	5.46219	-1.05056	0.00153976	0.0106766
TRINITY_DN66246_c2_g1	61.021	170.486	-1.48228	3.07086e-43	5.36882e-41
TRINITY_DN70908_c6_g1	1.17682	8.25715	-2.81075	2.02871e-34	2.37351e-32
TRINITY_DN73107_c3_g3	4.70302	10.841	-1.20484	7.63511e-12	2.20035e-10
TRINITY_DN66434_c12_g1	13.7054	30.3224	-1.14564	1.05893e-21	6.61125e-20
TRINITY_DN66574_c3_g1	19.6659	477.335	-4.60123	7.44184e-80	7.2327e-77
TRINITY_DN67485_c0_g4	0.34751	5.67531	-4.02957	1.21319e-07	2.01054e-06
TRINITY_DN74267_c2_g3	2.549	22.4178	-3.13664	4.53081e-46	9.28975e-44
TRINITY_DN72690_c3_g5	1.58591	27.7655	-4.12991	1.76801e-58	6.41846e-56
TRINITY_DN80561_c20_g1	1013.41	3573.14	-1.81797	3.73118e-54	1.11242e-51
TRINITY_DN80561_c20_g2	2321.19	9196.92	-1.98629	1.74103e-57	6.0027e-55
TRINITY_DN80561_c20_g3	4015.64	16197.3	-2.01205	6.05288e-61	2.43359e-58
TRINITY_DN80561_c20_g4	3892.55	19486.3	-2.32367	4.53566e-53	1.28699e-50
TRINITY_DN80561_c20_g5	2946.67	14764.3	-2.32495	1.04647e-51	2.77778e-49
TRINITY_DN70277_c2_g3	15.5803	32.7073	-1.06989	1.50042e-22	9.70642e-21
TRINITY_DN77737_c4_g5	1.23696	464.697	-8.55335	5.3419e-205	2.19785e-200
TRINITY_DN79346_c1_g4	0.782322	8.5115	-3.44358	2.83463e-09	5.96455e-08
TRINITY_DN73632_c0_g1	1.91911	5.73515	-1.5794	2.22339e-35	2.70913e-33
TRINITY_DN59552_c1_g3	4.39444	187.051	-5.41161	8.24111e-20	4.56352e-18
TRINITY_DN74538_c5_g4	0.209464	8.25109	-5.29981	1.42169e-31	1.47587e-29
TRINITY_DN71164_c0_g1	24.5869	109.332	-2.15276	3.00039e-27	2.49388e-25
TRINITY_DN71164_c0_g3	235.186	1015.83	-2.11078	3.7234e-57	1.25569e-54
TRINITY_DN74226_c7_g3	0.980044	20.6944	-4.40025	7.98009e-09	1.58465e-07
TRINITY_DN77852_c2_g1	2.06363	19.7821	-3.26094	2.56585e-86	3.23169e-83
TRINITY_DN78602_c5_g6	0.160844	5.25201	-5.02914	3.30682e-45	6.46853e-43
TRINITY_DN74955_c2_g3	1.79619	10.4749	-2.54392	1.1218e-42	1.90723e-40
TRINITY_DN62500_c1_g4	0.0844805	9.82914	-6.8623	8.95541e-17	4.05642e-15
TRINITY_DN62500_c1_g6	617.117	2474.26	-2.00338	3.06745e-61	1.26628e-58
TRINITY_DN62500_c1_g1	53.6658	120.882	-1.17153	5.98602e-09	1.20611e-07
TRINITY_DN62500_c1_g2	285.595	1522.99	-2.41486	1.40905e-69	8.32154e-67
TRINITY_DN80507_c1_g1	9.34146	24.3652	-1.3831	3.08821e-32	3.30313e-30
TRINITY_DN68833_c10_g1	5.10943	14.1641	-1.47101	8.82684e-16	3.71718e-14
TRINITY_DN65079_c0_g4	1.61929	6.71643	-2.05233	1.14891e-08	2.22518e-07
TRINITY_DN80461_c12_g2	118.759	532.786	-2.16552	5.1838e-29	4.69781e-27
TRINITY_DN62420_c0_g3	3.92679	9.88979	-1.33259	0.00205664	0.0136855
TRINITY_DN79115_c0_g1	4.93588	61.363	-3.63599	8.51772e-121	5.00643e-117
TRINITY_DN78691_c2_g5	0.919323	6.68608	-2.86252	7.91965e-20	4.38748e-18
TRINITY_DN69430_c4_g8	1.07012	5.21878	-2.28594	1.67243e-13	5.71353e-12
TRINITY_DN74170_c6_g2	0.188913	6.03888	-4.99849	2.04296e-20	1.1745e-18
TRINITY_DN79765_c4_g9	3.3626	17.8336	-2.40695	2.50503e-17	1.18195e-15
TRINITY_DN67322_c0_g2	1.1879	8.40213	-2.82235	2.29665e-10	5.56822e-09
TRINITY_DN62905_c2_g1	2.62664	26.6094	-3.34064	7.31315e-68	3.97652e-65
TRINITY_DN68115_c1_g1	30.2593	67.5569	-1.15873	4.8776e-31	4.93077e-29
TRINITY_DN79228_c3_g1	0.396563	8.86803	-4.48299	2.98132e-11	8.03465e-10
TRINITY_DN61701_c2_g1	2.23162	5.42782	-1.28228	2.34189e-20	1.3426e-18
TRINITY_DN74324_c4_g4	2.20605	7.51769	-1.76883	1.13495e-07	1.8913e-06
TRINITY_DN68132_c3_g1	36.0275	99.9342	-1.47188	1.85285e-12	5.69469e-11
TRINITY_DN64967_c5_g1	4.62667	22.6006	-2.28832	6.25154e-49	1.43426e-46
TRINITY_DN71634_c1_g1	0.678938	8.54717	-3.65409	2.99798e-42	4.96703e-40
TRINITY_DN65746_c3_g7	0.090591	5.34553	-5.88282	1.36998e-10	3.41129e-09
TRINITY_DN79349_c0_g1	1.32967	15.1492	-3.51011	1.11841e-28	9.95286e-27
TRINITY_DN79713_c0_g6	1.06472	11.012	-3.37053	2.49057e-47	5.42176e-45
TRINITY_DN62980_c5_g2	0.79147	7.70893	-3.28392	1.83295e-09	3.96153e-08
TRINITY_DN79738_c1_g1	5.58495	18.5719	-1.7335	1.24629e-37	1.68674e-35
TRINITY_DN77783_c3_g3	0.246272	8.2892	-5.07291	3.06576e-11	8.24242e-10
TRINITY_DN79148_c2_g1	65.5877	159.473	-1.28182	8.59112e-40	1.28379e-37
TRINITY_DN72540_c3_g6	1.24822	5.3686	-2.10467	3.12061e-06	4.07598e-05
TRINITY_DN69284_c4_g2	2.09346	5.57592	-1.41332	9.13889e-08	1.54481e-06
TRINITY_DN80561_c20_g7	982.001	3460.21	-1.81706	1.59081e-54	4.81263e-52
TRINITY_DN76634_c2_g8	1.51191	5.44098	-1.8475	1.25929e-06	1.77013e-05
TRINITY_DN76634_c2_g1	126.62	408.113	-1.68847	4.75023e-29	4.31757e-27
TRINITY_DN76634_c2_g4	53.4225	196.738	-1.88076	2.01648e-29	1.86719e-27
TRINITY_DN66619_c5_g1	34.6602	75.0469	-1.11451	3.3765e-20	1.91881e-18
TRINITY_DN61806_c0_g9	0.18507	11.8872	-6.00519	3.02844e-10	7.24424e-09
TRINITY_DN78066_c0_g1	6.13462	17.1652	-1.48444	8.55556e-25	6.3197e-23
TRINITY_DN76502_c5_g1	4.84901	133.981	-4.7882	2.00488e-57	6.89315e-55
TRINITY_DN67910_c8_g3	1.73681	11.9946	-2.78787	1.12124e-30	1.1125e-28
TRINITY_DN75708_c11_g4	0.204447	7.67014	-5.22945	4.4402e-21	2.67215e-19
TRINITY_DN61603_c6_g4	0.808617	6.04627	-2.90252	1.80138e-11	4.97976e-10
TRINITY_DN76727_c10_g2	3.48222	64.1309	-4.20294	2.57527e-58	9.18695e-56
TRINITY_DN71031_c4_g2	3.88428	13.9568	-1.84525	2.77861e-43	4.86478e-41
TRINITY_DN75021_c2_g3	2.35695	11.2136	-2.25026	2.35066e-22	1.50568e-20
TRINITY_DN80461_c10_g1	0.73342	5.05162	-2.78403	3.28209e-05	0.000350625
TRINITY_DN79693_c2_g2	16.6529	36.6721	-1.13891	1.39845e-26	1.12231e-24
TRINITY_DN62687_c8_g1	1.96227	21.5385	-3.45632	5.4884e-100	1.11056e-96
TRINITY_DN77807_c7_g2	5.45184	14.868	-1.4474	2.64052e-31	2.69803e-29
TRINITY_DN68552_c1_g2	1.90723	11.6274	-2.60798	1.67421e-36	2.16841e-34
TRINITY_DN25230_c0_g1	7.70216	17.9436	-1.22014	4.93405e-22	3.12796e-20
TRINITY_DN58321_c1_g1	0.975338	10.9163	-3.48444	6.36098e-13	2.04464e-11
TRINITY_DN69432_c2_g2	1.05752	7.91388	-2.9037	1.19866e-37	1.62406e-35
TRINITY_DN77380_c3_g1	0.582516	11.7063	-4.32884	6.80933e-29	6.13043e-27
TRINITY_DN71469_c1_g2	2.28175	14.594	-2.67716	2.23609e-09	4.77265e-08
TRINITY_DN71469_c1_g5	2.30213	14.4264	-2.64767	1.79097e-12	5.50999e-11
TRINITY_DN72897_c8_g1	0.553743	6.00739	-3.43945	6.0336e-07	8.96728e-06
TRINITY_DN66238_c6_g1	4.7794	9.80775	-1.03709	2.04487e-07	3.27114e-06
TRINITY_DN68361_c0_g1	46.8397	178.046	-1.92644	5.2354e-55	1.62364e-52
TRINITY_DN63286_c0_g1	6.97605	29.7143	-2.09068	6.81459e-34	7.81721e-32
TRINITY_DN63678_c3_g3	5.29716	12.3157	-1.21721	2.53621e-13	8.5067e-12
TRINITY_DN76857_c3_g1	88.3185	3003.71	-5.08789	1.4409e-14	5.42067e-13
TRINITY_DN74610_c1_g1	0.85594	14.3881	-4.07122	1.31986e-50	3.31122e-48
TRINITY_DN80623_c6_g1	23.288	82.8479	-1.83088	2.07938e-22	1.33538e-20
TRINITY_DN67555_c4_g1	5.80019	15.4438	-1.41286	1.16767e-31	1.21832e-29
TRINITY_DN74313_c2_g1	0.699915	5.95661	-3.08924	4.49976e-50	1.10724e-47
TRINITY_DN78963_c3_g2	3.7112	12.2488	-1.72268	3.00499e-18	1.51701e-16
TRINITY_DN68512_c0_g4	1.6614	20.3877	-3.61723	2.31474e-64	1.07815e-61
TRINITY_DN75522_c5_g4	0.537837	6.34017	-3.55928	0.000479374	0.00386401
TRINITY_DN65203_c1_g5	5.47952	105.434	-4.26615	3.35019e-14	1.22018e-12
TRINITY_DN65203_c1_g1	100.811	236.393	-1.22953	1.9172e-21	1.1744e-19
TRINITY_DN78576_c5_g2	2.13732	50.9477	-4.57514	4.40755e-66	2.21553e-63
TRINITY_DN74124_c4_g1	2.2595	9.26341	-2.03554	2.01112e-18	1.02576e-16
TRINITY_DN63511_c9_g1	1.9039	36.8759	-4.27565	2.57703e-53	7.41458e-51
TRINITY_DN58221_c0_g1	1.1877	33.9263	-4.83616	5.58435e-10	1.29106e-08
TRINITY_DN79386_c4_g1	85.6787	518.238	-2.59661	3.40265e-85	4.0776e-82
TRINITY_DN77260_c3_g5	0.817914	7.26638	-3.15122	2.79437e-14	1.0253e-12
TRINITY_DN79720_c9_g1	7.54026	26.729	-1.82572	3.37743e-44	6.26886e-42
TRINITY_DN71498_c5_g10	52.1082	141.564	-1.44187	6.47913e-23	4.28119e-21
TRINITY_DN65859_c8_g1	1.33153	6.91604	-2.37686	2.80318e-10	6.73019e-09
TRINITY_DN69392_c1_g2	2.58448	9.27813	-1.84396	8.10111e-09	1.6076e-07
TRINITY_DN69392_c1_g1	2.74771	9.00444	-1.71241	1.12576e-08	2.18378e-07
TRINITY_DN62785_c5_g3	26.8385	782.261	-4.86527	3.16183e-08	5.75022e-07
TRINITY_DN77350_c3_g1	55.2632	2381.96	-5.42969	3.56125e-12	1.06433e-10
TRINITY_DN59076_c0_g1	4.80666	20.6098	-2.10022	2.77823e-52	7.56998e-50
TRINITY_DN62747_c0_g1	66.4811	553.787	-3.05831	7.75323e-68	4.17899e-65
TRINITY_DN78378_c2_g1	4.65631	12.005	-1.36637	4.61741e-34	5.33644e-32
TRINITY_DN74076_c1_g1	82.002	1420.06	-4.11415	1.04125e-15	4.35963e-14
TRINITY_DN67556_c8_g1	34.2441	86.2386	-1.33248	3.31916e-35	4.00868e-33
TRINITY_DN69866_c4_g1	1.97707	46.619	-4.55948	1.48414e-110	5.55118e-107
TRINITY_DN70699_c2_g3	5.27557	16.1698	-1.6159	4.94895e-34	5.70891e-32
TRINITY_DN59636_c0_g1	3.27806	40.1712	-3.61524	4.57796e-70	2.7564e-67
TRINITY_DN73437_c3_g2	1.96995	5.24911	-1.41392	2.00238e-23	1.35502e-21
TRINITY_DN76428_c3_g1	1.20767	7.90682	-2.71087	3.04627e-21	1.85042e-19
TRINITY_DN76428_c3_g2	1.63507	10.5243	-2.6863	9.28264e-45	1.78747e-42
TRINITY_DN76535_c1_g3	229.906	7798.58	-5.08409	7.70352e-14	2.71285e-12
TRINITY_DN76535_c1_g4	31.1935	1470.64	-5.55906	2.30845e-65	1.13069e-62
TRINITY_DN73307_c3_g2	3.54005	19.995	-2.4978	5.03955e-44	9.2565e-42
TRINITY_DN79848_c1_g1	2.33707	5.44242	-1.21954	7.41228e-29	6.65386e-27
TRINITY_DN65481_c0_g1	2.24018	17.6926	-2.98146	1.34048e-36	1.74902e-34
TRINITY_DN60863_c3_g1	0.0869992	6.64776	-6.25572	7.59337e-30	7.2431e-28
TRINITY_DN71119_c3_g1	173.598	710.964	-2.03402	3.16178e-36	4.00679e-34
TRINITY_DN62531_c7_g1	2.78977	7.37741	-1.40297	0.000776867	0.00589617
TRINITY_DN78729_c1_g2	22.4717	94.6772	-2.07491	5.00033e-39	7.16836e-37
TRINITY_DN78729_c1_g1	25.1568	86.3253	-1.77884	4.03405e-50	9.9785e-48
TRINITY_DN73861_c0_g5	2.91926	6.21814	-1.09088	6.36829e-06	7.86517e-05
TRINITY_DN65196_c7_g1	1.47364	7.15473	-2.27952	3.12345e-30	3.03807e-28
TRINITY_DN73529_c2_g4	3.18572	30.7864	-3.2726	3.15936e-61	1.29988e-58
TRINITY_DN73529_c2_g7	2.50922	25.1278	-3.32397	1.68164e-52	4.6126e-50
TRINITY_DN64280_c5_g1	3.73485	8.48132	-1.18324	1.31825e-09	2.89577e-08
TRINITY_DN68465_c1_g2	4.15113	16.4195	-1.98384	1.91882e-41	3.0679e-39
TRINITY_DN60899_c7_g4	1.26247	20.2331	-4.0024	2.94839e-44	5.48903e-42
TRINITY_DN77008_c2_g3	17.6589	96.3183	-2.44742	4.71363e-30	4.55249e-28
TRINITY_DN73956_c1_g2	123.044	596.213	-2.27665	8.64995e-65	4.12229e-62
TRINITY_DN71188_c6_g1	0.0947513	6.29027	-6.05283	5.34797e-11	1.40031e-09
TRINITY_DN12092_c0_g1	6.81346	24.3396	-1.83685	1.89628e-31	1.95212e-29
TRINITY_DN65004_c7_g3	1.11499	6.06849	-2.4443	4.39578e-17	2.03899e-15
TRINITY_DN76225_c1_g1	1.37743	9.78852	-2.82911	5.981e-14	2.12934e-12
TRINITY_DN79696_c2_g3	96.4047	839.512	-3.12238	8.59195e-05	0.000836961
TRINITY_DN65880_c2_g1	2.68325	6.59314	-1.29699	9.05984e-10	2.03395e-08
TRINITY_DN62489_c9_g1	134.965	467.54	-1.7925	9.02572e-47	1.91418e-44
TRINITY_DN79036_c3_g5	3.47456	9.8497	-1.50325	2.95951e-10	7.08623e-09
TRINITY_DN60348_c2_g3	0.793783	12.3122	-3.95519	2.70704e-45	5.35468e-43
TRINITY_DN70323_c2_g4	9.86069	35.199	-1.83577	5.40337e-40	8.19341e-38
TRINITY_DN79375_c4_g4	10.2466	26.2459	-1.35694	6.89265e-32	7.29021e-30
TRINITY_DN76776_c3_g5	1.31988	17.7775	-3.75158	2.76965e-29	2.5531e-27
TRINITY_DN85540_c0_g1	2.0083	6.5014	-1.69478	2.48612e-09	5.27257e-08
TRINITY_DN79493_c1_g1	4.38703	12.8637	-1.55199	4.80567e-23	3.18908e-21
TRINITY_DN79493_c1_g2	11.079	28.5656	-1.36646	1.8989e-36	2.44659e-34
TRINITY_DN67600_c2_g1	2.21347	5.02076	-1.1816	7.2811e-20	4.04461e-18
TRINITY_DN77223_c9_g1	1.60286	7.28996	-2.18527	4.34008e-29	3.95643e-27
TRINITY_DN79722_c5_g2	1.05086	22.4388	-4.41635	1.64107e-40	2.53516e-38
TRINITY_DN60152_c3_g1	4.5191	49.7251	-3.45987	9.53346e-52	2.53604e-49
TRINITY_DN75669_c4_g1	0.570339	5.18739	-3.18512	5.45933e-37	7.2457e-35
TRINITY_DN67105_c2_g1	7.38111	24.2007	-1.71314	3.0788e-25	2.32998e-23
TRINITY_DN80007_c6_g1	0.679397	27.1167	-5.31878	7.45425e-36	9.27505e-34
TRINITY_DN68692_c3_g3	10.4162	24.0104	-1.20482	2.28525e-30	2.23688e-28
TRINITY_DN77852_c2_g5	0.481102	7.00924	-3.86484	3.21278e-63	1.45259e-60
TRINITY_DN69446_c4_g6	3.64504	70.3901	-4.27137	8.63604e-110	3.04559e-106
TRINITY_DN76728_c1_g1	25.1022	88.5686	-1.81898	1.16032e-58	4.24983e-56
TRINITY_DN75803_c6_g2	1.92427	7.50336	-1.96322	1.47247e-08	2.80563e-07
TRINITY_DN74818_c2_g4	0.723802	14.8889	-4.3625	7.29129e-91	1.07139e-87
TRINITY_DN75660_c0_g1	6.73883	19.4576	-1.52977	9.90442e-34	1.12363e-31
TRINITY_DN59714_c0_g1	21.4499	47.0551	-1.13338	2.296e-43	4.03699e-41
TRINITY_DN64728_c1_g1	25.3847	86.3793	-1.76672	3.34725e-46	6.93212e-44
TRINITY_DN76965_c2_g4	3.13216	8.16588	-1.38245	2.51958e-10	6.08004e-09
TRINITY_DN62454_c5_g5	4.86261	9.74115	-1.00236	5.49968e-07	8.22626e-06
TRINITY_DN60678_c7_g1	1.3576	6.01949	-2.14858	1.06586e-06	1.52005e-05
TRINITY_DN68398_c2_g2	1.82993	8.27211	-2.17647	7.50464e-42	1.22689e-39
TRINITY_DN69587_c2_g6	2.75344	5.74608	-1.06135	4.33661e-09	8.91527e-08
TRINITY_DN77688_c0_g1	1.64201	6.63589	-2.01483	9.87208e-28	8.43267e-26
TRINITY_DN63322_c3_g7	6.59065	16.7081	-1.34205	9.31028e-38	1.26283e-35
TRINITY_DN60955_c5_g7	92.1719	326.616	-1.8252	1.32214e-45	2.65786e-43
TRINITY_DN79109_c0_g5	152.488	318.243	-1.06143	5.29905e-24	3.71418e-22
TRINITY_DN64988_c0_g4	1.8431	5.24725	-1.50943	1.14752e-15	4.78672e-14
TRINITY_DN76232_c1_g1	24.6859	1107.29	-5.4872	1.32507e-15	5.49395e-14
TRINITY_DN76232_c1_g3	1.44229	41.4552	-4.84512	4.90552e-106	1.37612e-102
TRINITY_DN78605_c4_g1	4.75181	11.9363	-1.3288	2.28176e-08	4.22757e-07
TRINITY_DN73200_c2_g4	22.5901	93.7349	-2.0529	2.60822e-41	4.14331e-39
TRINITY_DN71848_c2_g2	2.41615	11.5783	-2.26064	8.12521e-32	8.53534e-30
TRINITY_DN46185_c0_g1	2.20798	8.8127	-1.99686	1.08913e-09	2.41308e-08
TRINITY_DN74998_c2_g3	5.02604	16.2182	-1.69012	2.8812e-22	1.84169e-20
TRINITY_DN72752_c0_g1	28.385	98.6542	-1.79725	5.47847e-54	1.61773e-51
TRINITY_DN77348_c2_g1	5.93335	20.668	-1.80048	1.48027e-36	1.92328e-34
TRINITY_DN59640_c5_g2	49.1867	122.492	-1.31635	7.59829e-34	8.69198e-32
TRINITY_DN64484_c4_g2	57.0633	178.44	-1.6448	1.45619e-41	2.3434e-39
TRINITY_DN61676_c6_g1	5.09703	10.3224	-1.01805	8.06516e-27	6.56223e-25
TRINITY_DN79722_c5_g3	0.304519	16.3715	-5.74851	8.09525e-27	6.58238e-25
TRINITY_DN75981_c3_g4	0.965283	5.64368	-2.54761	1.9286e-31	1.98375e-29
TRINITY_DN66237_c6_g1	4.75652	79.5782	-4.0644	1.15326e-56	3.8163e-54
TRINITY_DN67496_c3_g1	1.22238	42.4486	-5.11796	6.69825e-12	1.94443e-10
TRINITY_DN71336_c1_g1	1.69461	24.5912	-3.85912	1.09335e-74	8.65083e-72
TRINITY_DN69967_c1_g3	2.44679	6.20234	-1.34192	1.31879e-06	1.84829e-05
TRINITY_DN70550_c3_g1	0.90156	30.0758	-5.06003	1.48358e-46	3.12492e-44
TRINITY_DN57048_c0_g1	3.49948	10.0675	-1.52449	6.82832e-37	9.0335e-35
TRINITY_DN65424_c1_g1	0.936244	6.62179	-2.82227	1.02813e-05	0.000121717
TRINITY_DN80266_c3_g1	0.942368	8.49496	-3.17224	2.74075e-22	1.75282e-20
TRINITY_DN78491_c2_g2	10.4885	26.4036	-1.33193	8.10154e-16	3.41991e-14
TRINITY_DN68484_c7_g5	3.29442	7.80078	-1.2436	2.51038e-28	2.20855e-26
TRINITY_DN74726_c4_g1	28.4967	122.509	-2.10402	7.01258e-60	2.67978e-57
TRINITY_DN64042_c2_g1	3.02264	27.5115	-3.18616	2.08844e-96	3.73591e-93
TRINITY_DN77845_c0_g1	1.93749	11.5636	-2.57733	9.36154e-33	1.01986e-30
TRINITY_DN59580_c4_g1	1.25202	7.14039	-2.51174	9.06461e-42	1.47024e-39
TRINITY_DN62814_c0_g1	0.6392	18.0157	-4.81684	1.09096e-79	1.02793e-76
TRINITY_DN68833_c10_g8	8.17223	17.9552	-1.1356	4.25042e-10	9.99492e-09
TRINITY_DN79723_c2_g1	0.370674	5.25088	-3.82433	7.41218e-16	3.14072e-14
TRINITY_DN70220_c3_g3	1.15311	13.5223	-3.55173	3.15038e-45	6.1821e-43
TRINITY_DN70508_c3_g1	5.73527	21.9054	-1.93335	5.94403e-38	8.1159e-36
TRINITY_DN64765_c2_g2	311.839	1469.78	-2.23673	8.03004e-64	3.6846e-61
TRINITY_DN78520_c4_g3	0.962874	7.81997	-3.02174	8.45273e-30	8.03179e-28
TRINITY_DN65878_c2_g2	2.72307	5.83747	-1.10011	1.22716e-24	8.95212e-23
TRINITY_DN61338_c2_g1	4.14844	13.7864	-1.7326	4.9514e-44	9.10813e-42
TRINITY_DN78803_c4_g8	5.60846	19.2539	-1.77948	1.63573e-11	4.54525e-10
TRINITY_DN72587_c8_g3	1.66812	27.0988	-4.02193	1.37177e-31	1.42644e-29
TRINITY_DN70365_c7_g2	1.72573	37.0149	-4.42282	4.39629e-52	1.19e-49
TRINITY_DN64999_c4_g2	38.3934	93.142	-1.27857	0.00221142	0.0145616
TRINITY_DN64999_c4_g1	82.4289	382.839	-2.21552	3.54782e-25	2.67671e-23
TRINITY_DN79417_c2_g1	2.20195	44.504	-4.33708	9.83432e-97	1.78509e-93
TRINITY_DN63118_c5_g2	3.91346	8.21194	-1.06928	1.30263e-08	2.50566e-07
TRINITY_DN69430_c4_g2	2.59448	11.2646	-2.11827	7.38438e-34	8.46297e-32
TRINITY_DN69985_c3_g3	0.724818	8.30812	-3.51883	6.63357e-27	5.44407e-25
TRINITY_DN78248_c0_g1	0.353692	5.41424	-3.93619	2.44276e-57	8.32905e-55
TRINITY_DN80453_c2_g2	1.85254	19.3915	-3.38785	2.16819e-33	2.42851e-31
TRINITY_DN79030_c0_g2	1.96998	6.19633	-1.65323	1.26659e-37	1.71234e-35
TRINITY_DN79618_c3_g3	1.41779	6.61247	-2.22155	1.16311e-13	4.03155e-12
TRINITY_DN70121_c0_g2	420.454	7656.7	-4.1867	5.75225e-118	2.73079e-114
TRINITY_DN70121_c0_g3	922.06	12317.5	-3.73971	7.01289e-58	2.45215e-55
TRINITY_DN70121_c0_g1	4035.38	45164.9	-3.48443	7.41136e-53	2.06499e-50
TRINITY_DN61472_c4_g1	48.7363	164.127	-1.75175	8.14107e-44	1.46481e-41
TRINITY_DN64414_c1_g1	1.01576	11.7642	-3.53376	1.06172e-39	1.577e-37
TRINITY_DN69338_c1_g1	4.08083	32.8512	-3.00901	1.5741e-65	7.77173e-63
TRINITY_DN62404_c5_g6	2.24685	11.1127	-2.30624	1.42204e-17	6.84572e-16
TRINITY_DN65121_c3_g4	2.01907	5.85457	-1.53587	1.5867e-11	4.41498e-10
TRINITY_DN61979_c0_g3	27.1106	68.25	-1.33197	1.00868e-29	9.5113e-28
TRINITY_DN56369_c0_g1	0.169342	5.14675	-4.92565	2.13737e-08	3.97856e-07
TRINITY_DN64392_c8_g1	2.24718	13.7323	-2.61139	7.96075e-29	7.13583e-27
TRINITY_DN70862_c1_g1	2.50119	126.735	-5.66306	4.27636e-72	2.86867e-69
TRINITY_DN76059_c2_g1	19.8533	62.2553	-1.64882	6.46749e-48	1.43577e-45
TRINITY_DN74146_c5_g5	0.34459	10.3961	-4.91503	6.42566e-22	4.05484e-20
TRINITY_DN73913_c0_g2	1.32481	12.8215	-3.27471	1.14068e-21	7.11448e-20
TRINITY_DN75178_c8_g4	4.92066	10.5134	-1.09531	2.68946e-08	4.93184e-07
TRINITY_DN80230_c1_g1	3.10313	11.0447	-1.83156	3.23493e-08	5.87452e-07
TRINITY_DN71819_c0_g1	0.987037	5.44939	-2.46492	2.13977e-06	2.88428e-05
TRINITY_DN71390_c1_g1	36.2376	185.99	-2.35966	2.10578e-70	1.29313e-67
TRINITY_DN69140_c1_g1	14.4193	37.0709	-1.36229	4.40081e-33	4.88486e-31
TRINITY_DN63604_c0_g2	2.31543	15.6753	-2.75914	0.000128499	0.00120569
TRINITY_DN69921_c5_g2	0.107491	7.60174	-6.14404	4.38013e-25	3.2806e-23
TRINITY_DN74880_c5_g1	1.49167	85.1138	-5.8344	1.16207e-20	6.77542e-19
TRINITY_DN74339_c3_g1	3.57922	9.72739	-1.44241	1.9701e-07	3.16136e-06
TRINITY_DN74600_c1_g2	3.11901	8.75927	-1.48972	9.92671e-26	7.67709e-24
TRINITY_DN67731_c9_g1	1.29806	5.66946	-2.12685	1.05635e-36	1.38856e-34
TRINITY_DN67731_c9_g2	1.93637	11.8056	-2.60805	3.12878e-16	1.36752e-14
TRINITY_DN70879_c0_g1	6.73597	16.0062	-1.24867	1.09912e-14	4.18205e-13
TRINITY_DN69271_c3_g4	0.274038	8.75694	-4.99798	4.07792e-16	1.77046e-14
TRINITY_DN77575_c5_g1	2.88667	10.7214	-1.89302	2.03584e-37	2.73137e-35
TRINITY_DN71383_c1_g1	2.20742	117.928	-5.73939	5.65401e-104	1.45392e-100
TRINITY_DN69525_c4_g1	69.9551	203.604	-1.54127	2.36418e-42	3.9381e-40
TRINITY_DN69525_c4_g2	12.03	41.7707	-1.79585	1.26024e-36	1.64606e-34
TRINITY_DN77634_c0_g2	16.8303	64.7694	-1.94426	8.49105e-51	2.1565e-48
TRINITY_DN77274_c5_g1	10.1274	156.44	-3.94927	1.83781e-46	3.84479e-44
TRINITY_DN74757_c1_g1	0.8722	18.6772	-4.42048	5.71518e-106	1.56762e-102
TRINITY_DN62630_c4_g1	2.17147	15.221	-2.80932	7.69381e-30	7.32758e-28
TRINITY_DN62630_c4_g2	1.52018	7.97095	-2.39051	1.1861e-22	7.72565e-21
TRINITY_DN62232_c2_g5	5.53376	23.3247	-2.07553	3.21163e-37	4.29485e-35
TRINITY_DN79533_c1_g2	1.12435	5.45723	-2.27908	2.92994e-20	1.67042e-18
TRINITY_DN79533_c1_g1	10.7548	42.8419	-1.99404	1.29521e-67	6.89089e-65
TRINITY_DN63628_c6_g1	1.9786	60.6344	-4.93759	1.09572e-67	5.88027e-65
TRINITY_DN68969_c5_g1	5.05945	12.4362	-1.2975	7.71193e-06	9.35336e-05
TRINITY_DN78824_c6_g1	0.641981	6.49878	-3.33957	9.09993e-20	5.03232e-18
TRINITY_DN74108_c3_g4	19.2805	89.6975	-2.21792	2.01632e-44	3.78807e-42
TRINITY_DN66025_c7_g7	11.4237	24.2208	-1.08422	1.09162e-12	3.43724e-11
TRINITY_DN59391_c0_g1	5.94085	12.9626	-1.12562	6.98924e-22	4.40597e-20
TRINITY_DN72907_c0_g1	27.7157	191.961	-2.79204	5.80649e-46	1.18856e-43
TRINITY_DN72907_c0_g5	6.84082	119.643	-4.12842	2.99973e-119	1.60983e-115
TRINITY_DN76189_c1_g1	15.693	33.6025	-1.09845	9.95558e-23	6.51206e-21
TRINITY_DN60723_c4_g3	7.55909	67.2265	-3.15275	1.02293e-09	2.27662e-08
TRINITY_DN54523_c0_g1	5.99261	128.83	-4.42614	1.59956e-84	1.88033e-81
TRINITY_DN59893_c1_g1	97.7163	442.091	-2.17767	4.3058e-48	9.61065e-46
TRINITY_DN74498_c2_g1	15.1197	39.8613	-1.39856	2.79476e-45	5.51055e-43
TRINITY_DN76327_c2_g1	3.64416	67.187	-4.20452	1.94301e-136	1.59885e-132
TRINITY_DN72198_c2_g2	11.1942	48.398	-2.1122	3.05255e-74	2.3258e-71
TRINITY_DN72198_c2_g1	3.97484	12.1919	-1.61696	3.97093e-10	9.37521e-09
TRINITY_DN61883_c0_g1	3.1957	8.44332	-1.40168	1.06816e-23	7.33279e-22
TRINITY_DN75519_c4_g1	5.70621	12.6402	-1.14742	3.10746e-18	1.56746e-16
TRINITY_DN75792_c9_g6	5.12869	12.9713	-1.33867	5.97316e-07	8.8796e-06
TRINITY_DN70559_c4_g8	1.49345	7.32163	-2.29352	8.03412e-12	2.30941e-10
TRINITY_DN79939_c1_g2	4.23325	8.94188	-1.07881	2.46674e-29	2.28069e-27
TRINITY_DN74020_c1_g1	0.192492	11.5163	-5.90274	9.03769e-10	2.02935e-08
TRINITY_DN74020_c1_g4	1.9645	12.2675	-2.6426	3.80865e-05	0.000400772
TRINITY_DN80570_c5_g1	4.88986	52.2005	-3.4162	4.73158e-36	5.93521e-34
TRINITY_DN70099_c0_g7	0.475	6.62137	-3.80113	1.56512e-15	6.44967e-14
TRINITY_DN79077_c0_g1	8.55053	24.3194	-1.50802	1.70764e-45	3.41062e-43
TRINITY_DN62714_c1_g4	83.3458	279.034	-1.74326	1.50106e-45	3.00288e-43
TRINITY_DN64930_c0_g4	4.42614	11.5502	-1.3838	2.06346e-12	6.31528e-11
TRINITY_DN71376_c5_g4	0.0001	7.05542	-16.1064	3.33051e-12	9.97788e-11
TRINITY_DN79621_c7_g2	5.10407	12.5023	-1.29248	5.84369e-36	7.30054e-34
TRINITY_DN80591_c15_g2	0.344551	7.91711	-4.52219	4.15142e-62	1.77922e-59
TRINITY_DN62758_c5_g1	0.834777	5.06054	-2.59983	2.91995e-24	2.08814e-22
TRINITY_DN68355_c1_g1	45.4652	187.63	-2.04506	5.17021e-51	1.31852e-48
TRINITY_DN77783_c3_g2	2.39178	11.8973	-2.31448	5.90911e-09	1.19139e-07
TRINITY_DN73509_c4_g3	0.644096	7.42811	-3.52765	2.20868e-43	3.88901e-41
TRINITY_DN59851_c3_g1	13.0605	28.1151	-1.10614	6.81168e-12	1.97411e-10
TRINITY_DN72540_c3_g3	1.11105	6.26326	-2.49499	2.13141e-36	2.73475e-34
TRINITY_DN75777_c9_g1	0.991145	13.271	-3.74304	1.4228e-32	1.54321e-30
TRINITY_DN77725_c3_g2	1.34207	10.0089	-2.89876	1.70318e-36	2.20362e-34
TRINITY_DN76277_c4_g1	1.12045	13.2037	-3.55879	1.1958e-80	1.22999e-77
TRINITY_DN72599_c0_g1	15.1213	30.3896	-1.00699	2.02157e-31	2.07419e-29
TRINITY_DN76919_c3_g1	1.2093	26.8805	-4.47432	1.77988e-90	2.58462e-87
TRINITY_DN60304_c0_g2	1.92314	7.32786	-1.92993	7.77065e-16	3.28603e-14
TRINITY_DN60304_c0_g1	12.6873	32.5281	-1.3583	4.46671e-21	2.6868e-19
TRINITY_DN70717_c1_g1	5.65423	64.3077	-3.50759	6.80167e-61	2.72577e-58
TRINITY_DN68361_c0_g2	67.5261	237.348	-1.81349	3.55725e-41	5.62916e-39
TRINITY_DN71547_c1_g4	1.26011	7.21182	-2.51681	3.6342e-18	1.82273e-16
TRINITY_DN74037_c3_g2	2.29616	17.2552	-2.90973	2.20912e-39	3.22691e-37
TRINITY_DN75909_c2_g4	29.3389	116.027	-1.98358	2.10494e-28	1.85715e-26
TRINITY_DN75909_c2_g2	153.641	581.699	-1.92071	5.52141e-23	3.66208e-21
TRINITY_DN77624_c0_g2	1.25116	15.5809	-3.63844	0.00128262	0.009129
TRINITY_DN68254_c2_g3	2.62532	6.13498	-1.22457	2.48741e-10	6.00593e-09
TRINITY_DN68358_c3_g2	1.15005	10.3843	-3.17464	7.74988e-44	1.39646e-41
TRINITY_DN71980_c0_g1	3.08661	9.3501	-1.59896	2.6192e-11	7.10842e-10
TRINITY_DN79848_c1_g2	3.84555	13.6933	-1.8322	1.39318e-15	5.7674e-14
TRINITY_DN79848_c1_g3	1.87312	6.23289	-1.73446	9.49156e-28	8.11325e-26
TRINITY_DN65391_c8_g2	0.423908	5.75368	-3.76266	5.01148e-38	6.88066e-36
TRINITY_DN78588_c1_g2	8.7331	41.4596	-2.24714	1.74438e-27	1.4697e-25
TRINITY_DN78588_c1_g3	3.88272	16.3251	-2.07195	4.08949e-15	1.62305e-13
TRINITY_DN78588_c1_g1	7.72203	31.3183	-2.01995	1.28999e-53	3.7731e-51
TRINITY_DN74681_c5_g1	2.42589	5.56121	-1.19688	5.0263e-05	0.000516012
TRINITY_DN61596_c0_g2	9.39562	55.7036	-2.56771	8.27608e-79	7.62332e-76
TRINITY_DN69487_c6_g3	3.41377	13.9	-2.02564	1.29979e-30	1.28553e-28
TRINITY_DN67275_c2_g3	1.00811	5.70103	-2.49957	4.48806e-25	3.35737e-23
TRINITY_DN79771_c2_g3	23.3322	484.878	-4.37722	6.65773e-91	9.90084e-88
TRINITY_DN68593_c9_g2	1.22441	31.4023	-4.68071	3.13171e-47	6.78157e-45
TRINITY_DN68120_c6_g1	10.4323	32.358	-1.63307	8.17535e-36	1.01518e-33
TRINITY_DN70103_c3_g3	2.64211	5.83429	-1.14287	1.82806e-21	1.1215e-19
TRINITY_DN74818_c2_g1	0.885098	7.87773	-3.15387	1.57335e-29	1.46566e-27
TRINITY_DN76473_c5_g1	6.36182	24.815	-1.9637	1.49131e-51	3.89987e-49
TRINITY_DN80341_c1_g1	0.198503	5.45479	-4.78029	1.36048e-25	1.04496e-23
TRINITY_DN79520_c1_g2	0.879829	16.9037	-4.26398	3.43154e-14	1.24833e-12
TRINITY_DN77973_c6_g1	3.36043	8.11032	-1.27111	1.74829e-13	5.95786e-12
TRINITY_DN52537_c0_g2	0.638503	5.79136	-3.18114	6.89067e-16	2.929e-14
TRINITY_DN79892_c0_g1	29.8327	72.1975	-1.27505	6.84416e-15	2.64656e-13
TRINITY_DN79970_c2_g3	1.96786	6.04628	-1.61942	1.94407e-09	4.18337e-08
TRINITY_DN75314_c0_g3	14.6874	40.0093	-1.44576	1.86057e-40	2.87065e-38
TRINITY_DN79001_c3_g1	3.19587	6.9665	-1.12423	2.14962e-15	8.74809e-14
TRINITY_DN70474_c0_g3	0.957109	35.0497	-5.19458	3.10019e-65	1.51249e-62
TRINITY_DN67523_c0_g2	15.9336	46.9205	-1.55814	7.03987e-10	1.60617e-08
TRINITY_DN59783_c2_g1	2.80763	8.83188	-1.65337	1.4687e-09	3.20741e-08
TRINITY_DN60115_c0_g1	2.20277	5.41875	-1.29864	7.76769e-28	6.6767e-26
TRINITY_DN68008_c0_g1	21.4506	111.325	-2.3757	4.69302e-47	1.00392e-44
TRINITY_DN77226_c3_g1	2.7327	6.23553	-1.19018	6.28147e-14	2.22795e-12
TRINITY_DN68643_c2_g1	8.14872	141.899	-4.12214	2.81976e-07	4.41571e-06
TRINITY_DN76873_c1_g4	4.85895	23.1883	-2.25468	6.13255e-27	5.03959e-25
TRINITY_DN78070_c0_g1	19.6976	52.7366	-1.42078	4.4133e-30	4.26576e-28
TRINITY_DN73779_c2_g1	4.08754	9.38656	-1.19936	9.22362e-40	1.37332e-37
TRINITY_DN73779_c2_g3	2.73171	11.3916	-2.0601	1.38433e-44	2.64095e-42
TRINITY_DN73881_c0_g4	1.5231	6.04029	-1.9876	1.52899e-22	9.88607e-21
TRINITY_DN74631_c3_g5	5.22989	10.482	-1.00307	1.16998e-11	3.29256e-10
TRINITY_DN62264_c3_g3	1.85537	9.9527	-2.42338	2.31007e-09	4.9195e-08
TRINITY_DN77968_c4_g1	0.77429	8.50551	-3.45745	2.02708e-76	1.72555e-73
TRINITY_DN63679_c0_g3	0.979323	9.32564	-3.25135	5.65192e-15	2.20976e-13
TRINITY_DN78472_c1_g3	2.89092	38.8017	-3.74652	2.45925e-08	4.53283e-07
TRINITY_DN70420_c1_g2	8.5817	27.0644	-1.65706	3.61398e-26	2.8613e-24
TRINITY_DN73627_c3_g1	0.0001	7.12179	-16.12	6.84857e-13	2.19337e-11
TRINITY_DN79847_c7_g5	2.28806	20.0554	-3.13179	1.2614e-33	1.42448e-31
TRINITY_DN74511_c0_g1	1.004	9.41039	-3.2285	1.38126e-16	6.16603e-15
TRINITY_DN72609_c1_g1	6.01574	14.8325	-1.30195	1.67297e-20	9.68558e-19
TRINITY_DN60902_c8_g1	2.11668	51.5571	-4.60629	1.42592e-52	3.95511e-50
TRINITY_DN79937_c7_g6	7.60273	38.0858	-2.32466	9.30554e-36	1.1532e-33
TRINITY_DN77807_c7_g1	13.5261	31.6511	-1.2265	2.1413e-20	1.22874e-18
TRINITY_DN66734_c3_g3	7.62635	20.2653	-1.40994	5.07832e-40	7.70999e-38
TRINITY_DN68535_c0_g1	9.29938	19.0473	-1.03438	4.03547e-36	5.08267e-34
TRINITY_DN68535_c0_g2	6.28772	19.5082	-1.63347	3.50671e-13	1.16167e-11
TRINITY_DN67396_c3_g1	1.10812	6.11968	-2.46534	2.39263e-34	2.78871e-32
TRINITY_DN71250_c3_g7	0.655801	6.14294	-3.2276	4.39979e-19	2.3378e-17
TRINITY_DN75210_c0_g1	2.82134	11.2945	-2.00116	1.60947e-12	4.9764e-11
TRINITY_DN60898_c13_g1	1.99827	24.9093	-3.63986	5.44246e-55	1.68363e-52
TRINITY_DN76068_c4_g1	1.95355	5.91916	-1.59929	6.168e-14	2.18959e-12
TRINITY_DN57953_c0_g1	1.8488	5.29619	-1.51837	3.34592e-16	1.45933e-14
TRINITY_DN73532_c4_g2	65.5224	249.681	-1.93002	1.57409e-57	5.45763e-55
TRINITY_DN63359_c1_g2	0.293353	8.35471	-4.83188	2.92783e-21	1.77934e-19
TRINITY_DN63359_c1_g1	0.433467	6.8615	-3.98453	6.61628e-15	2.56085e-13
TRINITY_DN62311_c2_g1	58.0425	355.041	-2.6128	8.62295e-80	8.31515e-77
TRINITY_DN73833_c0_g1	2.13974	11.9782	-2.48491	7.28625e-17	3.32231e-15
TRINITY_DN63583_c0_g2	0.597621	5.46952	-3.19411	2.62419e-35	3.18805e-33
TRINITY_DN79722_c5_g1	0.140516	6.37477	-5.50357	2.04513e-19	1.10813e-17
TRINITY_DN64357_c0_g1	51.786	750.643	-3.85749	8.52219e-102	1.96712e-98
TRINITY_DN71971_c4_g5	1.17153	116.505	-6.63585	2.68047e-09	5.65561e-08
TRINITY_DN71971_c4_g8	1.73481	91.9907	-5.72864	5.63746e-11	1.47205e-09
TRINITY_DN70706_c4_g1	233.995	1092.87	-2.22357	7.01009e-56	2.27103e-53
TRINITY_DN76090_c0_g4	31.3995	84.4402	-1.42719	1.04586e-22	6.83026e-21
TRINITY_DN61206_c2_g4	7.93909	89.2061	-3.4901	0.000137488	0.00128029
TRINITY_DN74587_c4_g1	9.59944	19.7925	-1.04393	3.65182e-18	1.83082e-16
TRINITY_DN64822_c0_g2	2.10805	10.5693	-2.3259	2.26006e-74	1.74351e-71
TRINITY_DN72788_c1_g2	1.0892	6.41478	-2.55813	4.04994e-07	6.1945e-06
TRINITY_DN72788_c1_g4	2.34503	14.0011	-2.57786	7.57189e-57	2.52596e-54
TRINITY_DN59701_c1_g1	5.05325	14.2789	-1.4986	2.56978e-26	2.04639e-24
TRINITY_DN63537_c6_g1	1.12386	10.4033	-3.2105	8.74146e-45	1.68589e-42
TRINITY_DN71950_c0_g1	4.4047	13.3149	-1.59593	1.0587e-38	1.49687e-36
TRINITY_DN75790_c4_g1	12.1183	31.322	-1.36999	5.62763e-27	4.63701e-25
TRINITY_DN62986_c2_g1	2.52089	6.18894	-1.29576	3.03364e-29	2.78813e-27
TRINITY_DN63821_c1_g1	37.6747	198.756	-2.39933	2.32333e-73	1.69687e-70
TRINITY_DN68936_c0_g1	2.02015	65.6216	-5.02164	1.14928e-14	4.35947e-13
TRINITY_DN69831_c1_g3	0.141817	6.39639	-5.49516	4.67058e-23	3.10277e-21
TRINITY_DN71781_c1_g1	23.6593	53.6504	-1.18118	2.4708e-09	5.24549e-08
TRINITY_DN64169_c5_g1	0.963211	11.1957	-3.53895	2.57736e-30	2.51483e-28
TRINITY_DN76476_c1_g1	10.201	23.3461	-1.19447	2.4884e-27	2.08235e-25
TRINITY_DN71443_c4_g1	0.142145	6.78647	-5.57722	3.00944e-26	2.39342e-24
TRINITY_DN71443_c4_g2	0.229041	6.21866	-4.76293	5.76655e-17	2.64402e-15
TRINITY_DN78501_c1_g6	0.63154	17.8826	-4.82354	3.27147e-93	5.24417e-90
TRINITY_DN67629_c1_g2	0.671335	7.06379	-3.39534	8.4377e-29	7.54691e-27
TRINITY_DN63942_c4_g2	3.23294	8.13174	-1.33072	1.91195e-15	7.82216e-14
TRINITY_DN65310_c7_g5	1.05359	5.22148	-2.30915	1.23799e-06	1.74238e-05
TRINITY_DN68539_c5_g1	0.413704	7.97513	-4.26884	1.10181e-38	1.55604e-36
TRINITY_DN74315_c3_g2	1.14794	18.1537	-3.98314	1.78363e-42	3.00348e-40
TRINITY_DN63652_c0_g2	21.3584	368.189	-4.10757	3.84699e-58	1.36057e-55
TRINITY_DN71963_c4_g1	1.11074	17.1988	-3.95272	2.27215e-61	9.4429e-59
TRINITY_DN78959_c0_g3	0.589196	6.29155	-3.4166	1.93559e-07	3.10841e-06
TRINITY_DN70571_c1_g1	53.2172	126.81	-1.2527	4.68885e-34	5.41394e-32
TRINITY_DN77224_c1_g1	12.4284	27.7353	-1.15808	5.47371e-24	3.83442e-22
TRINITY_DN63904_c4_g1	2.67421	11.1663	-2.06197	2.20823e-06	2.96975e-05
TRINITY_DN60525_c3_g1	14.2227	810.798	-5.83308	1.11168e-16	4.99511e-15
TRINITY_DN66258_c6_g3	1.97718	13.3841	-2.759	8.31293e-13	2.6452e-11
TRINITY_DN72857_c5_g2	3.04114	12.3362	-2.02022	1.63993e-25	1.25336e-23
TRINITY_DN79811_c4_g3	1.11299	27.9951	-4.65266	4.49579e-39	6.47515e-37
TRINITY_DN63611_c7_g3	2.76134	7.67098	-1.47404	2.53567e-19	1.36553e-17
TRINITY_DN79630_c1_g1	1.68478	8.41432	-2.32028	7.84446e-08	1.34404e-06
TRINITY_DN41433_c0_g1	21.9244	50.233	-1.19609	9.09116e-28	7.77838e-26
TRINITY_DN76590_c2_g3	35.4334	832.956	-4.55506	1.0276e-86	1.34934e-83
TRINITY_DN67611_c0_g1	5.58086	11.4271	-1.0339	4.95288e-05	0.000509182
TRINITY_DN74545_c3_g4	10.4517	45.4463	-2.12043	4.23168e-22	2.68822e-20
TRINITY_DN71696_c10_g2	0.915946	5.25204	-2.51954	1.40091e-34	1.65154e-32
TRINITY_DN60954_c3_g1	18.8892	51.3715	-1.44341	1.56704e-29	1.46089e-27
TRINITY_DN61415_c0_g1	0.109318	7.57306	-6.11427	1.2555e-45	2.52802e-43
TRINITY_DN79688_c1_g1	2.96773	99.5124	-5.06745	6.74321e-12	1.95656e-10
TRINITY_DN77083_c0_g1	1.24407	12.3101	-3.3067	5.46459e-07	8.17972e-06
TRINITY_DN67923_c1_g2	3.90345	50.7269	-3.69993	1.86836e-52	5.11339e-50
TRINITY_DN67923_c1_g1	3.06204	40.955	-3.74147	1.60877e-83	1.82177e-80
TRINITY_DN46510_c0_g1	0.419919	5.71426	-3.76638	8.32135e-11	2.12433e-09
TRINITY_DN78487_c2_g1	10.0952	200.587	-4.31249	2.37258e-13	7.98173e-12
TRINITY_DN80748_c16_g1	14.1808	191.216	-3.75319	4.47423e-12	1.32309e-10
TRINITY_DN68715_c6_g3	2.84806	7.4255	-1.38251	1.91765e-17	9.13183e-16
TRINITY_DN76153_c6_g4	2.81351	7.94043	-1.49685	7.0387e-05	0.000699963
TRINITY_DN78350_c2_g7	7.541	84.9432	-3.49367	3.64503e-63	1.63604e-60
TRINITY_DN59925_c0_g1	9.65394	22.7235	-1.235	3.49501e-16	1.52328e-14
TRINITY_DN60790_c0_g1	4.21514	8.79357	-1.06087	6.00453e-07	8.92516e-06
TRINITY_DN79481_c1_g6	63.1496	234.788	-1.89452	9.78566e-39	1.38674e-36
TRINITY_DN79481_c1_g1	67.3577	334.857	-2.31363	1.25062e-67	6.6825e-65
TRINITY_DN79481_c1_g2	47.094	187.676	-1.99463	1.57398e-50	3.94072e-48
TRINITY_DN70113_c0_g2	6.69879	81.2176	-3.59982	6.1664e-101	1.31228e-97
TRINITY_DN68714_c2_g1	15.3051	80.3738	-2.39271	3.58029e-83	3.94571e-80
TRINITY_DN74700_c3_g1	3.04912	6.48448	-1.0886	7.27274e-07	1.06487e-05
TRINITY_DN71863_c8_g1	1.66104	5.58426	-1.74928	2.26923e-17	1.07398e-15
TRINITY_DN77790_c7_g2	0.193745	9.53761	-5.6214	2.6352e-10	6.34541e-09
TRINITY_DN59400_c2_g2	0.416298	7.86983	-4.24064	7.30955e-14	2.57926e-12
TRINITY_DN79738_c2_g4	169.044	816.119	-2.27138	5.52031e-66	2.74749e-63
TRINITY_DN79738_c2_g2	123.82	568.413	-2.1987	9.02713e-62	3.80283e-59
TRINITY_DN77245_c1_g3	2.87997	30.4311	-3.40142	1.27275e-29	1.19284e-27
TRINITY_DN62858_c4_g3	0.432949	6.00437	-3.79374	6.44329e-09	1.29317e-07
TRINITY_DN67471_c7_g1	0.239954	8.05432	-5.06893	1.23861e-08	2.38656e-07
TRINITY_DN78429_c2_g1	200.525	616.814	-1.62105	3.29429e-59	1.24348e-56
TRINITY_DN78429_c2_g4	38.7346	141.965	-1.87384	2.74476e-40	4.20855e-38
TRINITY_DN77594_c1_g4	22.9494	55.7211	-1.27977	6.9352e-29	6.23012e-27
TRINITY_DN73705_c4_g1	14.7468	32.2839	-1.13041	9.77321e-27	7.90509e-25
TRINITY_DN65963_c1_g1	2.39407	15.7351	-2.71645	7.93722e-21	4.69879e-19
TRINITY_DN66566_c8_g2	0.714347	18.5479	-4.69849	1.26869e-71	8.32955e-69
TRINITY_DN59709_c0_g1	1.10852	10.5275	-3.24746	5.04531e-08	8.92572e-07
TRINITY_DN78964_c1_g1	11.444	31.2105	-1.44744	9.75628e-07	1.39945e-05
TRINITY_DN72065_c3_g1	2.02129	5.76202	-1.5113	0.000109429	0.00104341
TRINITY_DN67458_c4_g1	0.497399	5.30779	-3.41564	1.89651e-39	2.77684e-37
TRINITY_DN68872_c5_g8	0.175163	6.42492	-5.19691	9.85973e-30	9.31137e-28
TRINITY_DN70330_c4_g2	0.71956	7.28979	-3.34069	1.78315e-08	3.36075e-07
TRINITY_DN64480_c0_g1	0.209761	5.08817	-4.60033	3.50081e-66	1.77094e-63
TRINITY_DN62409_c0_g6	1.75197	6.38091	-1.86478	1.49439e-08	2.84431e-07
TRINITY_DN77574_c1_g1	4.56686	10.0895	-1.14359	3.07606e-14	1.12411e-12
TRINITY_DN75317_c5_g5	17.72	63.5694	-1.84296	5.99138e-40	9.06278e-38
TRINITY_DN75317_c5_g1	3.63109	18.9797	-2.38598	4.59509e-16	1.988e-14
TRINITY_DN77775_c2_g6	0.0778403	5.8141	-6.22289	3.96563e-12	1.18061e-10
TRINITY_DN60962_c4_g2	4.22444	64.6861	-3.93662	5.91419e-104	1.48978e-100
TRINITY_DN77775_c2_g2	0.268859	13.2681	-5.62497	5.43133e-108	1.7642e-104
TRINITY_DN65606_c0_g2	4.07474	8.60418	-1.07833	1.78972e-07	2.88957e-06
TRINITY_DN69209_c6_g3	2.85668	9.17809	-1.68386	5.45268e-14	1.95081e-12
TRINITY_DN69209_c6_g1	1.14932	7.03159	-2.61307	1.55072e-17	7.43903e-16
TRINITY_DN78273_c0_g1	1.14043	22.2125	-4.28373	3.45915e-92	5.33709e-89
TRINITY_DN75277_c2_g1	6.14021	132.395	-4.43042	3.06585e-35	3.71365e-33
TRINITY_DN73750_c7_g4	1.53608	9.66677	-2.65378	9.38082e-34	1.06619e-31
TRINITY_DN76423_c2_g2	1.26545	28.2225	-4.47913	1.18987e-10	2.98085e-09
TRINITY_DN76080_c3_g1	0.870156	11.0866	-3.6714	4.71736e-57	1.58225e-54
TRINITY_DN65673_c2_g1	2.99947	27.926	-3.21883	2.35347e-36	3.00715e-34
TRINITY_DN74819_c1_g2	5.0795	12.7174	-1.32405	6.17847e-15	2.39967e-13
TRINITY_DN65046_c4_g1	0.626488	5.28354	-3.07615	8.81917e-50	2.13443e-47
TRINITY_DN70591_c0_g1	9.31819	18.655	-1.00144	1.56133e-29	1.45777e-27
TRINITY_DN73938_c2_g2	70.0414	819.702	-3.54882	1.50579e-68	8.48682e-66
TRINITY_DN69926_c6_g2	7.69143	59.8842	-2.96085	6.62361e-44	1.20229e-41
TRINITY_DN78863_c4_g4	7.45842	18.2683	-1.2924	1.93826e-14	7.20823e-13
TRINITY_DN78863_c4_g3	2.5465	7.72291	-1.60063	2.36886e-11	6.45739e-10
TRINITY_DN72093_c0_g1	7.1415	31.4416	-2.13838	1.37601e-47	3.02748e-45
TRINITY_DN67831_c9_g2	11.5983	44.1525	-1.92859	1.30059e-50	3.2695e-48
TRINITY_DN61030_c0_g1	18.5362	44.2386	-1.25496	3.53914e-12	1.05844e-10
TRINITY_DN65373_c3_g3	0.21401	7.42568	-5.11677	3.67143e-37	4.89382e-35
TRINITY_DN65514_c3_g8	0.511954	8.77297	-4.09898	1.7361e-13	5.91956e-12
TRINITY_DN72998_c0_g1	6.96897	14.0696	-1.01357	1.17125e-29	1.10106e-27
TRINITY_DN71819_c2_g6	10.53	117.772	-3.48342	6.8282e-72	4.55023e-69
TRINITY_DN78189_c4_g2	7.23092	20.4527	-1.50004	5.88841e-13	1.90203e-11
TRINITY_DN79225_c7_g4	2.06444	13.6561	-2.72572	1.36453e-46	2.87907e-44
TRINITY_DN79225_c7_g3	1.46877	13.7459	-3.22632	9.42442e-45	1.81194e-42
TRINITY_DN79225_c7_g2	1.05307	8.2035	-2.96163	4.11374e-42	6.77017e-40
TRINITY_DN79225_c7_g1	1.68783	18.5837	-3.4608	5.06085e-64	2.33957e-61
TRINITY_DN80205_c4_g2	705.954	20693.2	-4.87344	3.9866e-57	1.34079e-54
TRINITY_DN63318_c8_g2	5.52345	153.897	-4.80025	5.2674e-65	2.53969e-62
TRINITY_DN65768_c1_g1	1.72415	28.0787	-4.02552	5.05792e-75	4.10727e-72
TRINITY_DN80589_c3_g1	5.67514	20.9874	-1.8868	2.50933e-42	4.16863e-40
TRINITY_DN59174_c0_g1	0.2679	5.84253	-4.44682	6.31905e-08	1.09916e-06
TRINITY_DN63916_c4_g5	0.905903	7.07339	-2.96497	0.000730806	0.00558885
TRINITY_DN63916_c4_g1	1.30518	10.3596	-2.98864	7.39846e-25	5.49458e-23
TRINITY_DN53262_c0_g1	3.51525	19.1484	-2.44552	7.87391e-34	8.98513e-32
TRINITY_DN78672_c8_g3	2.49558	12.4671	-2.32068	3.5273e-14	1.28052e-12
TRINITY_DN68103_c3_g3	0.179057	5.06745	-4.82277	3.26604e-32	3.49031e-30
TRINITY_DN66166_c0_g6	0.300223	5.6213	-4.2268	1.83863e-54	5.53522e-52
TRINITY_DN73842_c3_g9	2.07263	7.51695	-1.85869	1.79658e-47	3.93879e-45
TRINITY_DN60870_c5_g3	2.19809	20.0901	-3.19216	2.67337e-53	7.67388e-51
TRINITY_DN69685_c3_g1	2.95532	6.45123	-1.12626	1.09233e-05	0.000128824
TRINITY_DN120097_c0_g1	28.4783	100.458	-1.81865	3.54205e-17	1.65168e-15
TRINITY_DN71467_c0_g1	80.7304	196.962	-1.28673	2.36726e-32	2.54968e-30
TRINITY_DN68630_c4_g2	50.4902	162.79	-1.68893	6.83355e-42	1.11866e-39
TRINITY_DN75769_c1_g1	48.5936	433.589	-3.15749	2.29919e-47	5.02286e-45
TRINITY_DN75769_c1_g2	38.1466	385.455	-3.33694	9.02606e-58	3.14716e-55
TRINITY_DN80230_c0_g1	4.78783	12.3943	-1.37224	8.56534e-26	6.64506e-24
TRINITY_DN76491_c6_g1	2.12148	26.5759	-3.64698	5.54611e-39	7.92316e-37
TRINITY_DN65629_c0_g2	1.60275	5.57797	-1.79919	6.39473e-07	9.45845e-06
TRINITY_DN77319_c1_g3	28.4651	95.983	-1.75358	8.04452e-21	4.75547e-19
TRINITY_DN66247_c1_g1	0.588997	5.50932	-3.22554	4.56533e-15	1.80206e-13
TRINITY_DN75990_c2_g1	0.750344	10.2325	-3.76946	1.95086e-75	1.61608e-72
TRINITY_DN78708_c2_g1	38.6693	259.885	-2.74861	5.46836e-103	1.32346e-99
TRINITY_DN70841_c1_g5	0.838425	7.7296	-3.20464	1.73257e-19	9.44163e-18
TRINITY_DN74470_c1_g3	1.08655	17.9632	-4.04721	1.75867e-82	1.90416e-79
TRINITY_DN59504_c1_g1	21.8044	58.3958	-1.42124	1.60021e-29	1.48732e-27
TRINITY_DN79765_c4_g8	4.4785	23.6001	-2.39771	3.92712e-34	4.55572e-32
TRINITY_DN74418_c4_g1	0.273416	7.30353	-4.73943	1.08481e-36	1.42446e-34
TRINITY_DN79613_c1_g9	1.44249	6.15408	-2.09298	8.90647e-11	2.26807e-09
TRINITY_DN68370_c4_g1	2.9568	7.3166	-1.30714	7.94247e-13	2.52993e-11
TRINITY_DN69063_c2_g7	4.96574	10.4455	-1.07281	4.70788e-09	9.61765e-08
TRINITY_DN75451_c2_g3	2.53039	6.88642	-1.4444	3.1325e-08	5.70192e-07
TRINITY_DN75451_c2_g1	8.86575	21.6488	-1.28797	1.93378e-20	1.11485e-18
TRINITY_DN74117_c3_g1	86.161	598.559	-2.79639	3.07096e-75	2.51027e-72
TRINITY_DN70617_c3_g1	1.94689	6.23916	-1.68018	9.5597e-08	1.61021e-06
TRINITY_DN64544_c3_g1	3.43324	42.9613	-3.64539	6.71328e-84	7.81723e-81
TRINITY_DN64544_c3_g4	1.90158	41.0204	-4.43107	1.70366e-138	1.50203e-134
TRINITY_DN68064_c1_g2	0.291284	5.12282	-4.13644	3.33984e-06	4.34119e-05
TRINITY_DN71518_c2_g3	126.712	825.735	-2.70413	3.68057e-61	1.49933e-58
TRINITY_DN71518_c2_g1	83.396	605.251	-2.85948	1.8241e-90	2.61802e-87
TRINITY_DN77594_c1_g1	23.8759	58.8566	-1.30165	2.04324e-33	2.29063e-31
TRINITY_DN70642_c3_g1	40.5009	83.881	-1.05039	1.62524e-16	7.23684e-15
TRINITY_DN50428_c0_g1	9.84016	23.4409	-1.25227	1.24064e-29	1.16363e-27
TRINITY_DN70607_c8_g2	21.3399	77.0011	-1.85132	8.71773e-52	2.32909e-49
TRINITY_DN65170_c4_g2	47.367	1493.93	-4.97908	5.4096e-48	1.20526e-45
TRINITY_DN65170_c4_g3	97.7418	3054.59	-4.96586	2.86777e-53	8.2128e-51
TRINITY_DN65170_c4_g1	2.50018	25.4454	-3.3473	3.24997e-61	1.33271e-58
TRINITY_DN46021_c0_g1	0.59024	11.6095	-4.29787	3.18878e-71	2.02884e-68
TRINITY_DN62475_c5_g1	0.875017	5.07183	-2.53512	5.98998e-21	3.57692e-19
TRINITY_DN74641_c4_g4	0.684138	12.8526	-4.23163	9.18731e-24	6.33165e-22
TRINITY_DN74641_c4_g3	0.535906	8.60535	-4.00518	1.33023e-22	8.62801e-21
TRINITY_DN66336_c1_g1	2.14457	5.03388	-1.23098	7.96638e-27	6.4947e-25
TRINITY_DN67502_c1_g2	0.172704	8.87139	-5.68279	3.6234e-14	1.31348e-12
TRINITY_DN69975_c1_g2	49.7833	176.446	-1.82549	1.28371e-34	1.51627e-32
TRINITY_DN79532_c2_g1	1.26576	38.4329	-4.92427	6.64065e-50	1.61669e-47
TRINITY_DN70297_c6_g3	3.14992	10.3048	-1.70993	1.56796e-08	2.97655e-07
TRINITY_DN74355_c5_g1	0.129841	6.00202	-5.53062	3.40576e-17	1.59053e-15
TRINITY_DN61605_c4_g1	5.87504	16.3797	-1.47924	8.47736e-13	2.69613e-11
TRINITY_DN77413_c6_g1	1.03296	11.7349	-3.50595	6.34732e-30	6.07802e-28
TRINITY_DN71451_c0_g2	43.931	129.292	-1.55732	8.61486e-44	1.53884e-41
TRINITY_DN63675_c3_g4	0.587132	8.95861	-3.93152	1.32864e-13	4.5796e-12
TRINITY_DN65798_c0_g1	0.903559	6.03118	-2.73875	5.2391e-30	5.04027e-28
TRINITY_DN77340_c6_g2	2.10669	16.0222	-2.92702	1.15782e-42	1.96576e-40
TRINITY_DN77380_c2_g5	0.463038	7.60134	-4.03705	3.79367e-41	5.99559e-39
TRINITY_DN74700_c4_g2	0.312848	6.43031	-4.36135	6.67143e-11	1.7267e-09
TRINITY_DN77350_c3_g3	2.73451	12.5733	-2.20101	9.44432e-30	8.92589e-28
TRINITY_DN69831_c1_g1	1.56985	10.591	-2.75414	8.64513e-35	1.02801e-32
TRINITY_DN60370_c0_g1	1.12377	34.9451	-4.95867	9.94687e-13	3.14566e-11
TRINITY_DN67336_c1_g1	0.971664	9.41059	-3.27576	2.54513e-36	3.23863e-34
TRINITY_DN64813_c3_g9	5.41974	18.9913	-1.80904	1.08783e-24	7.96867e-23
TRINITY_DN63476_c2_g1	28.1653	866.39	-4.94303	1.92216e-18	9.80796e-17
TRINITY_DN66359_c2_g3	1.36993	11.0915	-3.01727	5.46959e-16	2.35068e-14
TRINITY_DN73935_c10_g1	1.44229	7.37266	-2.35382	8.26373e-17	3.75276e-15
TRINITY_DN73935_c10_g2	2.56554	18.2616	-2.83148	2.94456e-27	2.44912e-25
TRINITY_DN64570_c3_g6	2.18389	5.29498	-1.27772	1.30672e-15	5.42516e-14
TRINITY_DN64570_c3_g3	0.846802	5.24429	-2.63065	2.04683e-26	1.63522e-24
TRINITY_DN70777_c4_g2	1.38717	5.91858	-2.0931	1.22885e-35	1.51527e-33
TRINITY_DN70777_c4_g5	0.480255	5.33638	-3.47399	5.77993e-21	3.45986e-19
TRINITY_DN78365_c3_g3	9.13281	40.2223	-2.13887	2.68853e-48	6.05561e-46
TRINITY_DN61129_c4_g1	9.61163	24.3813	-1.34292	6.44475e-46	1.31485e-43
TRINITY_DN71089_c2_g1	2.14818	5.27709	-1.29663	2.44524e-28	2.15277e-26
TRINITY_DN65777_c2_g1	0.761724	10.3418	-3.76307	7.94623e-73	5.60463e-70
TRINITY_DN66587_c7_g2	2.7673	6.58221	-1.2501	1.60351e-07	2.60561e-06
TRINITY_DN77489_c7_g1	15.7607	44.6167	-1.50125	9.11842e-32	9.56241e-30
TRINITY_DN62205_c2_g3	3.61426	19.3721	-2.42221	2.50474e-30	2.44591e-28
TRINITY_DN62205_c2_g4	2.10534	7.20313	-1.77457	1.44492e-17	6.95042e-16
TRINITY_DN74485_c0_g1	34.6732	85.7587	-1.30646	1.00967e-31	1.05704e-29
TRINITY_DN71937_c2_g2	43.1082	96.2613	-1.15899	4.32417e-37	5.75768e-35
TRINITY_DN62849_c4_g1	6.38295	13.4833	-1.07888	5.26241e-15	2.06336e-13
TRINITY_DN77737_c3_g1	3164.13	17749.6	-2.48791	1.15501e-54	3.5201e-52
TRINITY_DN76898_c2_g1	19.9495	77.8588	-1.9645	3.09022e-41	4.90268e-39
TRINITY_DN73110_c0_g1	2.49034	117.664	-5.56219	3.13306e-13	1.04096e-11
TRINITY_DN67308_c1_g1	1.14147	7.1472	-2.64649	3.12019e-42	5.15566e-40
TRINITY_DN63820_c2_g1	7.17923	25.8923	-1.85062	1.04121e-26	8.4053e-25
TRINITY_DN73175_c1_g4	7.89231	17.0228	-1.10895	7.11749e-28	6.13063e-26
TRINITY_DN73530_c2_g3	5.28117	40.9304	-2.95424	3.52623e-50	8.73988e-48
TRINITY_DN73530_c2_g2	97.0879	277.323	-1.5142	7.62184e-41	1.18336e-38
TRINITY_DN65433_c1_g4	64.1276	3511.07	-5.77482	1.78346e-12	5.48965e-11
TRINITY_DN65384_c4_g2	4.30272	16.5445	-1.94303	1.31454e-68	7.47717e-66
TRINITY_DN63380_c1_g1	4.50508	9.21024	-1.03169	8.30631e-07	1.20434e-05
TRINITY_DN79970_c3_g2	67.8224	198.45	-1.54894	7.92133e-40	1.18704e-37
TRINITY_DN70883_c1_g1	7.75712	29.2751	-1.91608	7.89675e-42	1.28929e-39
TRINITY_DN80010_c8_g3	0.525434	6.1366	-3.54586	5.02619e-08	8.89318e-07
TRINITY_DN70848_c0_g7	1.64851	5.35652	-1.70013	1.1762e-16	5.27735e-15
TRINITY_DN64550_c2_g1	16.7072	67.8119	-2.02107	4.34601e-71	2.7369e-68
TRINITY_DN75370_c0_g1	35.7353	129.476	-1.85726	4.67044e-28	4.06256e-26
TRINITY_DN69919_c1_g1	9.6863	22.8579	-1.23868	1.58605e-21	9.77859e-20
TRINITY_DN64448_c2_g2	0.727904	9.82066	-3.754	1.37209e-23	9.38277e-22
TRINITY_DN64448_c2_g1	2.14155	27.3336	-3.67395	8.61257e-117	3.93725e-113
TRINITY_DN74778_c4_g3	2.00746	5.99806	-1.57913	8.57248e-33	9.35552e-31
TRINITY_DN62500_c2_g1	8.07822	42.446	-2.39352	2.41377e-15	9.76834e-14
TRINITY_DN78856_c0_g1	1.18275	12.0788	-3.35225	9.63615e-12	2.74688e-10
TRINITY_DN23741_c0_g1	0.675938	7.42523	-3.45747	2.49293e-42	4.14697e-40
TRINITY_DN78661_c0_g1	2.49291	10.4705	-2.07043	6.63009e-33	7.30026e-31
TRINITY_DN78661_c0_g3	1.92802	5.11577	-1.40783	2.11937e-36	2.72212e-34
TRINITY_DN72206_c5_g6	3.03877	7.99775	-1.39611	3.2428e-12	9.73163e-11
TRINITY_DN72206_c5_g3	8.54143	17.0902	-1.00062	1.74841e-20	1.00986e-18
TRINITY_DN61689_c2_g1	2.86379	10.7967	-1.91459	3.45493e-47	7.44977e-45
TRINITY_DN70909_c2_g1	0.243623	10.1189	-5.37626	9.7607e-50	2.35307e-47
TRINITY_DN64483_c2_g5	0.464397	18.0587	-5.28119	1.74935e-17	8.35942e-16
TRINITY_DN76164_c3_g8	2.15605	17.6125	-3.03014	4.02141e-16	1.74654e-14
TRINITY_DN71523_c2_g3	3.06849	18.3546	-2.58054	1.2726e-56	4.19995e-54
TRINITY_DN75280_c1_g6	61.1492	842.402	-3.7841	7.48253e-05	0.000739334
TRINITY_DN75280_c1_g7	0.165724	5.33302	-5.0081	1.58952e-07	2.58323e-06
TRINITY_DN75280_c1_g1	76.0367	1288.78	-4.08316	1.78917e-05	0.000201919
TRINITY_DN73402_c0_g2	1.83882	5.65129	-1.6198	2.75868e-05	0.000299742
TRINITY_DN71704_c1_g2	4.49567	9.87328	-1.13499	3.91107e-09	8.08351e-08
TRINITY_DN63295_c1_g1	6.2952	23.9288	-1.92643	7.60553e-16	3.21933e-14
TRINITY_DN61597_c7_g7	4.40615	14.7617	-1.74427	6.33975e-13	2.03835e-11
TRINITY_DN55053_c0_g1	2.90844	12.4039	-2.09248	1.73609e-41	2.78294e-39
TRINITY_DN61033_c7_g2	336.511	1082.09	-1.68509	2.82966e-30	2.75883e-28
TRINITY_DN61033_c7_g4	15.4026	63.6304	-2.04655	1.65039e-27	1.39241e-25
TRINITY_DN75633_c4_g8	1.24058	10.5698	-3.09087	8.27057e-28	7.09906e-26
TRINITY_DN72888_c4_g2	0.875428	10.1339	-3.53305	5.03354e-78	4.60218e-75
TRINITY_DN80551_c1_g4	7.38727	15.5593	-1.07467	3.89755e-17	1.81334e-15
TRINITY_DN80551_c1_g1	3.93752	13.5065	-1.7783	2.03623e-12	6.23349e-11
TRINITY_DN79575_c4_g1	1.09595	20.8036	-4.24658	7.12354e-10	1.62346e-08
TRINITY_DN74076_c0_g3	2.15846	41.3292	-4.25909	1.36575e-81	1.44082e-78
TRINITY_DN64765_c2_g5	18.6313	113.372	-2.60527	1.53547e-49	3.65877e-47
TRINITY_DN72397_c0_g2	27.8937	156.564	-2.48874	2.52672e-80	2.53557e-77
TRINITY_DN67756_c4_g2	56.836	268.339	-2.23918	2.93532e-66	1.49715e-63
TRINITY_DN72722_c0_g5	124.573	903.624	-2.85873	5.57633e-59	2.07317e-56
TRINITY_DN72722_c0_g1	89.3892	1297.95	-3.85999	5.36123e-60	2.06794e-57
TRINITY_DN72722_c0_g3	125.405	1137.12	-3.18073	8.4441e-100	1.68107e-96
TRINITY_DN61094_c3_g1	1.026	10.6315	-3.37324	1.87949e-27	1.57922e-25
TRINITY_DN65455_c6_g1	3.05765	13.1891	-2.10885	1.34823e-27	1.14452e-25
TRINITY_DN66435_c2_g2	2.50853	7.76354	-1.62987	5.2761e-38	7.23593e-36
TRINITY_DN78384_c9_g5	1.90544	8.6517	-2.18286	3.12126e-13	1.03732e-11
TRINITY_DN78384_c9_g2	0.452679	6.83931	-3.91729	4.99998e-11	1.31393e-09
TRINITY_DN71219_c2_g1	1.55008	31.3757	-4.33923	8.68131e-07	1.25547e-05
TRINITY_DN65684_c2_g1	0.0001	6.56515	-16.0025	1.34319e-12	4.18138e-11
TRINITY_DN77662_c5_g5	0.06455	6.91386	-6.74293	9.15142e-25	6.74772e-23
TRINITY_DN77990_c6_g1	12.6414	30.5774	-1.27431	4.28079e-31	4.34883e-29
TRINITY_DN69371_c3_g2	5.51313	12.2892	-1.15645	1.92194e-18	9.80796e-17
TRINITY_DN77040_c0_g1	41.9289	84.6551	-1.01365	1.33581e-20	7.77372e-19
TRINITY_DN62231_c5_g3	0.988388	7.59451	-2.94181	3.27403e-12	9.81343e-11
TRINITY_DN79983_c0_g2	2.95078	19.1425	-2.69762	4.88008e-45	9.50084e-43
TRINITY_DN63215_c2_g3	0.939865	11.2389	-3.5799	1.67315e-14	6.25055e-13
TRINITY_DN74587_c7_g1	2.29913	8.6012	-1.90345	7.18248e-36	8.94592e-34
TRINITY_DN70748_c4_g2	3.1389	9.26705	-1.56185	7.65527e-10	1.73471e-08
TRINITY_DN70716_c1_g1	9.92694	120.389	-3.60022	9.32079e-96	1.62039e-92
TRINITY_DN70716_c1_g2	1.65041	13.3683	-3.01792	7.54898e-57	2.52514e-54
TRINITY_DN73209_c4_g1	208.952	5571.75	-4.73689	8.19338e-44	1.47208e-41
TRINITY_DN60977_c0_g1	59.656	208.104	-1.80257	4.43224e-50	1.09415e-47
TRINITY_DN65017_c1_g3	44.653	232.17	-2.37835	8.78831e-49	1.9977e-46
TRINITY_DN65017_c1_g2	9.59663	37.913	-1.98209	3.13907e-24	2.23964e-22
TRINITY_DN63129_c3_g3	2.81814	12.8428	-2.18814	7.74699e-11	1.98427e-09
TRINITY_DN76673_c8_g3	3.38745	7.28049	-1.10383	4.7147e-12	1.39154e-10
TRINITY_DN76090_c0_g1	23.7711	66.3962	-1.48189	6.94043e-20	3.86059e-18
TRINITY_DN76090_c0_g2	2.21292	8.86757	-2.00258	3.04807e-12	9.16732e-11
TRINITY_DN75272_c1_g1	1.2757	91.7134	-6.16777	7.84478e-31	7.82139e-29
TRINITY_DN76786_c5_g5	0.845656	10.1643	-3.5873	5.1036e-75	4.11727e-72
TRINITY_DN63778_c2_g2	9.51716	31.8611	-1.74319	2.27287e-32	2.45229e-30
TRINITY_DN70436_c4_g2	4.1288	18.2677	-2.1455	7.97624e-21	4.71737e-19
TRINITY_DN66919_c1_g1	4.58119	45.9113	-3.32505	4.99296e-06	6.28927e-05
TRINITY_DN68450_c1_g1	1.00281	17.2981	-4.1085	6.81096e-24	4.72559e-22
TRINITY_DN72030_c0_g2	4.11871	8.30989	-1.01264	2.32615e-15	9.43539e-14
TRINITY_DN64942_c0_g4	0.829442	16.6457	-4.32686	5.08674e-43	8.76901e-41
TRINITY_DN64942_c0_g2	5.46816	43.3985	-2.98852	4.07487e-52	1.10542e-49
TRINITY_DN73769_c1_g2	3.24941	7.07937	-1.12344	6.48526e-07	9.57515e-06
TRINITY_DN62794_c4_g2	0.805921	6.03109	-2.90371	1.32361e-55	4.2435e-53
TRINITY_DN70254_c1_g1	0.703049	11.0833	-3.97861	4.56915e-39	6.57313e-37
TRINITY_DN70854_c8_g1	0.735652	12.4439	-4.08027	5.14939e-74	3.87557e-71
TRINITY_DN60962_c4_g4	9.48217	166.561	-4.13469	1.43019e-94	2.4518e-91
TRINITY_DN64798_c2_g1	3.63323	18.1262	-2.31875	5.56031e-66	2.75628e-63
TRINITY_DN75218_c0_g1	1.15056	8.19935	-2.83317	1.47141e-27	1.24566e-25
TRINITY_DN74444_c1_g3	1.97899	6.22599	-1.65354	8.47541e-05	0.000826979
TRINITY_DN79149_c1_g4	17.143	518.401	-4.91838	1.29484e-79	1.21079e-76
TRINITY_DN69151_c2_g1	1.19029	5.85274	-2.2978	2.4593e-17	1.16126e-15
TRINITY_DN79149_c0_g8	45.6068	1297.87	-4.83075	8.05714e-92	1.21281e-88
TRINITY_DN68840_c10_g3	2.09689	5.78922	-1.46512	4.05735e-44	7.49705e-42
TRINITY_DN59334_c0_g1	1.32008	7.18616	-2.4446	2.418e-27	2.0248e-25
TRINITY_DN64104_c5_g5	4.52945	15.1583	-1.7427	3.0438e-11	8.18874e-10
TRINITY_DN63871_c3_g1	4.28219	29.5627	-2.78736	8.00149e-61	3.18591e-58
TRINITY_DN73531_c0_g2	3.82284	10.5875	-1.46965	1.16553e-06	1.6496e-05
TRINITY_DN78597_c1_g1	0.854783	16.2486	-4.24861	5.60532e-61	2.26101e-58
TRINITY_DN76409_c5_g5	0.477464	22.3736	-5.55026	4.92857e-85	5.84941e-82
TRINITY_DN73529_c2_g5	2.12314	17.4564	-3.03949	5.62287e-26	4.40938e-24
TRINITY_DN67892_c0_g1	19.868	72.3335	-1.86422	1.52658e-43	2.71118e-41
TRINITY_DN67892_c0_g2	2.3132	9.12184	-1.97943	1.20517e-09	2.65634e-08
TRINITY_DN78887_c7_g2	3.07042	40.6318	-3.7261	8.40557e-44	1.50582e-41
TRINITY_DN78887_c7_g1	15.4506	201.698	-3.70647	5.88956e-13	1.90203e-11
TRINITY_DN72163_c1_g1	3.43703	9.99845	-1.54054	1.04873e-17	5.10432e-16
TRINITY_DN77504_c1_g4	10.7572	25.4162	-1.24044	3.21016e-24	2.28904e-22
TRINITY_DN77504_c1_g3	9.94672	20.2381	-1.02478	9.20901e-11	2.34077e-09
TRINITY_DN77504_c1_g2	18.0823	38.8554	-1.10353	4.35171e-30	4.20953e-28
TRINITY_DN67829_c1_g1	3.61953	8.4098	-1.21627	6.87357e-27	5.62981e-25
TRINITY_DN69005_c0_g4	0.966096	19.691	-4.34922	3.38127e-46	6.97915e-44
TRINITY_DN68098_c6_g2	6.54647	13.7999	-1.07587	4.20497e-11	1.11522e-09
TRINITY_DN62683_c2_g6	297.33	6624.73	-4.47772	5.93823e-19	3.12564e-17
TRINITY_DN73462_c4_g11	3.31602	7.96357	-1.26396	6.62846e-14	2.34698e-12
TRINITY_DN69985_c2_g2	0.192292	5.47385	-4.83119	6.73794e-52	1.80798e-49
TRINITY_DN75890_c3_g3	1.38869	8.67434	-2.64303	4.91922e-11	1.29491e-09
TRINITY_DN77680_c2_g1	21.5574	48.7786	-1.17806	4.36248e-39	6.29048e-37
TRINITY_DN78830_c3_g2	5.29976	64.9124	-3.6145	7.46382e-50	1.80995e-47
TRINITY_DN78830_c3_g6	2.24429	49.8677	-4.47378	4.85136e-53	1.37341e-50
TRINITY_DN71161_c0_g1	139.501	3054.21	-4.45245	4.85167e-50	1.18819e-47
TRINITY_DN68698_c6_g2	1.45288	11.5221	-2.98742	1.85545e-16	8.22333e-15
TRINITY_DN60898_c10_g1	0.737705	6.55062	-3.15051	1.63936e-47	3.60049e-45
TRINITY_DN69062_c4_g1	0.720332	8.62985	-3.5826	5.06301e-16	2.18279e-14
TRINITY_DN69832_c3_g1	5.27474	17.2709	-1.71117	6.12323e-14	2.17495e-12
TRINITY_DN69832_c3_g2	8.22257	33.3812	-2.02137	5.49233e-53	1.54777e-50
TRINITY_DN68444_c8_g1	11.6952	26.2398	-1.16584	1.9151e-12	5.87433e-11
TRINITY_DN69315_c8_g6	40.567	214	-2.39923	2.08989e-58	7.54262e-56
TRINITY_DN74343_c3_g1	20.12	55.94	-1.47525	3.26505e-41	5.17341e-39
TRINITY_DN76327_c2_g2	1.26178	29.6761	-4.55576	9.81718e-50	2.36208e-47
TRINITY_DN64632_c4_g1	3.04559	12.1962	-2.00164	1.5789e-27	1.33483e-25
TRINITY_DN78362_c1_g2	1.75372	5.47767	-1.64314	1.00791e-10	2.54828e-09
TRINITY_DN70231_c4_g1	7.05119	15.2572	-1.11355	9.67462e-27	7.83048e-25
TRINITY_DN67399_c1_g1	1.55239	84.465	-5.76579	5.58442e-17	2.56337e-15
TRINITY_DN66104_c0_g8	18.7014	71.5616	-1.93604	9.12397e-27	7.38964e-25
TRINITY_DN76288_c2_g5	11.5284	25.8642	-1.16576	2.86183e-29	2.63611e-27
TRINITY_DN65441_c1_g1	82.7552	441.184	-2.41446	3.37801e-39	4.89379e-37
TRINITY_DN65441_c1_g2	78.0257	344.917	-2.14423	6.1524e-40	9.29494e-38
TRINITY_DN65441_c1_g3	142.904	607.517	-2.08788	7.62079e-63	3.35943e-60
TRINITY_DN71924_c5_g1	9.8144	25.2966	-1.36597	9.5581e-25	7.03498e-23
TRINITY_DN70754_c2_g2	0.826248	12.1235	-3.87508	1.52541e-53	4.45113e-51
TRINITY_DN70754_c2_g1	1.12422	15.4785	-3.78327	3.17686e-20	1.80618e-18
TRINITY_DN70754_c2_g4	1.10944	25.0323	-4.49589	6.27089e-46	1.28149e-43
TRINITY_DN78586_c0_g1	0.723413	12.7311	-4.13739	6.64098e-15	2.5696e-13
TRINITY_DN79134_c10_g1	1.18999	11.6937	-3.29671	2.41526e-14	8.90969e-13
TRINITY_DN65407_c3_g1	2.18584	19.7347	-3.17448	1.87193e-106	5.37336e-103
TRINITY_DN32923_c0_g1	0.235178	5.09713	-4.43786	1.29801e-27	1.10341e-25
TRINITY_DN69588_c1_g1	2.0025	8.40933	-2.07019	2.45346e-08	4.52328e-07
TRINITY_DN61821_c0_g1	0.916016	30.4218	-5.05359	3.04981e-06	3.99238e-05
TRINITY_DN70135_c0_g2	3.30785	16.1715	-2.28949	5.80004e-59	2.14986e-56
TRINITY_DN62474_c2_g3	3.86734	11.2113	-1.53554	1.42561e-08	2.7218e-07
TRINITY_DN67906_c0_g2	0.0001	5.26161	-15.6832	4.96425e-11	1.30551e-09
TRINITY_DN80226_c5_g1	1.77184	7.96867	-2.16909	2.06365e-17	9.80438e-16
TRINITY_DN71683_c1_g1	0.154609	5.52278	-5.1587	9.08774e-29	8.11656e-27
TRINITY_DN63392_c1_g1	3.63287	9.78456	-1.4294	7.00727e-22	4.41508e-20
TRINITY_DN57966_c0_g1	1.71886	7.19643	-2.06583	1.29009e-06	1.81096e-05
TRINITY_DN76372_c5_g1	2.93578	10.0038	-1.76873	5.62966e-10	1.30078e-08
TRINITY_DN75106_c0_g1	10.3589	163.687	-3.982	1.3167e-60	5.15942e-58
TRINITY_DN80388_c3_g1	3.58976	13.846	-1.94751	2.61781e-09	5.53097e-08
TRINITY_DN71676_c1_g1	47.6905	205.024	-2.10402	2.23115e-33	2.49224e-31
TRINITY_DN71676_c1_g2	48.5294	197.2	-2.02273	3.82673e-62	1.64577e-59
TRINITY_DN75007_c5_g1	9.5309	22.5257	-1.24089	1.29698e-33	1.46332e-31
TRINITY_DN76525_c0_g1	10.5431	21.804	-1.0483	1.46804e-31	1.52142e-29
TRINITY_DN76065_c0_g1	0.42624	7.06315	-4.05057	7.53979e-08	1.29531e-06
TRINITY_DN79980_c3_g5	0.35595	8.82603	-4.63202	2.16822e-41	3.45324e-39
TRINITY_DN75453_c1_g3	70.8823	2227.55	-4.97389	6.7954e-107	2.09691e-103
TRINITY_DN65564_c2_g2	2.35921	24.1484	-3.35555	2.51855e-77	2.20473e-74
TRINITY_DN75378_c0_g4	0.985687	13.3618	-3.76084	5.01067e-94	8.47222e-91
TRINITY_DN72405_c2_g1	1.79505	6.30505	-1.81249	6.51038e-07	9.61109e-06
TRINITY_DN64586_c8_g1	3.2376	24.3482	-2.91082	2.56894e-38	3.56677e-36
TRINITY_DN65102_c2_g1	2.08155	5.76057	-1.46856	6.63706e-05	0.000663336
TRINITY_DN70883_c0_g1	1.97229	47.2286	-4.58171	8.4504e-59	3.11356e-56
TRINITY_DN66069_c0_g7	1.74732	36.2335	-4.37411	7.16711e-13	2.29182e-11
TRINITY_DN72777_c5_g2	1.34505	8.17017	-2.6027	3.7724e-10	8.93212e-09
TRINITY_DN80453_c2_g1	5.54492	60.6636	-3.45159	2.62072e-55	8.31562e-53
TRINITY_DN80453_c2_g3	1.52095	10.3208	-2.76251	3.4046e-52	9.25624e-50
TRINITY_DN60801_c0_g2	39.5755	110.774	-1.48495	1.07782e-30	1.07114e-28
TRINITY_DN79532_c3_g4	0.434779	35.321	-6.3441	1.10745e-27	9.44013e-26
TRINITY_DN79532_c3_g5	0.437089	12.7001	-4.86077	1.01327e-31	1.05991e-29
TRINITY_DN59744_c5_g2	1.03623	5.98676	-2.53043	6.04335e-09	1.21706e-07
TRINITY_DN59294_c0_g1	12.4692	115.714	-3.21412	1.12902e-43	2.00801e-41
TRINITY_DN58046_c0_g1	1.63143	23.2323	-3.83192	1.38634e-77	1.23998e-74
TRINITY_DN65365_c4_g4	17.1027	39.1048	-1.19312	3.96317e-19	2.11035e-17
TRINITY_DN80000_c2_g2	3.32513	17.6085	-2.40479	3.68313e-26	2.91045e-24
TRINITY_DN79707_c2_g1	13.9642	169.324	-3.59999	1.28458e-72	8.95805e-70
TRINITY_DN72169_c8_g2	0.333932	16.0592	-5.5877	1.10717e-14	4.21009e-13
TRINITY_DN72094_c4_g3	6.87364	15.4541	-1.16884	3.80291e-25	2.86218e-23
TRINITY_DN60324_c0_g1	0.950697	19.5381	-4.36116	5.74675e-114	2.28815e-110
TRINITY_DN61054_c3_g3	6.12891	17.8337	-1.5409	1.80644e-12	5.55621e-11
TRINITY_DN69478_c0_g2	7.62415	106.112	-3.79887	4.75957e-59	1.78024e-56
TRINITY_DN78625_c3_g4	3.24466	7.36693	-1.18299	2.57183e-09	5.43847e-08
TRINITY_DN73639_c1_g1	6.45	21.2081	-1.71725	9.38344e-40	1.39543e-37
TRINITY_DN65493_c2_g1	0.407799	7.14976	-4.13197	1.18973e-49	2.85146e-47
TRINITY_DN74820_c5_g2	0.775771	7.90531	-3.34912	3.68843e-80	3.67151e-77
TRINITY_DN77624_c1_g6	93.8576	2494.37	-4.73206	1.00266e-11	2.84964e-10
TRINITY_DN77624_c1_g4	149.842	4466.45	-4.89761	3.40016e-15	1.36041e-13
TRINITY_DN77624_c1_g2	62.5805	1900.79	-4.92474	2.35006e-14	8.67695e-13
TRINITY_DN77624_c1_g3	44.1797	1303.96	-4.88337	2.55208e-12	7.72641e-11
TRINITY_DN61453_c1_g3	0.593901	16.5589	-4.80124	1.17259e-29	1.10147e-27
TRINITY_DN72777_c4_g1	41.8845	102.491	-1.29101	3.9632e-22	2.52155e-20
TRINITY_DN80083_c6_g1	3.33632	16.2083	-2.2804	2.24901e-42	3.75131e-40
TRINITY_DN80166_c1_g1	2.23684	11.7601	-2.39436	7.76346e-40	1.16576e-37
TRINITY_DN67496_c3_g4	2.36424	107.479	-5.50654	8.92827e-19	4.65186e-17
TRINITY_DN61241_c2_g2	2.14688	5.60652	-1.38486	5.36027e-05	0.000547158
TRINITY_DN67782_c1_g10	1.31284	5.01808	-1.93445	1.7733e-05	0.000200293
TRINITY_DN68203_c0_g3	8.23793	16.7103	-1.02038	1.93501e-19	1.05123e-17
TRINITY_DN80403_c7_g1	3.14667	46.0358	-3.87086	7.29505e-55	2.24547e-52
TRINITY_DN67726_c3_g3	17.1857	55.6806	-1.69597	2.34859e-39	3.42658e-37
TRINITY_DN70059_c0_g1	0.1596	9.76725	-5.93542	4.71038e-16	2.03574e-14
TRINITY_DN58807_c0_g1	2.11297	20.7803	-3.29788	2.01276e-46	4.20367e-44
TRINITY_DN65658_c1_g1	2.80778	79.6173	-4.82558	2.57535e-64	1.19503e-61
TRINITY_DN70026_c5_g3	1.75557	6.15697	-1.81028	2.49614e-07	3.94446e-06
TRINITY_DN80299_c3_g1	23.0272	368.506	-4.00027	0.000235896	0.0020643
TRINITY_DN61752_c2_g1	4.61578	147.58	-4.99878	1.50787e-181	3.72235e-177
TRINITY_DN69862_c6_g1	44.743	109.525	-1.29152	1.81608e-26	1.45276e-24
TRINITY_DN69916_c4_g2	1.27576	7.14169	-2.48491	3.31697e-38	4.58987e-36
TRINITY_DN60007_c5_g6	41.4086	168.079	-2.02114	5.9346e-45	1.14814e-42
TRINITY_DN62134_c0_g2	2.05003	6.57243	-1.68078	1.43797e-11	4.01381e-10
TRINITY_DN62134_c0_g1	1.85612	6.14492	-1.72711	7.64538e-09	1.52231e-07
TRINITY_DN70038_c2_g5	2.65281	18.66	-2.81436	2.24158e-22	1.4373e-20
TRINITY_DN68678_c7_g6	2.16924	21.3401	-3.2983	6.88797e-29	6.1922e-27
TRINITY_DN79335_c5_g5	13.4622	58.3483	-2.11577	1.21194e-60	4.76405e-58
TRINITY_DN79481_c1_g4	16.651	58.4217	-1.8109	6.01387e-44	1.09484e-41
TRINITY_DN78825_c2_g1	2.35696	15.3436	-2.70264	4.86418e-39	6.98128e-37
TRINITY_DN78825_c2_g3	1.9622	8.7445	-2.1559	1.01499e-21	6.34654e-20
TRINITY_DN75403_c0_g1	7.0289	96.4498	-3.77841	6.26454e-80	6.13681e-77
TRINITY_DN61930_c4_g1	0.422922	6.54459	-3.95184	3.78147e-69	2.22262e-66
TRINITY_DN75026_c3_g1	2.68978	52.1267	-4.27647	6.21865e-58	2.18682e-55
TRINITY_DN65639_c0_g1	12.8027	28.4995	-1.15449	2.5799e-35	3.13734e-33
TRINITY_DN65901_c1_g2	2.39089	5.22953	-1.12914	1.18789e-09	2.62107e-08
TRINITY_DN65901_c1_g5	11.0838	35.7377	-1.689	1.93774e-38	2.70869e-36
TRINITY_DN73080_c0_g1	0.447246	11.3982	-4.67159	1.93208e-62	8.33842e-60
TRINITY_DN78973_c1_g1	5.41079	21.3923	-1.98318	3.71499e-18	1.86098e-16
TRINITY_DN78973_c1_g2	4.18007	27.7765	-2.73227	4.06477e-29	3.71094e-27
TRINITY_DN70527_c10_g3	9.08187	38.1684	-2.07132	4.60837e-37	6.12948e-35
TRINITY_DN61754_c5_g1	1.21887	6.74824	-2.46896	1.45742e-10	3.61517e-09
TRINITY_DN66021_c6_g1	1.69301	5.4135	-1.67697	1.25481e-38	1.76807e-36
TRINITY_DN66656_c1_g5	0.773244	41.8278	-5.75739	1.65813e-13	5.66939e-12
TRINITY_DN65108_c6_g3	137.889	410.119	-1.57254	1.06893e-35	1.32072e-33
TRINITY_DN75846_c2_g1	7.78985	23.4918	-1.59249	7.3375e-26	5.70684e-24
TRINITY_DN71167_c1_g1	1.07087	8.1353	-2.92541	5.36938e-09	1.08754e-07
TRINITY_DN62581_c0_g2	1.26298	6.36136	-2.33251	5.81531e-19	3.06355e-17
TRINITY_DN62470_c6_g1	6.07112	95.233	-3.97143	6.25591e-109	2.14493e-105
TRINITY_DN65719_c3_g1	2.1962	7.23932	-1.72084	1.20001e-18	6.20521e-17
TRINITY_DN73529_c2_g3	3.00595	28.7242	-3.25637	1.83313e-42	3.07843e-40
TRINITY_DN79387_c0_g1	20.8426	49.3942	-1.2448	1.27228e-50	3.20488e-48
TRINITY_DN76252_c5_g3	0.0694765	8.43531	-6.92377	1.20453e-15	5.01268e-14
TRINITY_DN72079_c3_g1	6.6724	90.7155	-3.76507	2.19642e-43	3.87294e-41
TRINITY_DN62557_c1_g1	1.96355	32.9339	-4.06804	1.0744e-32	1.16841e-30
TRINITY_DN67169_c4_g3	1.59951	5.02614	-1.65182	1.17396e-34	1.38929e-32
TRINITY_DN76115_c0_g2	1.93727	12.6609	-2.70829	8.43393e-63	3.69152e-60
TRINITY_DN46596_c0_g1	12.3246	35.5964	-1.5302	2.22041e-33	2.4825e-31
TRINITY_DN74801_c5_g7	2.60554	6.42087	-1.30119	8.29684e-19	4.33384e-17
TRINITY_DN70417_c2_g1	2.14564	5.92333	-1.465	8.39274e-14	2.93713e-12
TRINITY_DN68244_c1_g10	0.278322	6.0353	-4.4386	9.11917e-52	2.43108e-49
TRINITY_DN74415_c2_g3	122.682	438.528	-1.83774	2.62655e-49	6.18697e-47
TRINITY_DN78997_c2_g1	4.43338	9.77795	-1.14112	1.54311e-23	1.05056e-21
TRINITY_DN69140_c0_g1	5.90451	23.826	-2.01265	3.38273e-40	5.1739e-38
TRINITY_DN60617_c2_g2	1.72102	21.7172	-3.65751	3.6972e-20	2.09526e-18
TRINITY_DN64228_c0_g2	0.171459	5.39131	-4.9747	2.94665e-07	4.60156e-06
TRINITY_DN66176_c4_g1	2.69922	7.91717	-1.55244	2.99644e-06	3.93169e-05
TRINITY_DN75021_c1_g2	1.94912	7.32272	-1.90955	6.46015e-18	3.19592e-16
TRINITY_DN66021_c6_g2	1.75012	7.64433	-2.12694	7.79932e-20	4.32276e-18
TRINITY_DN66021_c6_g3	1.85594	9.57074	-2.36648	7.78594e-33	8.5273e-31
TRINITY_DN73648_c2_g2	15.2447	108.784	-2.8351	1.41243e-51	3.71722e-49
TRINITY_DN75480_c1_g3	13.8398	43.258	-1.64415	9.99631e-26	7.72608e-24
TRINITY_DN59549_c0_g2	34.1582	84.2806	-1.30297	9.28634e-33	1.01256e-30
TRINITY_DN68236_c5_g6	0.228726	15.8537	-6.11506	4.0248e-12	1.19765e-10
TRINITY_DN73631_c3_g1	1.91913	7.34475	-1.93626	2.03088e-38	2.83247e-36
TRINITY_DN70239_c1_g5	17.5719	49.4924	-1.49394	8.21672e-41	1.27412e-38
TRINITY_DN62363_c2_g1	16.9615	36.5267	-1.10668	6.31943e-30	6.05601e-28
TRINITY_DN78133_c1_g1	0.0758637	5.79899	-6.25625	4.06658e-09	8.38667e-08
TRINITY_DN76882_c2_g1	29.3491	96.9263	-1.72357	6.30857e-49	1.44466e-46
TRINITY_DN67815_c0_g2	0.362251	9.05993	-4.64444	3.63961e-14	1.31897e-12
TRINITY_DN77293_c6_g1	9.01281	29.2435	-1.69807	1.93682e-13	6.55866e-12
TRINITY_DN73699_c3_g2	0.0001	5.53156	-15.7554	1.7645e-08	3.32713e-07
TRINITY_DN60163_c0_g1	0.0374917	6.93804	-7.53181	1.45429e-10	3.60813e-09
TRINITY_DN72960_c2_g6	0.715026	5.43688	-2.92671	5.61809e-19	2.96218e-17
TRINITY_DN64690_c7_g6	18.7898	358.12	-4.25242	1.17095e-86	1.52139e-83
TRINITY_DN78944_c7_g4	1.86033	5.36674	-1.52849	6.80629e-28	5.87077e-26
TRINITY_DN66786_c2_g2	1.3234	17.0473	-3.68721	5.28421e-19	2.79091e-17
TRINITY_DN69124_c1_g2	2.63835	11.5584	-2.13123	6.56331e-15	2.54274e-13
TRINITY_DN61075_c6_g1	1.81205	10.933	-2.59299	3.36321e-55	1.05362e-52
TRINITY_DN6187_c0_g2	0.326362	8.6671	-4.73101	3.30681e-24	2.35524e-22
TRINITY_DN6187_c0_g1	0.202152	7.02695	-5.11939	1.55216e-14	5.81615e-13
TRINITY_DN78146_c5_g1	132.691	470.295	-1.8255	2.42839e-40	3.73274e-38
TRINITY_DN76594_c0_g1	4.35467	10.2379	-1.23329	2.93271e-16	1.28547e-14
TRINITY_DN64758_c2_g3	1.30506	5.53441	-2.08431	9.24839e-08	1.56161e-06
TRINITY_DN79166_c6_g3	1.61789	6.03244	-1.89863	3.76574e-19	2.00955e-17
TRINITY_DN73608_c3_g2	3.36427	18.7095	-2.4754	7.77429e-31	7.75738e-29
TRINITY_DN61198_c1_g2	103.537	2539.24	-4.61618	2.16541e-61	9.02969e-59
TRINITY_DN61198_c1_g1	54.4266	1180.71	-4.4392	1.56337e-53	4.55115e-51
TRINITY_DN70079_c0_g3	46.1806	605.621	-3.71306	1.99465e-08	3.72977e-07
TRINITY_DN66133_c0_g1	1.89048	5.36872	-1.50583	1.73909e-25	1.32832e-23
TRINITY_DN60797_c1_g2	7.63683	19.9817	-1.38763	5.7767e-24	4.03751e-22
TRINITY_DN74490_c0_g1	1.84289	10.9865	-2.57569	1.39699e-51	3.68444e-49
TRINITY_DN79187_c5_g2	11.1572	23.4154	-1.06949	8.04957e-22	5.05632e-20
TRINITY_DN79109_c0_g4	198.717	427.971	-1.1068	5.13047e-19	2.71319e-17
TRINITY_DN59508_c2_g1	5.89501	226.899	-5.26641	3.78623e-14	1.3713e-12
TRINITY_DN75600_c1_g1	93.8299	275.335	-1.55307	7.03811e-33	7.72883e-31
TRINITY_DN74831_c1_g6	39.88	125.73	-1.65659	1.01959e-32	1.10978e-30
TRINITY_DN74831_c1_g3	66.863	206.877	-1.6295	1.45238e-38	2.03946e-36
TRINITY_DN74831_c1_g2	50.7475	214.295	-2.07819	9.826e-37	1.293e-34
TRINITY_DN72744_c3_g1	20.5167	74.3927	-1.85836	1.84528e-44	3.48264e-42
TRINITY_DN74770_c2_g2	34.4714	184.339	-2.41889	2.85132e-73	2.03434e-70
TRINITY_DN66666_c5_g2	0.990015	6.62037	-2.74139	3.50512e-40	5.35447e-38
TRINITY_DN70318_c1_g3	25.8862	64.2069	-1.31054	1.91648e-37	2.57965e-35
TRINITY_DN61713_c3_g4	0.541048	8.60105	-3.99068	9.65771e-12	2.75176e-10
TRINITY_DN60723_c4_g1	11.5858	125.876	-3.44158	1.0085e-79	9.64967e-77
TRINITY_DN60316_c0_g1	27.224	61.2357	-1.16949	9.13898e-29	8.15642e-27
TRINITY_DN60367_c0_g2	9.65598	39.237	-2.02272	5.248e-41	8.23083e-39
TRINITY_DN60367_c0_g1	7.34659	38.8147	-2.40146	9.59946e-70	5.72401e-67
TRINITY_DN71235_c4_g1	4.62779	10.9062	-1.23675	7.85701e-07	1.14296e-05
TRINITY_DN77217_c1_g8	71.6223	248.416	-1.79428	4.83087e-41	7.59591e-39
TRINITY_DN77432_c4_g2	4.44354	11.4373	-1.36396	2.08932e-34	2.44211e-32
TRINITY_DN71821_c0_g3	15.982	32.8624	-1.03999	4.28148e-28	3.73476e-26
TRINITY_DN57767_c0_g1	2.50264	5.84326	-1.22332	6.50386e-15	2.52049e-13
TRINITY_DN75274_c7_g1	0.307716	10.052	-5.02973	3.08486e-13	1.02577e-11
TRINITY_DN78037_c1_g1	53.3748	2122.15	-5.31322	6.20811e-17	2.84015e-15
TRINITY_DN66330_c4_g5	5.37403	23.9055	-2.15327	6.01452e-13	1.93895e-11
TRINITY_DN57573_c0_g1	1.73134	5.81452	-1.74777	2.41536e-07	3.82366e-06
TRINITY_DN63060_c1_g1	2.30865	5.07931	-1.13759	5.96678e-12	1.73987e-10
TRINITY_DN74601_c2_g1	1.11831	8.89565	-2.99178	7.41124e-22	4.66247e-20
TRINITY_DN76403_c3_g1	2.44266	30.5997	-3.647	3.11488e-44	5.79026e-42
TRINITY_DN61811_c4_g1	2.83548	7.78945	-1.45793	1.03098e-28	9.18144e-27
TRINITY_DN77994_c2_g1	15.8791	81.0202	-2.35115	8.2543e-27	6.70287e-25
TRINITY_DN71595_c0_g1	15.5999	54.0234	-1.79205	1.02416e-28	9.12734e-27
TRINITY_DN53355_c0_g1	0.18711	17.6363	-6.55852	1.18308e-15	4.92677e-14
TRINITY_DN62105_c5_g4	0.746938	15.0774	-4.33525	2.50606e-83	2.81206e-80
TRINITY_DN77015_c2_g3	11.9541	32.692	-1.45143	6.93716e-33	7.62477e-31
TRINITY_DN62285_c3_g4	4.40468	9.19611	-1.06199	7.6132e-32	8.02481e-30
TRINITY_DN77965_c1_g1	0.540082	5.2534	-3.282	5.63204e-41	8.81075e-39
TRINITY_DN60490_c1_g1	0.440829	6.4683	-3.8751	1.51999e-23	1.03597e-21
TRINITY_DN60490_c1_g5	0.461775	6.29645	-3.76928	1.67694e-52	4.61003e-50
TRINITY_DN60490_c1_g6	0.443291	7.26339	-4.03432	3.18015e-47	6.8744e-45
TRINITY_DN66107_c5_g1	7.02816	41.6842	-2.56828	2.3686e-53	6.8468e-51
TRINITY_DN72418_c3_g5	4.2958	22.0716	-2.36119	0.0021699	0.0143257
TRINITY_DN72418_c3_g1	16.296	265.352	-4.02531	1.41382e-05	0.000163031
TRINITY_DN68017_c0_g1	2.06076	22.2236	-3.43085	7.95628e-26	6.17643e-24
TRINITY_DN66504_c2_g1	2.41065	56.1608	-4.54207	2.58711e-11	7.0244e-10
TRINITY_DN59598_c0_g1	3.22389	9.64869	-1.58153	4.73933e-09	9.67549e-08
TRINITY_DN78141_c2_g8	0.079524	17.8813	-7.81284	5.15847e-18	2.5643e-16
TRINITY_DN50059_c0_g1	1.24759	6.82915	-2.45257	4.24499e-19	2.25943e-17
TRINITY_DN72314_c3_g4	2.66367	6.48213	-1.28305	2.55891e-06	3.40171e-05
TRINITY_DN67108_c4_g1	3.89248	15.6401	-2.00649	7.75859e-59	2.86722e-56
TRINITY_DN80716_c8_g2	1.67513	6.83977	-2.02968	9.7854e-07	1.40314e-05
TRINITY_DN67995_c5_g4	1.41177	34.6846	-4.61871	5.27393e-07	7.91737e-06
TRINITY_DN51540_c0_g1	1.85999	11.8454	-2.67097	2.80774e-25	2.12745e-23
TRINITY_DN70201_c5_g1	5.16897	17.8021	-1.7841	3.75453e-36	4.73366e-34
TRINITY_DN70325_c4_g3	2.64449	33.3133	-3.65504	8.76585e-56	2.82501e-53
TRINITY_DN66011_c4_g5	0.891051	9.98917	-3.48678	1.92612e-41	3.07559e-39
TRINITY_DN79738_c2_g6	12.7877	70.0972	-2.4546	2.03284e-43	3.58964e-41
TRINITY_DN62751_c6_g1	2.78456	16.3199	-2.55111	6.55772e-14	2.3226e-12
TRINITY_DN69290_c1_g3	233.537	917.298	-1.97374	3.02577e-25	2.29125e-23
TRINITY_DN61968_c7_g4	3.05598	81.1865	-4.73153	1.70741e-80	1.72744e-77
TRINITY_DN80591_c1_g1	0.627913	11.0887	-4.14239	7.21922e-50	1.75408e-47
TRINITY_DN76569_c6_g3	10.754	26.7392	-1.31407	5.37091e-32	5.70514e-30
TRINITY_DN77319_c1_g2	20.28	54.6666	-1.43061	2.29314e-30	2.24282e-28
TRINITY_DN77319_c1_g1	103.025	254.768	-1.30619	1.00008e-17	4.87718e-16
TRINITY_DN75478_c3_g2	11.1721	25.6865	-1.20112	4.15714e-25	3.12117e-23
TRINITY_DN66062_c4_g2	0.675443	10.1653	-3.91168	1.49962e-31	1.55155e-29
TRINITY_DN63052_c0_g1	1.05882	15.0888	-3.83294	3.60431e-39	5.21551e-37
TRINITY_DN63052_c0_g2	7.86295	42.4278	-2.43187	1.65771e-49	3.94245e-47
TRINITY_DN64514_c2_g1	2.95917	13.7572	-2.21693	1.23623e-28	1.09855e-26
TRINITY_DN61244_c5_g1	4.209	43.4224	-3.36689	1.04839e-93	1.72539e-90
TRINITY_DN73058_c2_g4	388.824	14124.3	-5.18292	2.00397e-21	1.22634e-19
TRINITY_DN63115_c5_g1	0.809111	9.52031	-3.5566	1.35529e-27	1.14973e-25
TRINITY_DN60373_c2_g1	40.5705	164.445	-2.0191	1.17322e-51	3.10088e-49
TRINITY_DN77486_c0_g1	142.127	940.655	-2.72649	3.87805e-54	1.15343e-51
TRINITY_DN67729_c2_g3	0.904448	9.62931	-3.41232	4.07911e-46	8.40548e-44
TRINITY_DN77779_c2_g2	20.748	50.388	-1.28011	1.75429e-09	3.79883e-08
TRINITY_DN77763_c4_g1	0.204819	6.33643	-4.95125	1.11629e-18	5.78682e-17
TRINITY_DN74647_c7_g1	2.84593	51.5055	-4.17776	6.93021e-68	3.78497e-65
TRINITY_DN68077_c9_g2	4.00153	12.857	-1.68393	5.85561e-31	5.88091e-29
TRINITY_DN68077_c9_g3	2.38012	15.3186	-2.68617	3.00357e-60	1.16217e-57
TRINITY_DN62364_c9_g1	5.08432	12.6337	-1.31315	4.5569e-38	6.27048e-36
TRINITY_DN76009_c1_g6	1.60853	14.0002	-3.12163	3.56967e-17	1.66393e-15
TRINITY_DN76009_c1_g1	0.641239	5.42249	-3.08002	1.3819e-49	3.3056e-47
TRINITY_DN77807_c6_g1	2.62941	9.0407	-1.7817	9.06801e-13	2.87879e-11
TRINITY_DN73188_c0_g1	5.06891	15.9823	-1.65673	5.92405e-16	2.53453e-14
TRINITY_DN72194_c5_g1	49.2495	271.983	-2.46534	1.89106e-35	2.31334e-33
TRINITY_DN76148_c6_g1	68.6329	1789.68	-4.70466	1.66306e-43	2.94933e-41
TRINITY_DN75216_c4_g2	0.250151	6.3269	-4.66063	1.07923e-14	4.11016e-13
TRINITY_DN76311_c2_g4	1.94725	12.0133	-2.62512	1.39037e-27	1.17786e-25
TRINITY_DN61094_c5_g2	18.575	52.0408	-1.48628	2.06708e-38	2.8797e-36
TRINITY_DN59360_c0_g1	0.188328	5.45187	-4.85543	2.47824e-09	5.25738e-08
TRINITY_DN66086_c4_g1	0.688513	7.11673	-3.36966	2.24293e-13	7.5662e-12
TRINITY_DN76423_c2_g5	1.45372	32.8233	-4.4969	3.04694e-70	1.85265e-67
TRINITY_DN61182_c4_g3	21.4796	50.0246	-1.21967	2.7859e-19	1.49572e-17
TRINITY_DN69462_c4_g4	1.32395	5.53676	-2.0642	4.72129e-15	1.86005e-13
TRINITY_DN71340_c1_g6	0.946564	5.16642	-2.44839	2.10918e-07	3.36703e-06
TRINITY_DN77867_c3_g1	1.49239	6.77857	-2.18336	7.86521e-35	9.37076e-33
TRINITY_DN67392_c4_g2	31.1338	84.5709	-1.44168	1.12104e-38	1.58138e-36
TRINITY_DN72716_c2_g2	1.20528	11.0166	-3.19224	1.50803e-14	5.66456e-13
TRINITY_DN60842_c1_g3	1.28386	23.3975	-4.18779	1.78037e-72	1.22767e-69
TRINITY_DN65467_c1_g1	7.02058	15.0612	-1.10118	1.25192e-12	3.91305e-11
TRINITY_DN73861_c0_g10	129.262	259.718	-1.00664	2.74742e-20	1.56926e-18
TRINITY_DN68166_c6_g1	0.231928	7.44379	-5.00429	5.89801e-08	1.03101e-06
TRINITY_DN79532_c3_g1	0.0001	108.367	-20.0475	4.73767e-27	3.90631e-25
TRINITY_DN79532_c3_g2	126.589	5427.15	-5.42197	2.66376e-60	1.03719e-57
TRINITY_DN75348_c1_g7	1.65834	40.0388	-4.59359	1.35448e-29	1.26752e-27
TRINITY_DN71683_c1_g2	0.191519	7.13761	-5.21988	5.93778e-11	1.54687e-09
TRINITY_DN78973_c0_g1	2.3389	9.85518	-2.07505	2.05473e-19	1.11236e-17
TRINITY_DN62364_c10_g2	15.7565	32.0234	-1.02318	2.63245e-29	2.43026e-27
TRINITY_DN74299_c0_g1	34.2557	633.122	-4.20807	1.1287e-99	2.21137e-96
TRINITY_DN73816_c2_g3	3.38697	11.7055	-1.78912	6.46627e-21	3.84645e-19
TRINITY_DN80587_c1_g1	19.8891	327.295	-4.04054	4.82593e-06	6.10317e-05
TRINITY_DN73998_c3_g2	5.03142	12.1118	-1.26737	4.62102e-18	2.30456e-16
TRINITY_DN73998_c3_g1	6.2001	16.2012	-1.38574	3.15835e-34	3.6708e-32
TRINITY_DN78062_c2_g1	1.24618	5.59427	-2.16643	8.72016e-18	4.27437e-16
TRINITY_DN67053_c3_g1	1.76768	5.72055	-1.69429	2.10833e-06	2.84533e-05
TRINITY_DN66459_c2_g1	5.87509	15.5225	-1.40168	5.21557e-22	3.30304e-20
TRINITY_DN64324_c8_g3	25.7034	97.9881	-1.93065	3.92851e-25	2.9549e-23
TRINITY_DN79980_c3_g1	1.01952	12.7239	-3.64158	4.32981e-28	3.77424e-26
TRINITY_DN67873_c5_g1	0.348588	10.3614	-4.89355	7.07393e-31	7.08144e-29
TRINITY_DN79847_c6_g2	1.51763	7.68083	-2.33944	1.85126e-07	2.98151e-06
TRINITY_DN78640_c5_g1	0.801689	5.36368	-2.74211	3.32077e-06	4.31959e-05
TRINITY_DN62568_c0_g1	45.4081	123.886	-1.44799	1.04551e-11	2.96596e-10
TRINITY_DN66758_c3_g2	3.4111	12.5161	-1.87548	1.63181e-30	1.60876e-28
TRINITY_DN62147_c2_g2	7.7267	31.0851	-2.0083	2.03146e-37	2.72845e-35
TRINITY_DN65200_c1_g3	3.12595	6.89294	-1.14083	1.04134e-22	6.80795e-21
TRINITY_DN67311_c1_g1	3.35996	11.3267	-1.75322	6.11264e-23	4.05204e-21
TRINITY_DN67064_c3_g1	32.9111	223.722	-2.76506	6.8568e-72	4.55023e-69
TRINITY_DN60110_c6_g4	10.1382	22.1498	-1.12749	1.55869e-22	1.00728e-20
TRINITY_DN73058_c2_g1	94.0603	2803.78	-4.89764	2.52921e-15	1.02221e-13
TRINITY_DN73058_c2_g3	121.64	4344.32	-5.15844	1.05608e-58	3.87954e-56
TRINITY_DN79212_c3_g2	0.68408	5.48038	-3.00204	1.2445e-12	3.89281e-11
TRINITY_DN60285_c3_g3	2.88303	6.26471	-1.11966	3.17702e-09	6.63663e-08
TRINITY_DN61873_c3_g1	0.270315	6.28721	-4.5397	2.03405e-31	2.08525e-29
TRINITY_DN65090_c0_g2	2.75104	25.4231	-3.20809	2.1907e-50	5.46262e-48
TRINITY_DN79379_c1_g8	2.66284	52.9992	-4.31493	2.59646e-12	7.85306e-11
TRINITY_DN77939_c5_g1	3.03278	22.7508	-2.9072	1.95895e-33	2.20014e-31
TRINITY_DN79195_c3_g2	0.546008	11.6682	-4.41751	8.61906e-40	1.28641e-37
TRINITY_DN67375_c6_g1	70.4577	248.014	-1.81559	8.04708e-34	9.17137e-32
TRINITY_DN69825_c2_g3	0.0001	5.81737	-15.8281	1.08367e-10	2.7331e-09
TRINITY_DN72740_c1_g4	4.70686	19.8621	-2.07718	1.06602e-14	4.06235e-13
TRINITY_DN72740_c1_g2	45.4083	249.989	-2.46083	2.84271e-50	7.05994e-48
TRINITY_DN72740_c1_g3	4.70687	19.8621	-2.07718	1.06602e-14	4.06235e-13
TRINITY_DN70686_c5_g2	5.6629	17.3932	-1.61891	6.38921e-19	3.35729e-17
TRINITY_DN73831_c1_g4	2.1918	5.38768	-1.29755	3.40958e-13	1.1307e-11
TRINITY_DN76317_c1_g2	14.5905	69.9575	-2.26145	1.61956e-48	3.66124e-46
TRINITY_DN78468_c4_g8	2.34314	64.9026	-4.79176	1.55329e-58	5.65559e-56
TRINITY_DN78468_c4_g9	4.90962	10.8023	-1.13765	2.1283e-10	5.17835e-09
TRINITY_DN78468_c4_g2	4.44295	40.7009	-3.19547	1.06397e-54	3.25067e-52
TRINITY_DN62239_c3_g1	11.475	31.7084	-1.46637	2.35486e-32	2.53854e-30
TRINITY_DN79392_c1_g3	11.4989	26.1947	-1.18779	3.27512e-28	2.865e-26
TRINITY_DN61646_c3_g1	36.2011	166.574	-2.20206	1.00325e-50	2.54276e-48
TRINITY_DN79392_c1_g2	5.42392	14.3669	-1.40534	2.32719e-25	1.76877e-23
TRINITY_DN70933_c1_g1	32.3162	412.673	-3.67467	3.78793e-47	8.13127e-45
TRINITY_DN76308_c9_g4	11.3042	29.2115	-1.36967	5.06488e-40	7.69905e-38
TRINITY_DN78653_c2_g1	92.6277	1063.03	-3.52059	9.56239e-34	1.08583e-31
TRINITY_DN64271_c0_g2	15.1681	89.5689	-2.56196	1.71932e-61	7.19381e-59
TRINITY_DN64703_c4_g3	9.12855	57.2903	-2.64983	9.63025e-71	5.94336e-68
TRINITY_DN56295_c0_g1	15.7022	45.3454	-1.52999	2.11489e-34	2.46966e-32
TRINITY_DN70159_c2_g3	1.81282	8.12971	-2.16497	7.98102e-10	1.80422e-08
TRINITY_DN72883_c2_g1	58.612	141.245	-1.26893	1.14054e-35	1.40778e-33
TRINITY_DN73656_c4_g6	0.129326	5.40526	-5.38528	5.71717e-39	8.1581e-37
TRINITY_DN65294_c0_g3	1.73956	6.72366	-1.95052	2.43831e-41	3.87838e-39
TRINITY_DN65294_c0_g6	0.422465	7.96758	-4.23724	8.70617e-62	3.68018e-59
TRINITY_DN65294_c0_g5	0.159034	10.5482	-6.05152	1.29281e-11	3.62253e-10
TRINITY_DN61419_c3_g1	2.67259	6.71817	-1.32983	1.17348e-21	7.31165e-20
TRINITY_DN60676_c0_g7	10.3983	23.0813	-1.15038	4.31434e-15	1.70681e-13
TRINITY_DN73604_c5_g1	26.8788	91.5297	-1.76777	7.03689e-46	1.42857e-43
TRINITY_DN76727_c10_g4	0.562848	13.0679	-4.53714	9.03653e-41	1.39948e-38
TRINITY_DN63805_c8_g1	0.124364	11.0991	-6.47974	2.96536e-31	3.02244e-29
TRINITY_DN80205_c4_g3	11.9714	49.9435	-2.06071	0.00015366	0.00141264
TRINITY_DN52537_c0_g1	0.676666	7.268	-3.42504	5.93075e-27	4.88026e-25
TRINITY_DN77417_c2_g1	9.94586	50.3745	-2.34053	5.59665e-44	1.02189e-41
TRINITY_DN64243_c1_g4	2.65772	6.94284	-1.38534	0.00203946	0.0135852
TRINITY_DN72449_c1_g1	26.3805	956.66	-5.18046	2.45818e-13	8.26072e-12
TRINITY_DN58908_c0_g2	44.2364	160.619	-1.86034	1.08605e-25	8.37301e-24
TRINITY_DN63942_c6_g2	4.38292	11.5907	-1.40301	2.72989e-11	7.39418e-10
TRINITY_DN72929_c2_g2	0.70517	17.4688	-4.63067	1.45937e-18	7.48676e-17
TRINITY_DN72929_c2_g1	0.180875	7.16627	-5.30815	3.67836e-10	8.7262e-09
TRINITY_DN78069_c3_g3	468.489	22822.8	-5.60632	1.56462e-46	3.27883e-44
TRINITY_DN77517_c1_g2	3.94586	44.5793	-3.49796	2.93091e-38	4.06478e-36
TRINITY_DN77517_c1_g1	1.74799	30.4548	-4.1229	1.42134e-51	3.73271e-49
TRINITY_DN73480_c1_g1	4.72745	19.9832	-2.07965	1.59376e-26	1.27574e-24
TRINITY_DN63938_c5_g2	2.76605	8.02563	-1.53678	1.91787e-07	3.08155e-06
TRINITY_DN63030_c6_g1	60.1884	166.23	-1.46562	3.20735e-37	4.29378e-35
TRINITY_DN78634_c1_g6	25.8533	421.845	-4.02829	7.51466e-46	1.52306e-43
TRINITY_DN78634_c1_g2	32.7941	452.625	-3.78681	1.70318e-39	2.51165e-37
TRINITY_DN78634_c1_g3	14.8996	262.878	-4.14104	1.46231e-49	3.49118e-47
TRINITY_DN75749_c5_g3	15.664	213.987	-3.772	1.42145e-12	4.41496e-11
TRINITY_DN79755_c5_g4	0.134689	6.28822	-5.54495	9.80199e-17	4.42851e-15
TRINITY_DN76937_c2_g2	1.66346	6.16825	-1.89067	4.485e-67	2.33582e-64
TRINITY_DN70019_c3_g1	160.048	1521.17	-3.2486	3.99036e-68	2.20867e-65
TRINITY_DN61908_c2_g1	15.255	59.2574	-1.95772	2.35247e-56	7.66142e-54
TRINITY_DN79036_c3_g7	1.64738	36.7637	-4.48003	2.6674e-68	1.48977e-65
TRINITY_DN73499_c5_g2	1.59169	6.18675	-1.95862	8.2934e-21	4.89089e-19
TRINITY_DN79036_c3_g3	4.10967	11.4019	-1.47218	6.63084e-24	4.6058e-22
TRINITY_DN79036_c3_g2	2.82329	8.1908	-1.53663	9.89685e-16	4.1522e-14
TRINITY_DN67953_c0_g1	1.31179	11.8392	-3.17397	1.86743e-47	4.08686e-45
TRINITY_DN76754_c2_g1	5.14468	56.0029	-3.44435	3.78773e-51	9.67957e-49
TRINITY_DN76754_c2_g3	3.1656	62.98	-4.31434	9.8378e-78	8.86343e-75
TRINITY_DN61722_c2_g1	2.38734	10.391	-2.12186	3.22705e-14	1.17637e-12
TRINITY_DN67924_c2_g2	3.21581	6.44538	-1.00308	1.06601e-16	4.79914e-15
TRINITY_DN74230_c3_g3	422.736	941.748	-1.15558	2.04213e-30	2.00208e-28
TRINITY_DN71192_c1_g1	4.80054	10.6946	-1.15562	5.97118e-28	5.16127e-26
TRINITY_DN68240_c4_g4	5.2795	12.6271	-1.25804	1.2126e-30	1.20122e-28
TRINITY_DN77541_c2_g2	4.57759	14.6299	-1.67626	2.07706e-09	4.45403e-08
TRINITY_DN78509_c8_g1	7.41665	21.7018	-1.54897	3.37113e-38	4.65959e-36
TRINITY_DN69494_c10_g6	0.41797	7.98168	-4.25522	7.3909e-16	3.13278e-14
TRINITY_DN72418_c1_g1	32.7594	412.932	-3.65592	0.000153077	0.00140845
TRINITY_DN75414_c5_g7	2.21511	41.9874	-4.24451	7.839e-09	1.5596e-07
TRINITY_DN75414_c5_g5	5.77365	109.979	-4.25161	3.60237e-09	7.47427e-08
TRINITY_DN58238_c0_g1	0.160913	5.78253	-5.16735	2.69637e-18	1.36512e-16
TRINITY_DN76225_c2_g5	17.5908	52.4906	-1.57724	5.59492e-33	6.17698e-31
TRINITY_DN76225_c2_g1	33.3322	97.2054	-1.54412	1.57417e-38	2.20797e-36
TRINITY_DN68383_c2_g2	0.560171	6.95513	-3.63414	1.09998e-13	3.8181e-12
TRINITY_DN70201_c7_g1	5.62221	12.9163	-1.19999	1.35877e-24	9.87133e-23
TRINITY_DN74855_c4_g1	2.1724	5.2644	-1.27698	2.27176e-15	9.22387e-14
TRINITY_DN74698_c2_g7	3.90195	36.902	-3.24143	4.29819e-32	4.57748e-30
TRINITY_DN63582_c4_g1	6.11277	17.1275	-1.48642	2.82409e-31	2.88083e-29
TRINITY_DN74351_c7_g1	0.949359	25.1894	-4.72972	1.82714e-72	1.25292e-69
TRINITY_DN67573_c3_g2	16.2919	44.6738	-1.45527	3.00636e-27	2.49716e-25
TRINITY_DN80129_c0_g4	48.5046	621.485	-3.67953	9.77385e-54	2.87923e-51
TRINITY_DN71254_c3_g4	0.488345	5.78512	-3.56637	3.28e-09	6.8376e-08
TRINITY_DN75797_c2_g3	29.2114	172.045	-2.55818	7.07091e-08	1.2198e-06
TRINITY_DN64915_c2_g5	14.2816	38.4311	-1.42811	6.28286e-29	5.673e-27
TRINITY_DN72883_c1_g1	0.88461	5.0191	-2.50432	7.5183e-06	9.13737e-05
TRINITY_DN80000_c3_g2	2.92399	6.50878	-1.15445	6.99432e-14	2.47298e-12
TRINITY_DN70069_c2_g1	29.5373	84.1	-1.50957	4.03817e-41	6.37385e-39
TRINITY_DN70386_c3_g2	0.368325	10.0029	-4.76329	1.19913e-72	8.40963e-70
TRINITY_DN68583_c9_g1	0.945374	5.30683	-2.48889	1.62413e-06	2.23512e-05
TRINITY_DN75148_c0_g1	0.920871	5.06514	-2.45953	1.27571e-39	1.8903e-37
TRINITY_DN61600_c0_g3	3.41871	7.19287	-1.07311	3.02567e-07	4.71661e-06
TRINITY_DN46040_c0_g2	0.411959	5.37364	-3.70533	1.54489e-23	1.0512e-21
TRINITY_DN74169_c3_g1	1.07182	24.3359	-4.50495	1.10839e-64	5.26189e-62
TRINITY_DN64254_c4_g3	0.602608	15.7245	-4.70565	2.74618e-13	9.17606e-12
TRINITY_DN71419_c0_g1	2.24165	17.0213	-2.92471	1.63766e-27	1.38262e-25
TRINITY_DN72094_c4_g2	16.5356	38.6165	-1.22364	2.58537e-27	2.15764e-25
TRINITY_DN79419_c1_g2	21.2939	637.118	-4.90305	2.87601e-08	5.25909e-07
TRINITY_DN78066_c0_g3	3.97844	11.0583	-1.47486	6.04772e-34	6.95043e-32
TRINITY_DN80288_c3_g3	6.38594	309.749	-5.60006	7.25958e-18	3.58423e-16
TRINITY_DN80078_c1_g1	3.2148	17.3085	-2.42868	1.17604e-46	2.48562e-44
TRINITY_DN77705_c2_g5	3.20102	15.1354	-2.24133	1.56088e-11	4.34705e-10
TRINITY_DN80299_c4_g2	1.26791	934.562	-9.52569	0	0
TRINITY_DN80299_c4_g1	30.4891	1305.17	-5.41979	1.57349e-14	5.89251e-13
TRINITY_DN80541_c4_g3	6.8866	22.8636	-1.73119	7.74807e-12	2.2303e-10
TRINITY_DN74932_c4_g4	2.47629	5.82421	-1.23388	9.71012e-11	2.46054e-09
TRINITY_DN69936_c3_g1	4.38385	11.0834	-1.33813	6.25232e-16	2.66665e-14
TRINITY_DN62793_c2_g4	35.013	100.582	-1.5224	2.16326e-49	5.11521e-47
TRINITY_DN75346_c0_g1	84.1354	864.812	-3.3616	1.23756e-107	3.91676e-104
TRINITY_DN65897_c7_g8	0.501477	5.47989	-3.44989	8.30946e-09	1.64603e-07
TRINITY_DN67884_c0_g3	0.505626	5.8832	-3.54046	4.49559e-10	1.05353e-08
TRINITY_DN66860_c5_g2	6.4082	149.652	-4.54555	4.02927e-72	2.71769e-69
TRINITY_DN66860_c5_g1	5.90334	93.8247	-3.99036	2.88735e-82	3.09904e-79
TRINITY_DN65756_c2_g1	0.843484	6.94108	-3.04073	3.87087e-24	2.73959e-22
TRINITY_DN71678_c0_g3	0.547995	5.42339	-3.30696	1.59328e-52	4.40941e-50
TRINITY_DN76497_c2_g4	2.21083	41.0075	-4.21323	9.53218e-107	2.86967e-103
TRINITY_DN76497_c2_g1	5.96257	74.2049	-3.63751	4.31106e-56	1.40031e-53
TRINITY_DN65152_c4_g1	0.964138	5.31802	-2.46358	2.19563e-46	4.57013e-44
TRINITY_DN80129_c0_g1	8.00898	111.586	-3.80039	2.83131e-39	4.11627e-37
TRINITY_DN80129_c0_g3	1.68259	20.9764	-3.64001	4.19016e-07	6.39856e-06
TRINITY_DN69041_c3_g2	10.3705	31.4215	-1.59926	4.3776e-33	4.86347e-31
TRINITY_DN60400_c5_g3	29.4697	386.096	-3.71166	2.60462e-05	0.000284556
TRINITY_DN66392_c3_g8	0.989114	6.34003	-2.68028	1.20076e-09	2.64709e-08
TRINITY_DN66654_c2_g1	1.97857	11.4536	-2.53327	1.2113e-29	1.13697e-27
TRINITY_DN79833_c0_g1	10.6815	380.146	-5.15337	5.25374e-59	1.95914e-56
TRINITY_DN74251_c3_g3	1.37562	12.4423	-3.1771	6.52612e-28	5.63305e-26
TRINITY_DN66501_c1_g2	2.39349	6.97154	-1.54236	1.16022e-13	4.02268e-12
TRINITY_DN79886_c2_g2	9.5019	21.5814	-1.1835	0.000464737	0.00375731
TRINITY_DN69145_c1_g1	0.486382	6.68845	-3.78151	8.33805e-29	7.46319e-27
TRINITY_DN69067_c5_g2	2.9787	49.5735	-4.05681	5.47576e-49	1.26097e-46
TRINITY_DN62475_c7_g1	0.262799	5.1047	-4.27979	9.75653e-20	5.38533e-18
TRINITY_DN79707_c2_g3	18.5595	143.777	-2.95361	3.72361e-114	1.53203e-110
TRINITY_DN63365_c4_g1	4.67865	9.42925	-1.01105	1.51708e-19	8.28926e-18
TRINITY_DN51923_c0_g1	5.59678	16.4298	-1.55365	1.85671e-09	4.01006e-08
TRINITY_DN76707_c4_g1	3.54663	8.4951	-1.26018	1.28941e-18	6.648e-17
TRINITY_DN68942_c1_g3	4.90625	52.7323	-3.42599	1.26834e-85	1.58134e-82
TRINITY_DN68942_c1_g5	7.8594	70.6552	-3.1683	2.1426e-65	1.05364e-62
TRINITY_DN68473_c3_g1	6.66826	21.1422	-1.66474	1.29796e-31	1.35197e-29
TRINITY_DN73520_c5_g1	6.2164	50.0315	-3.00868	3.11076e-110	1.12931e-106
TRINITY_DN73520_c5_g3	3.06344	28.8271	-3.2342	1.02675e-52	2.85434e-50
TRINITY_DN60861_c1_g1	0.522549	5.35405	-3.35699	1.81538e-16	8.05154e-15
TRINITY_DN60861_c1_g2	0.38266	6.54543	-4.09635	5.76468e-65	2.76864e-62
TRINITY_DN80411_c5_g5	3.29407	26.2692	-2.99543	2.29021e-58	8.24149e-56
TRINITY_DN65967_c6_g1	0.69392	6.30048	-3.18262	1.50424e-35	1.84562e-33
TRINITY_DN73263_c5_g7	1.06542	5.26266	-2.30437	2.19771e-13	7.41973e-12
TRINITY_DN74955_c2_g4	1.87357	10.7008	-2.51386	1.74298e-30	1.71425e-28
TRINITY_DN69789_c7_g2	2.2316	15.8918	-2.83214	7.97024e-42	1.29957e-39
TRINITY_DN67059_c2_g1	10.3855	21.6402	-1.05915	3.69391e-23	2.45924e-21
TRINITY_DN71062_c1_g4	398.909	11647.1	-4.86776	3.4537e-49	8.04328e-47
TRINITY_DN71062_c1_g5	327.434	7706	-4.55671	2.02324e-14	7.51522e-13
TRINITY_DN71062_c1_g6	13.3404	523.486	-5.29428	7.04536e-21	4.18487e-19
TRINITY_DN71062_c1_g1	939.724	20260.1	-4.43026	8.60937e-49	1.96063e-46
TRINITY_DN71062_c1_g2	517.647	10506.4	-4.34316	1.33745e-44	2.55546e-42
TRINITY_DN71062_c1_g3	1191.69	27534.1	-4.53014	1.25829e-55	4.04458e-53
TRINITY_DN61444_c5_g2	120.55	484.792	-2.00773	3.07167e-58	1.09262e-55
TRINITY_DN77624_c1_g5	78.7599	2662.95	-5.07942	1.53977e-17	7.38939e-16
TRINITY_DN69064_c4_g2	3.16415	11.3745	-1.84591	1.58113e-29	1.4718e-27
TRINITY_DN75414_c5_g1	0.828306	9.48657	-3.51765	6.49718e-41	1.01257e-38
TRINITY_DN71238_c2_g2	236.807	1255.07	-2.40598	9.82116e-61	3.88537e-58
TRINITY_DN71238_c2_g1	1502.43	7331.99	-2.2869	5.31218e-74	3.97386e-71
TRINITY_DN74021_c0_g1	1.1144	33.8193	-4.92351	2.1498e-14	7.97091e-13
TRINITY_DN60651_c2_g6	3.19854	12.7757	-1.99792	4.60626e-35	5.53608e-33
TRINITY_DN60651_c2_g5	3.8925	30.453	-2.96781	1.6755e-52	4.61003e-50
TRINITY_DN62071_c0_g1	8.2473	16.5763	-1.00713	8.73637e-30	8.28217e-28
TRINITY_DN70966_c0_g3	0.489486	6.36093	-3.6999	1.09273e-12	3.43987e-11
TRINITY_DN70966_c0_g2	0.296904	5.59076	-4.23498	2.45318e-08	4.52328e-07
TRINITY_DN74214_c0_g6	0.0001	5.60202	-15.7737	6.16069e-09	1.23907e-07
TRINITY_DN79600_c1_g1	3.19208	104.23	-5.02913	4.36381e-81	4.56466e-78
TRINITY_DN71113_c1_g6	1.98817	14.3494	-2.85147	3.43406e-54	1.02881e-51
TRINITY_DN67515_c6_g2	1.42992	6.04062	-2.07876	1.96398e-19	1.0651e-17
TRINITY_DN78069_c3_g2	528.6	18304.6	-5.11389	9.1224e-42	1.47767e-39
TRINITY_DN62387_c2_g1	23.3667	301.058	-3.68751	9.82022e-36	1.21577e-33
TRINITY_DN74047_c2_g2	41.7352	111.027	-1.41157	5.65327e-43	9.73207e-41
TRINITY_DN78930_c1_g1	5.69954	13.5908	-1.25372	1.93215e-13	6.54464e-12
TRINITY_DN80225_c4_g5	7.55604	42.7107	-2.4989	3.87303e-48	8.66037e-46
TRINITY_DN80225_c4_g2	8.30274	55.0378	-2.72876	8.50251e-57	2.82116e-54
TRINITY_DN65029_c3_g1	6.19993	21.3305	-1.7826	3.78773e-43	6.58484e-41
TRINITY_DN78343_c2_g1	3.60462	13.8318	-1.94007	3.58088e-10	8.51293e-09
TRINITY_DN70999_c2_g7	2.08316	43.7559	-4.39263	1.61002e-56	5.28528e-54
TRINITY_DN71650_c6_g1	2.20725	59.6607	-4.75646	2.42257e-19	1.30748e-17
TRINITY_DN75973_c2_g6	0.771223	6.47818	-3.07037	2.53407e-49	5.98054e-47
TRINITY_DN71498_c5_g7	97.3012	199.187	-1.0336	1.13939e-24	8.33148e-23
TRINITY_DN36585_c0_g1	11.1735	367.282	-5.03874	2.37741e-17	1.12345e-15
TRINITY_DN70236_c0_g7	2.45364	66.4995	-4.76035	1.26493e-53	3.70859e-51
TRINITY_DN72268_c3_g1	7.12953	19.8158	-1.47478	1.58008e-39	2.33291e-37
TRINITY_DN75337_c5_g1	1.72995	57.1933	-5.04704	3.58209e-47	7.7028e-45
TRINITY_DN77737_c4_g2	424.758	2215.68	-2.38304	9.91703e-75	7.89722e-72
TRINITY_DN79618_c3_g1	1.79844	7.78362	-2.11369	3.85616e-34	4.47761e-32
TRINITY_DN61933_c3_g4	2.27499	13.2282	-2.53968	6.69774e-06	8.23088e-05
TRINITY_DN61933_c3_g5	1.85411	7.76392	-2.06606	1.35574e-05	0.000156965
TRINITY_DN77864_c7_g1	2.35154	36.0769	-3.9394	3.12802e-55	9.8243e-53
TRINITY_DN76242_c0_g1	12.4548	31.6887	-1.34727	1.22268e-36	1.59869e-34
TRINITY_DN72500_c3_g1	2.2215	6.75931	-1.60534	4.40251e-07	6.69467e-06
TRINITY_DN69850_c0_g7	0.494927	5.85039	-3.56324	6.74201e-29	6.07426e-27
TRINITY_DN77138_c1_g4	18.3085	91.2804	-2.31779	8.12099e-36	1.00945e-33
TRINITY_DN77138_c1_g5	2.09752	32.8158	-3.96763	2.99648e-07	4.67347e-06
TRINITY_DN61439_c2_g1	1.77959	15.3064	-3.10452	5.46123e-69	3.16472e-66
TRINITY_DN64169_c5_g2	4.58912	18.1556	-1.98412	4.32032e-24	3.0507e-22
TRINITY_DN66480_c1_g1	5.91054	49.7743	-3.07404	4.8875e-36	6.11835e-34
TRINITY_DN80010_c8_g7	1.79	23.2335	-3.69818	2.6062e-46	5.40648e-44
TRINITY_DN77612_c2_g1	13.5399	39.1304	-1.53107	1.12266e-23	7.6984e-22
TRINITY_DN77163_c4_g1	3.62937	43.4038	-3.58003	1.93947e-50	4.84597e-48
TRINITY_DN65672_c4_g6	1.9258	12.5749	-2.70702	2.31473e-38	3.22108e-36
TRINITY_DN68336_c4_g8	0.229924	5.92631	-4.68791	2.7278e-13	9.11711e-12
TRINITY_DN74268_c4_g1	7.93002	30.4703	-1.94201	9.95615e-44	1.77586e-41
TRINITY_DN74994_c3_g3	1.42087	5.86651	-2.04572	2.34923e-13	7.90965e-12
TRINITY_DN70629_c2_g1	3.40618	14.242	-2.06393	8.82071e-24	6.0892e-22
TRINITY_DN70841_c1_g2	0.131885	13.536	-6.68138	1.13522e-26	9.15226e-25
TRINITY_DN79949_c3_g2	0.485976	12.7091	-4.70883	1.55139e-16	6.91548e-15
TRINITY_DN67473_c8_g1	4.54793	18.7332	-2.04232	7.87639e-34	8.98513e-32
TRINITY_DN79696_c2_g1	64.525	909.653	-3.81739	4.89263e-07	7.38628e-06
TRINITY_DN69464_c0_g1	56.6873	222.919	-1.97542	1.14069e-57	3.9661e-55
TRINITY_DN69491_c4_g1	0.405345	7.55487	-4.22018	3.1506e-26	2.50246e-24
TRINITY_DN79400_c6_g1	4.6508	39.9219	-3.10163	1.30524e-47	2.87691e-45
TRINITY_DN76451_c3_g2	2.27706	13.7527	-2.59447	4.83301e-13	1.57649e-11
TRINITY_DN70216_c4_g4	6.3112	94.4374	-3.90337	2.40727e-86	3.06322e-83
TRINITY_DN61242_c5_g2	1.69837	22.5158	-3.72871	6.83752e-49	1.56289e-46
TRINITY_DN74695_c5_g2	0.382438	5.74593	-3.90924	6.30705e-07	9.34108e-06
TRINITY_DN67629_c1_g1	0.979934	6.75809	-2.78586	4.6217e-16	1.99881e-14
TRINITY_DN64562_c6_g1	44.4767	93.5893	-1.07329	1.13229e-27	9.64524e-26
TRINITY_DN64184_c6_g1	0.731043	6.33041	-3.11427	7.48098e-34	8.56572e-32
TRINITY_DN63471_c1_g12	0.311771	5.01578	-4.00791	3.36137e-48	7.5299e-46
TRINITY_DN68435_c3_g1	6.59756	20.0968	-1.60696	1.83642e-36	2.37104e-34
TRINITY_DN78105_c5_g2	0.275843	15.6702	-5.82803	2.34428e-07	3.71828e-06
TRINITY_DN68894_c3_g1	3.66515	10.6699	-1.54161	1.73629e-31	1.78891e-29
TRINITY_DN60537_c3_g1	4.45585	9.21949	-1.04899	1.57811e-17	7.56458e-16
TRINITY_DN63033_c1_g10	0.620867	9.06506	-3.86796	7.97172e-61	3.18433e-58
TRINITY_DN62409_c0_g7	0.851461	8.30555	-3.28606	4.01435e-38	5.54245e-36
TRINITY_DN73256_c3_g6	0.205761	6.16332	-4.90466	4.81577e-13	1.57128e-11
TRINITY_DN68730_c0_g3	15.4897	124.741	-3.00956	2.37369e-58	8.51707e-56
TRINITY_DN68730_c0_g2	4.09247	39.2117	-3.26024	6.72603e-30	6.43068e-28
TRINITY_DN68730_c0_g1	14.7458	179.544	-3.60596	2.99983e-55	9.49415e-53
TRINITY_DN75280_c1_g5	6.24026	68.7886	-3.46249	1.45483e-62	6.32292e-60
TRINITY_DN71819_c2_g2	19.2024	192.435	-3.32501	2.29248e-70	1.40081e-67
TRINITY_DN71492_c2_g1	0.0001	9.40369	-16.5209	2.90131e-12	8.74938e-11
TRINITY_DN60826_c1_g6	256.461	7191.42	-4.80947	1.32899e-18	6.84066e-17
TRINITY_DN60826_c1_g2	1.28651	7.34952	-2.51418	4.8036e-18	2.39174e-16
TRINITY_DN60826_c1_g3	1157.2	26814	-4.53428	1.17694e-42	1.99548e-40
TRINITY_DN74817_c1_g2	2.25183	10.4012	-2.20758	0.00329696	0.0204229
TRINITY_DN67314_c1_g2	0.873931	9.56492	-3.45216	1.79663e-25	1.37143e-23
TRINITY_DN78609_c1_g3	12.3002	38.2977	-1.63858	1.76193e-34	2.06727e-32
TRINITY_DN74505_c1_g2	38.8168	89.7013	-1.20845	7.72349e-40	1.16258e-37
TRINITY_DN79060_c1_g3	26.2217	58.6097	-1.16038	4.3614e-28	3.7991e-26
TRINITY_DN78698_c2_g1	1.38592	6.57083	-2.24523	5.44343e-10	1.25987e-08
TRINITY_DN68992_c3_g2	27.6863	102.901	-1.89401	1.91505e-59	7.25081e-57
TRINITY_DN78117_c7_g1	4.84913	21.9104	-2.17582	9.84208e-20	5.42814e-18
TRINITY_DN79602_c1_g2	0.418476	5.84889	-3.80494	6.85288e-26	5.35353e-24
TRINITY_DN65457_c0_g2	3.39488	6.97451	-1.03873	5.95751e-05	0.000601506
TRINITY_DN73480_c0_g1	0.32606	7.1846	-4.4617	4.24422e-20	2.39866e-18
TRINITY_DN78338_c3_g3	0.86299	8.34093	-3.27279	1.98656e-15	8.10588e-14
TRINITY_DN61933_c2_g2	8.72805	30.9108	-1.82438	2.81656e-09	5.93057e-08
TRINITY_DN70127_c6_g1	0.944953	21.918	-4.53573	1.17247e-68	6.69996e-66
TRINITY_DN62236_c5_g2	9.16832	322.375	-5.13594	2.9882e-118	1.53682e-114
TRINITY_DN79575_c4_g2	1.19956	27.0576	-4.49545	5.86482e-88	7.86848e-85
TRINITY_DN80062_c1_g1	2.44432	18.5085	-2.92068	1.17985e-36	1.54433e-34
TRINITY_DN75346_c0_g7	21.3347	216.714	-3.34451	1.4465e-73	1.06275e-70
TRINITY_DN68389_c0_g3	3.27215	9.87945	-1.59419	1.96664e-13	6.656e-12
TRINITY_DN68389_c0_g2	20.8327	46.1009	-1.14594	4.91429e-21	2.9474e-19
TRINITY_DN66482_c0_g3	2.11803	7.09608	-1.7443	2.98576e-36	3.79152e-34
TRINITY_DN71902_c5_g1	0.234316	5.03866	-4.42651	8.36385e-07	1.21183e-05
TRINITY_DN74286_c1_g12	0.0001	16.4701	-17.3295	7.95221e-14	2.79723e-12
TRINITY_DN74064_c0_g1	8.91422	34.2651	-1.94256	2.09965e-56	6.85612e-54
TRINITY_DN68369_c2_g3	1.97939	28.3314	-3.83927	4.3218e-49	1.00083e-46
TRINITY_DN76673_c8_g1	4.47038	17.6807	-1.98371	4.36265e-21	2.62933e-19
TRINITY_DN72056_c4_g5	11.5045	64.4902	-2.48688	7.09852e-26	5.53492e-24
TRINITY_DN70906_c3_g4	1.39845	21.934	-3.97126	8.75763e-40	1.30551e-37
TRINITY_DN71254_c1_g1	0.072487	7.20013	-6.63416	9.46111e-23	6.19849e-21
TRINITY_DN73543_c2_g1	25.8977	79.0965	-1.61079	2.85543e-45	5.61224e-43
TRINITY_DN70848_c0_g4	22.0997	54.4344	-1.30049	3.2115e-17	1.50379e-15
TRINITY_DN63797_c3_g3	0.251946	5.64493	-4.48577	9.45153e-17	4.27487e-15
TRINITY_DN66977_c10_g6	4.60045	16.3655	-1.83081	2.56746e-18	1.30199e-16
TRINITY_DN66977_c10_g3	4.734	14.8509	-1.64942	7.60213e-41	1.18179e-38
TRINITY_DN73335_c4_g2	0.334923	17.1251	-5.67614	3.56078e-14	1.2923e-12
TRINITY_DN73215_c2_g1	4.82793	11.7061	-1.27779	1.50747e-20	8.74791e-19
TRINITY_DN71024_c1_g3	0.923163	9.75075	-3.40086	1.8672e-49	4.43213e-47
TRINITY_DN71024_c1_g1	39.1016	470.265	-3.58817	1.76366e-56	5.77428e-54
TRINITY_DN71024_c1_g7	1.61047	23.0566	-3.83963	1.62181e-55	5.18604e-53
TRINITY_DN75856_c0_g2	50.1135	190.195	-1.92421	1.62472e-57	5.61739e-55
TRINITY_DN75856_c0_g7	52.6604	226.732	-2.1062	6.22096e-60	2.38466e-57
TRINITY_DN71603_c0_g1	11.4538	39.4879	-1.78559	4.70304e-36	5.9054e-34
TRINITY_DN65992_c2_g1	1.23875	5.99195	-2.27414	2.14451e-24	1.54614e-22
TRINITY_DN67906_c0_g8	5.56719	57.0263	-3.35661	6.85059e-05	0.000682906
TRINITY_DN67906_c0_g7	20.3218	1063.86	-5.71013	2.26962e-10	5.50483e-09
TRINITY_DN67906_c0_g5	306.262	14587.4	-5.57382	3.96353e-09	8.18646e-08
TRINITY_DN67953_c0_g7	1.16619	5.06515	-2.1188	1.93518e-15	7.90932e-14
TRINITY_DN70693_c3_g1	0.37701	9.91853	-4.71745	6.23443e-68	3.4201e-65
TRINITY_DN64475_c0_g1	3.86775	14.3563	-1.89212	1.95085e-44	3.67067e-42
TRINITY_DN64475_c0_g3	5.33411	19.084	-1.83904	4.89214e-47	1.04471e-44
TRINITY_DN80239_c2_g3	2.01402	5.1603	-1.35738	3.31198e-18	1.66655e-16
TRINITY_DN72625_c1_g1	2.25316	21.8142	-3.27525	7.74465e-40	1.16435e-37
TRINITY_DN72625_c1_g7	0.625679	7.06675	-3.49755	5.06406e-10	1.1767e-08
TRINITY_DN76115_c0_g4	0.44534	6.38123	-3.84086	1.68729e-09	3.66403e-08
TRINITY_DN60063_c0_g1	2.434	9.50644	-1.96557	4.06495e-12	1.20843e-10
TRINITY_DN60063_c0_g2	2.53412	6.70014	-1.40271	2.51333e-24	1.80467e-22
TRINITY_DN76946_c3_g3	2.19729	14.6883	-2.74087	9.96971e-43	1.69968e-40
TRINITY_DN69723_c2_g3	5.29978	17.2765	-1.70481	2.36771e-24	1.70308e-22
TRINITY_DN68370_c4_g2	3.83528	9.31778	-1.28065	3.23214e-37	4.3176e-35
TRINITY_DN68370_c4_g5	2.07459	5.53599	-1.41601	1.15245e-19	6.33623e-18
TRINITY_DN66497_c6_g8	14.0817	62.685	-2.1543	2.16617e-31	2.21886e-29
TRINITY_DN66497_c6_g2	47.584	183.906	-1.95042	1.47728e-45	2.96009e-43
TRINITY_DN77420_c5_g3	0.272363	6.29228	-4.52998	4.01754e-61	1.62587e-58
TRINITY_DN65108_c6_g1	56.6197	199.746	-1.81879	2.85577e-32	3.05716e-30
TRINITY_DN63677_c4_g4	3.76772	11.8907	-1.65807	6.14819e-29	5.55547e-27
TRINITY_DN62319_c6_g1	2.10193	49.9134	-4.56964	1.51728e-80	1.54777e-77
TRINITY_DN70109_c6_g4	0.4015	7.41922	-4.2078	6.40189e-05	0.000641754
TRINITY_DN77076_c3_g1	1.58995	48.4343	-4.92898	1.36506e-83	1.5601e-80
TRINITY_DN77092_c2_g1	110.463	291.088	-1.39788	8.26331e-44	1.48248e-41
TRINITY_DN63389_c6_g2	3.36049	14.281	-2.08736	9.55895e-37	1.2592e-34
TRINITY_DN72007_c1_g8	1.70761	5.55712	-1.70235	9.8769e-08	1.66092e-06
TRINITY_DN69775_c2_g1	5.18025	16.7151	-1.69006	3.04911e-20	1.73515e-18
TRINITY_DN64645_c2_g1	14.6473	34.6166	-1.24083	6.41817e-32	6.79418e-30
TRINITY_DN62316_c5_g1	0.771061	7.29913	-3.24281	1.38047e-39	2.04064e-37
TRINITY_DN71115_c8_g3	0.649544	7.84126	-3.59359	1.61122e-21	9.92385e-20
TRINITY_DN63872_c2_g1	2.27576	5.85097	-1.36233	2.2171e-09	4.73458e-08
TRINITY_DN77416_c7_g3	7.42736	27.4871	-1.88783	0.000672925	0.00520784
TRINITY_DN65601_c1_g2	2.04714	8.08287	-1.98126	1.44935e-12	4.50049e-11
TRINITY_DN65754_c4_g2	2.06059	30.8012	-3.90185	1.55078e-72	1.07536e-69
TRINITY_DN65754_c4_g3	2.3933	8.81182	-1.88044	2.00378e-15	8.17344e-14
TRINITY_DN70321_c5_g1	0.774553	12.9781	-4.06657	5.23112e-66	2.6141e-63
TRINITY_DN76855_c4_g1	4.06668	8.9344	-1.13552	5.51872e-24	3.86376e-22
TRINITY_DN79381_c4_g9	1.46864	6.63868	-2.17642	0.000109731	0.00104604
TRINITY_DN79381_c4_g5	3.96367	13.5686	-1.77536	4.25492e-06	5.42943e-05
TRINITY_DN62097_c5_g1	2.06362	40.082	-4.2797	3.82102e-70	2.31192e-67
TRINITY_DN62097_c5_g7	0.767476	20.2156	-4.71921	8.54959e-33	9.3388e-31
TRINITY_DN64992_c3_g1	29.5169	64.3224	-1.12378	4.16469e-35	5.01514e-33
TRINITY_DN75153_c0_g2	26.0084	99.5578	-1.93656	6.89244e-43	1.18488e-40
TRINITY_DN75153_c0_g1	75.3075	198.52	-1.39842	5.55493e-34	6.3969e-32
TRINITY_DN75153_c0_g4	127.745	423.303	-1.72842	1.21586e-41	1.96177e-39
TRINITY_DN70611_c4_g2	18.6021	45.9471	-1.30451	1.37667e-42	2.32453e-40
TRINITY_DN79030_c0_g5	1.15753	6.26646	-2.4366	7.3235e-26	5.70198e-24
TRINITY_DN79030_c0_g1	1.38862	7.18078	-2.37049	5.448e-44	9.96226e-42
TRINITY_DN65375_c2_g11	0.438532	9.60054	-4.45236	8.50102e-47	1.806e-44
TRINITY_DN74299_c0_g2	46.5872	908.799	-4.28596	9.8602e-109	3.28934e-105
TRINITY_DN74299_c0_g3	44.488	773.051	-4.11908	1.82612e-77	1.62158e-74
TRINITY_DN76865_c3_g1	46.9002	380.179	-3.01901	2.51252e-66	1.28682e-63
TRINITY_DN68461_c5_g2	1.57206	23.6864	-3.91333	5.81485e-55	1.79433e-52
TRINITY_DN68750_c2_g1	22.8797	79.1651	-1.7908	1.79875e-51	4.684e-49
TRINITY_DN78365_c3_g4	14.1471	61.2397	-2.11396	2.50656e-57	8.52306e-55
TRINITY_DN63338_c2_g1	2.87588	5.7576	-1.00146	0.000332902	0.00279621
TRINITY_DN68768_c7_g1	2.63286	74.0284	-4.81337	2.85844e-75	2.35213e-72
TRINITY_DN68768_c7_g2	1.91281	7.27227	-1.92671	4.9625e-29	4.50387e-27
TRINITY_DN75172_c6_g1	2.92285	19.0093	-2.70126	4.43388e-63	1.97573e-60
TRINITY_DN71600_c5_g3	0.776408	6.55177	-3.077	4.65002e-19	2.46651e-17
TRINITY_DN70132_c0_g7	3.01424	20.8523	-2.79034	2.48689e-39	3.62408e-37
TRINITY_DN64274_c3_g1	75.5873	188.898	-1.32139	3.79233e-31	3.85577e-29
TRINITY_DN64724_c3_g8	27.5921	534.186	-4.27501	8.60598e-102	1.96712e-98
TRINITY_DN58908_c0_g1	153.065	481.906	-1.6546	9.09647e-46	1.83462e-43
TRINITY_DN66306_c3_g3	2.38343	6.09879	-1.35548	2.09408e-05	0.000232797
TRINITY_DN73593_c5_g3	2.40401	6.8857	-1.51816	1.00059e-26	8.08272e-25
TRINITY_DN75511_c6_g1	2.80166	6.19834	-1.1456	4.25051e-20	2.40112e-18
TRINITY_DN58608_c0_g1	15.8278	87.2659	-2.46295	1.07244e-49	2.57533e-47
TRINITY_DN69985_c2_g1	1.27855	8.07011	-2.65808	2.45275e-08	4.52328e-07
TRINITY_DN64860_c0_g1	4.35848	94.2695	-4.4349	6.37735e-18	3.15749e-16
TRINITY_DN61413_c0_g1	0.566132	13.0182	-4.52325	5.09269e-71	3.19084e-68
TRINITY_DN80688_c13_g1	10.7124	185.945	-4.11752	9.84183e-75	7.88823e-72
TRINITY_DN80161_c4_g1	0.380168	5.33577	-3.81099	3.40726e-10	8.12051e-09
TRINITY_DN64056_c7_g1	1.89116	10.8282	-2.51744	6.1483e-52	1.65336e-49
TRINITY_DN66916_c11_g4	1.69136	5.05704	-1.58011	2.0446e-05	0.00022783
TRINITY_DN75797_c2_g5	2.52331	17.9872	-2.83358	1.81366e-22	1.16838e-20
TRINITY_DN69879_c5_g1	26.2216	101.165	-1.94789	1.82764e-42	3.0734e-40
TRINITY_DN63152_c5_g4	13.7758	46.9067	-1.76766	4.95174e-20	2.78474e-18
TRINITY_DN75346_c0_g4	83.1396	677.882	-3.02743	1.73811e-39	2.56011e-37
TRINITY_DN72493_c0_g2	146.116	593.502	-2.02214	2.98189e-53	8.51984e-51
TRINITY_DN72493_c0_g1	57.6546	268.442	-2.2191	1.44081e-71	9.40957e-69
TRINITY_DN72493_c0_g4	164.239	754.179	-2.19911	5.2033e-45	1.00982e-42
TRINITY_DN79221_c2_g3	3.67728	8.72671	-1.2468	1.63287e-05	0.000185843
TRINITY_DN69789_c4_g1	68.4134	163.21	-1.25438	4.07794e-35	4.91547e-33
TRINITY_DN77550_c0_g3	1.68612	8.82848	-2.38846	1.30813e-42	2.21183e-40
TRINITY_DN64563_c4_g1	1.52239	6.36232	-2.06322	8.96869e-46	1.81181e-43
TRINITY_DN69241_c4_g1	18.819	66.5526	-1.8223	7.02524e-44	1.27332e-41
TRINITY_DN63045_c5_g7	3.34991	71.1199	-4.40806	2.06154e-71	1.3253e-68
TRINITY_DN70712_c1_g7	1.50005	8.5755	-2.51521	6.65804e-10	1.52413e-08
TRINITY_DN74268_c4_g2	7.9873	30.0296	-1.91061	3.77235e-18	1.88818e-16
TRINITY_DN74268_c4_g3	5.70919	22.8887	-2.00327	7.30446e-30	6.97291e-28
TRINITY_DN65434_c0_g1	2.80583	20.3485	-2.85842	1.21619e-21	7.55868e-20
TRINITY_DN61771_c1_g5	0.976312	9.09866	-3.22024	1.48681e-35	1.82606e-33
TRINITY_DN61771_c1_g1	3.02275	32.0178	-3.40494	1.28572e-106	3.77853e-103
TRINITY_DN64292_c7_g10	38.6525	80.3814	-1.0563	5.72779e-29	5.18319e-27
TRINITY_DN78696_c2_g1	0.639714	12.302	-4.26532	6.25173e-65	2.99092e-62
TRINITY_DN78696_c2_g3	0.801488	11.9425	-3.89727	1.3633e-45	2.73616e-43
TRINITY_DN71724_c1_g1	170.35	845.899	-2.31198	3.01905e-66	1.53352e-63
TRINITY_DN71724_c1_g3	381.535	1811.9	-2.24762	6.28683e-62	2.66663e-59
TRINITY_DN71724_c1_g2	79.8028	359.423	-2.17117	1.33957e-54	4.07252e-52
TRINITY_DN71724_c1_g5	165.122	822.261	-2.31607	1.62592e-35	1.99293e-33
TRINITY_DN63477_c4_g3	2.84724	13.8154	-2.27864	2.3802e-55	7.5915e-53
TRINITY_DN66705_c1_g1	3.72046	31.5949	-3.08614	2.37286e-36	3.02879e-34
TRINITY_DN66494_c3_g4	1.70709	5.10896	-1.58149	5.80152e-15	2.26466e-13
TRINITY_DN77030_c7_g3	2.91274	8.25773	-1.50337	1.89524e-11	5.22753e-10
TRINITY_DN66978_c2_g3	2.99845	48.6941	-4.02146	1.50092e-06	2.08158e-05
TRINITY_DN63023_c4_g1	2.15173	8.40186	-1.96521	1.49932e-17	7.2037e-16
TRINITY_DN71562_c0_g1	3.86428	20.6898	-2.42064	6.14602e-67	3.1741e-64
TRINITY_DN72967_c0_g1	17.2107	54.147	-1.65357	6.54191e-44	1.18921e-41
TRINITY_DN78454_c0_g2	1.98098	6.66255	-1.74986	6.84494e-17	3.12802e-15
TRINITY_DN69043_c1_g1	131.033	978.966	-2.90133	2.28527e-66	1.17531e-63
TRINITY_DN63083_c4_g1	3.83452	10.7263	-1.48403	1.35568e-26	1.08941e-24
TRINITY_DN66234_c0_g1	1.08231	6.75828	-2.64255	1.53342e-26	1.22903e-24
TRINITY_DN69086_c0_g1	4.71032	19.4285	-2.04427	5.35551e-20	3.00198e-18
TRINITY_DN69086_c0_g2	66.5109	317.839	-2.25664	8.82675e-46	1.78606e-43
TRINITY_DN69086_c0_g3	17.2169	118.878	-2.78759	1.24318e-62	5.42216e-60
TRINITY_DN71215_c0_g1	1.01587	5.23679	-2.36596	2.42128e-43	4.24518e-41
TRINITY_DN65564_c1_g1	10.4359	33.2185	-1.67043	2.54498e-32	2.73394e-30
TRINITY_DN79600_c1_g2	3.42668	55.3555	-4.01384	5.65043e-53	1.58509e-50
TRINITY_DN74251_c3_g1	0.735904	20.3038	-4.78609	6.65821e-18	3.29127e-16
TRINITY_DN79109_c0_g3	221.233	507.85	-1.19883	6.58927e-29	5.94533e-27
TRINITY_DN60372_c1_g1	61.69	198.626	-1.68695	5.69243e-38	7.78961e-36
TRINITY_DN66804_c7_g5	0.301805	12.8784	-5.4152	9.3076e-08	1.57118e-06
TRINITY_DN59039_c0_g1	1.69684	41.5871	-4.61522	6.26211e-62	2.6653e-59
TRINITY_DN63662_c3_g3	0.798037	6.66604	-3.0623	4.51792e-49	1.04429e-46
TRINITY_DN63662_c3_g1	1.65903	9.44724	-2.50955	2.89559e-13	9.65935e-12
TRINITY_DN69713_c0_g1	0.657541	18.3647	-4.80371	1.67923e-64	7.8511e-62
TRINITY_DN73267_c6_g2	1.91593	5.54914	-1.53422	3.50539e-07	5.40843e-06
TRINITY_DN41447_c0_g1	3.18827	8.99644	-1.49658	9.76415e-23	6.39363e-21
TRINITY_DN75280_c1_g2	10.1675	92.634	-3.18758	2.32743e-06	3.11716e-05
TRINITY_DN75280_c1_g3	56.6352	947.012	-4.06361	7.40531e-06	9.02048e-05
TRINITY_DN76942_c0_g2	0.759689	10.9692	-3.85191	3.25239e-07	5.04836e-06
TRINITY_DN74778_c4_g2	0.315979	13.8779	-5.45681	3.04444e-74	2.3258e-71
TRINITY_DN66827_c7_g1	5.33862	45.7976	-3.10073	2.14634e-57	7.35902e-55
TRINITY_DN62373_c1_g4	0.752047	6.4017	-3.08956	4.21474e-13	1.38506e-11
TRINITY_DN76286_c0_g7	5.61002	11.922	-1.08755	1.52858e-21	9.43369e-20
TRINITY_DN76286_c0_g4	5.27025	10.8904	-1.04712	3.15098e-30	3.06243e-28
TRINITY_DN72146_c1_g4	0.384697	10.8899	-4.82313	8.40794e-21	4.95607e-19
TRINITY_DN67845_c2_g1	0.209442	7.78494	-5.21607	3.68963e-06	4.76425e-05
TRINITY_DN68353_c2_g1	1.10428	21.2917	-4.26911	3.08704e-43	5.38948e-41
TRINITY_DN73856_c2_g2	6.42138	13.6894	-1.0921	1.54713e-14	5.79908e-13
TRINITY_DN72401_c2_g1	12.7962	31.8701	-1.31649	5.19916e-28	4.51292e-26
TRINITY_DN72161_c1_g1	2.68071	8.93263	-1.73647	3.07102e-12	9.23407e-11
TRINITY_DN62165_c3_g1	0.467854	6.79562	-3.86047	1.96142e-11	5.39199e-10
TRINITY_DN70623_c3_g1	47.8909	144.551	-1.59376	5.4697e-40	8.28381e-38
TRINITY_DN70623_c3_g5	3.91513	8.13766	-1.05555	7.3841e-06	8.99908e-05
TRINITY_DN127863_c0_g1	1.98672	25.8559	-3.70203	3.05856e-90	4.33932e-87
TRINITY_DN65617_c7_g1	99.3233	1567.42	-3.98012	7.82779e-47	1.66585e-44
TRINITY_DN72582_c4_g6	1.76141	24.9949	-3.82683	5.82684e-30	5.58829e-28
TRINITY_DN69500_c1_g1	1.47209	7.76884	-2.39983	1.07128e-71	7.07107e-69
TRINITY_DN70086_c5_g5	2.19273	7.47131	-1.76863	9.43322e-30	8.92223e-28
TRINITY_DN80273_c5_g2	2.51848	7.58262	-1.59014	4.54464e-12	1.34295e-10
TRINITY_DN73639_c2_g1	2.56652	7.01533	-1.4507	1.26505e-22	8.21826e-21
TRINITY_DN60826_c0_g2	1118.02	29028.8	-4.69847	5.02144e-45	9.76066e-43
TRINITY_DN73280_c4_g6	15.3362	68.5424	-2.16006	5.43213e-44	9.94798e-42
TRINITY_DN70132_c0_g3	5.5066	30.9756	-2.4919	7.14419e-33	7.83835e-31
TRINITY_DN65607_c2_g1	0.882659	5.37099	-2.60526	1.17227e-07	1.94742e-06
TRINITY_DN68089_c2_g1	52.9141	732.709	-3.79152	4.62406e-10	1.08056e-08
TRINITY_DN74251_c3_g2	1.27139	11.0863	-3.1243	2.62318e-17	1.23628e-15
TRINITY_DN79301_c2_g4	0.749932	5.70567	-2.92756	5.95561e-08	1.04034e-06
TRINITY_DN61086_c0_g1	0.85345	20.2274	-4.56686	6.9295e-93	1.08268e-89
TRINITY_DN60244_c4_g1	10.0064	47.5479	-2.24847	4.68341e-17	2.16834e-15
TRINITY_DN69071_c5_g2	13.3292	210.372	-3.98028	7.48855e-13	2.39089e-11
TRINITY_DN79987_c0_g2	6.97319	17.7479	-1.34776	8.50416e-42	1.38115e-39
TRINITY_DN62495_c4_g1	0.768236	15.9656	-4.37727	1.12082e-31	1.17042e-29
TRINITY_DN61070_c6_g2	2.34587	111.113	-5.56576	9.9013e-121	5.55512e-117
TRINITY_DN72283_c0_g1	0.416771	5.2245	-3.64797	4.23194e-58	1.49244e-55
TRINITY_DN73893_c7_g2	2.09788	14.0532	-2.7439	2.12198e-25	1.61379e-23
TRINITY_DN75999_c4_g4	0.624314	5.31597	-3.08999	4.73318e-09	9.66614e-08
TRINITY_DN75323_c1_g4	0.852821	8.35955	-3.29311	2.25641e-23	1.52026e-21
TRINITY_DN75323_c1_g2	0.967392	7.61002	-2.97573	1.64274e-71	1.06718e-68
TRINITY_DN75323_c1_g3	0.362043	5.07345	-3.80873	7.4391e-47	1.58587e-44
TRINITY_DN24507_c0_g1	0.80984	22.1356	-4.77259	3.10102e-85	3.75256e-82
TRINITY_DN64211_c3_g1	4.79894	16.9912	-1.824	1.24438e-18	6.42389e-17
TRINITY_DN73265_c3_g3	34.7755	70.7318	-1.02429	8.84051e-31	8.80705e-29
TRINITY_DN75746_c2_g1	2.78286	5.70028	-1.03446	1.35694e-08	2.60074e-07
TRINITY_DN80561_c19_g1	6.87411	33.0454	-2.2652	8.01622e-33	8.77172e-31
TRINITY_DN74083_c2_g2	3.07995	11.1065	-1.85042	7.25753e-32	7.66299e-30
TRINITY_DN76732_c3_g1	0.0690007	6.53942	-6.56641	1.47064e-09	3.21107e-08
TRINITY_DN61220_c4_g4	4.40156	9.64076	-1.13113	1.90429e-09	4.10493e-08
TRINITY_DN61559_c0_g1	76.0036	153.619	-1.01521	8.88078e-11	2.262e-09
TRINITY_DN67080_c5_g1	8.19209	41.184	-2.32978	6.52253e-46	1.32852e-43
TRINITY_DN76945_c8_g1	0.655564	6.32841	-3.27104	2.34858e-51	6.06459e-49
TRINITY_DN67347_c1_g2	1.01265	7.32297	-2.85429	8.51455e-43	1.45562e-40
TRINITY_DN62138_c3_g1	0.809885	17.9612	-4.47103	1.74756e-129	1.19835e-125
TRINITY_DN69449_c3_g2	0.339326	7.91466	-4.54378	2.3316e-20	1.33732e-18
TRINITY_DN69449_c3_g1	1.63226	21.1658	-3.6968	7.99391e-28	6.86636e-26
TRINITY_DN72418_c3_g10	0.548956	304.988	-9.11785	4.56335e-68	2.51455e-65
TRINITY_DN60554_c2_g1	28.9388	164.468	-2.50673	3.45839e-47	7.44977e-45
TRINITY_DN61153_c2_g2	1.02869	6.27644	-2.60913	1.44337e-48	3.26894e-46
TRINITY_DN72185_c1_g2	1.93247	27.5335	-3.83267	1.27202e-99	2.45324e-96
TRINITY_DN68116_c5_g1	48.8211	132.926	-1.44504	1.33096e-35	1.6379e-33
TRINITY_DN79655_c0_g2	8.32114	22.6269	-1.44319	1.29442e-34	1.52745e-32
TRINITY_DN70490_c6_g2	0.0764207	23.7261	-8.2783	3.96379e-14	1.43392e-12
TRINITY_DN73200_c2_g1	2.96223	14.2763	-2.26886	6.34309e-12	1.84698e-10
TRINITY_DN70408_c6_g2	0.32638	5.82428	-4.15745	4.46975e-15	1.76546e-13
TRINITY_DN70408_c6_g1	0.841007	16.7523	-4.3161	1.83014e-44	3.45936e-42
TRINITY_DN80094_c4_g2	2.17638	18.7155	-3.10423	1.15951e-30	1.14955e-28
TRINITY_DN78036_c0_g1	0.206422	6.58815	-4.99621	2.16515e-08	4.02443e-07
TRINITY_DN71671_c1_g1	5.78386	12.3172	-1.09057	6.18546e-34	7.10212e-32
TRINITY_DN71006_c0_g1	14.9028	54.4952	-1.87055	6.97046e-52	1.86631e-49
TRINITY_DN77506_c1_g1	11.0407	66.3139	-2.58648	5.63916e-52	1.51975e-49
TRINITY_DN77506_c1_g3	14.0508	97.074	-2.78843	7.52216e-96	1.32638e-92
TRINITY_DN76516_c5_g3	3.61749	84.2761	-4.54206	1.41308e-15	5.84512e-14
TRINITY_DN74015_c2_g2	44.502	531.8	-3.57894	9.13174e-11	2.32256e-09
TRINITY_DN72537_c3_g2	0.391179	5.58606	-3.83593	4.11538e-25	3.09169e-23
TRINITY_DN71719_c9_g1	0.275436	5.69477	-4.36985	5.73049e-45	1.11039e-42
TRINITY_DN64372_c2_g5	10.9601	57.5301	-2.39206	5.14142e-31	5.1805e-29
TRINITY_DN76565_c2_g5	0.0287113	15.9851	-9.12089	1.87883e-22	1.20973e-20
TRINITY_DN75660_c0_g2	7.49885	20.2684	-1.43449	4.53037e-25	3.38697e-23
TRINITY_DN73917_c4_g2	3.71411	7.43469	-1.00126	1.22996e-10	3.07444e-09
TRINITY_DN76801_c1_g1	0.401675	10.2824	-4.678	5.55572e-34	6.3969e-32
TRINITY_DN66284_c1_g1	7.76794	33.406	-2.1045	6.07654e-25	4.52645e-23
TRINITY_DN69271_c3_g3	54.9876	207.094	-1.91311	4.61654e-49	1.06509e-46
TRINITY_DN60754_c1_g1	7.44574	106.316	-3.8358	1.68212e-100	3.51908e-97
TRINITY_DN80388_c3_g2	2.13397	7.67294	-1.84624	1.81058e-11	5.00296e-10
TRINITY_DN49240_c0_g1	3.58999	7.70368	-1.10157	1.9944e-05	0.000222698
TRINITY_DN70457_c3_g1	2.22896	34.7933	-3.96437	1.83493e-86	2.35924e-83
TRINITY_DN70457_c3_g3	1.18215	8.0594	-2.76926	3.4203e-15	1.36758e-13
TRINITY_DN71279_c2_g1	6.61574	23.5707	-1.83302	1.70516e-31	1.75978e-29
TRINITY_DN72807_c8_g2	21.989	72.6037	-1.72326	4.71653e-31	4.77185e-29
TRINITY_DN79388_c6_g2	2.26961	6.09516	-1.42522	7.48591e-25	5.55619e-23
TRINITY_DN65353_c3_g2	0.929032	25.7665	-4.79362	9.10693e-38	1.23661e-35
TRINITY_DN65353_c3_g3	0.344591	10.5842	-4.94088	1.39921e-19	7.66562e-18
TRINITY_DN79937_c7_g1	7.14678	22.1691	-1.63318	2.18356e-29	2.02038e-27
TRINITY_DN68120_c6_g2	6.21968	26.8843	-2.11185	3.00871e-34	3.50017e-32
TRINITY_DN76158_c0_g1	327.359	691.69	-1.07925	9.05346e-34	1.02993e-31
TRINITY_DN76158_c0_g2	578.465	1179.97	-1.02844	3.74702e-19	2.00129e-17
TRINITY_DN79685_c6_g4	0.360008	8.88899	-4.62592	6.4242e-07	9.49293e-06
TRINITY_DN60694_c0_g3	0.994079	5.01185	-2.33391	8.46112e-21	4.98028e-19
TRINITY_DN65880_c3_g1	1.17137	57.6128	-5.62012	1.37538e-88	1.90746e-85
TRINITY_DN77092_c2_g2	79.642	253.797	-1.67207	9.3147e-50	2.24995e-47
TRINITY_DN77368_c1_g1	1.55992	12.1158	-2.95735	3.89666e-19	2.07583e-17
TRINITY_DN66829_c5_g1	1.33187	26.3183	-4.30454	3.89579e-61	1.58178e-58
TRINITY_DN60776_c6_g2	8.70445	29.2752	-1.74985	5.79751e-37	7.68628e-35
TRINITY_DN60776_c6_g1	5.32883	23.8619	-2.16282	1.0305e-15	4.31611e-14
TRINITY_DN71117_c2_g2	3.2492	20.4491	-2.65388	1.47117e-36	1.91346e-34
TRINITY_DN75746_c3_g1	0.341403	6.63728	-4.28104	2.14439e-12	6.54672e-11
TRINITY_DN61387_c6_g4	0.314301	6.62874	-4.39852	5.95983e-41	9.31174e-39
TRINITY_DN64685_c3_g2	1.33766	41.5148	-4.95585	1.67697e-52	4.61003e-50
TRINITY_DN64685_c3_g1	6.9807	181.113	-4.69738	5.57111e-78	5.05623e-75
TRINITY_DN69405_c1_g1	12.9598	74.5014	-2.52322	6.09198e-74	4.52976e-71
TRINITY_DN73307_c3_g1	10.8415	21.7792	-1.00639	1.41421e-38	1.9904e-36
TRINITY_DN67208_c6_g1	0.153846	10.3342	-6.0698	3.44537e-59	1.29654e-56
TRINITY_DN66633_c4_g2	0.528133	5.45493	-3.36859	0.000118422	0.00112007
TRINITY_DN74851_c8_g1	116.007	8116.32	-6.12855	4.36388e-24	3.07793e-22
TRINITY_DN69959_c1_g1	204.467	764.814	-1.90324	3.00036e-53	8.55282e-51
TRINITY_DN70773_c6_g1	1.44907	11.2224	-2.95318	6.49434e-71	4.0485e-68
TRINITY_DN65916_c1_g1	0.516173	7.15746	-3.79352	2.50487e-18	1.27077e-16
TRINITY_DN79221_c3_g1	15.3411	55.472	-1.85435	1.7339e-18	8.86932e-17
TRINITY_DN77177_c8_g1	3.51856	79.7817	-4.503	3.83505e-19	2.04389e-17
TRINITY_DN79137_c2_g4	2.3354	21.0237	-3.17027	1.08646e-05	0.000128181
TRINITY_DN60667_c13_g1	0.193955	10.7588	-5.79365	2.05454e-49	4.86744e-47
TRINITY_DN60341_c5_g3	1.12653	5.14507	-2.19131	2.06502e-25	1.57144e-23
TRINITY_DN65349_c1_g1	17.3359	218.836	-3.65801	3.58089e-103	8.83986e-100
TRINITY_DN80295_c10_g2	0.534649	7.08641	-3.72839	4.25844e-11	1.12819e-09
TRINITY_DN79893_c1_g1	1.79992	7.39029	-2.0377	3.21238e-24	2.2893e-22
TRINITY_DN75525_c5_g1	5.32948	10.7064	-1.00641	1.62334e-05	0.000184912
TRINITY_DN72214_c2_g1	1.45266	11.6879	-3.00825	3.09341e-72	2.09792e-69
TRINITY_DN72214_c2_g3	0.269968	8.8969	-5.04244	4.46269e-34	5.16246e-32
TRINITY_DN78856_c0_g2	0.0949353	10.1182	-6.73579	6.38378e-11	1.65607e-09
TRINITY_DN79728_c5_g2	0.926038	5.62236	-2.60203	5.50282e-13	1.78366e-11
TRINITY_DN74115_c6_g1	1.09021	10.7978	-3.30807	5.55287e-10	1.28424e-08
TRINITY_DN68553_c5_g6	11.197	425.643	-5.24845	3.03951e-166	5.35957e-162
TRINITY_DN77590_c2_g1	0.83753	9.19584	-3.45677	5.34443e-50	1.30627e-47
TRINITY_DN74076_c0_g1	1.03723	19.7451	-4.25069	2.26504e-115	9.64058e-112
TRINITY_DN68613_c3_g2	7.2483	20.9961	-1.53441	4.72381e-42	7.76385e-40
TRINITY_DN68613_c3_g3	6.67366	19.2545	-1.52865	1.55045e-31	1.60145e-29
TRINITY_DN73869_c5_g5	4.88729	75.1916	-3.94347	8.00566e-09	1.58917e-07
TRINITY_DN72057_c6_g1	25.5122	207.169	-3.02154	1.22123e-101	2.74068e-98
TRINITY_DN79252_c0_g5	1.3665	6.63882	-2.28045	2.87388e-15	1.15848e-13
TRINITY_DN70993_c2_g4	2.47341	6.33004	-1.35571	9.89882e-06	0.000117551
TRINITY_DN76351_c2_g1	48.1108	100.632	-1.06465	3.2903e-36	4.16111e-34
TRINITY_DN77814_c4_g1	10.4924	46.9739	-2.16251	3.03903e-55	9.59363e-53
TRINITY_DN80288_c3_g7	5.7905	196.946	-5.08797	1.35124e-17	6.52267e-16
TRINITY_DN67401_c6_g1	0.856595	6.28453	-2.87512	3.69092e-36	4.65822e-34
TRINITY_DN63871_c3_g2	5.81248	16.715	-1.52392	4.88639e-38	6.7164e-36
TRINITY_DN72132_c6_g3	0.787964	11.6587	-3.88713	4.34456e-43	7.51056e-41
TRINITY_DN61794_c1_g2	0.702734	5.20258	-2.88818	3.74092e-08	6.72805e-07
TRINITY_DN79149_c1_g2	71.5331	941.385	-3.7181	1.10992e-98	2.10768e-95
TRINITY_DN79149_c1_g3	1.3722	7.26994	-2.40545	6.41509e-14	2.27339e-12
TRINITY_DN77385_c10_g1	6.67155	15.4164	-1.20838	5.64985e-09	1.14098e-07
TRINITY_DN71777_c3_g1	5.66067	12.8305	-1.18053	2.58981e-24	1.8585e-22
TRINITY_DN68150_c1_g3	1.0527	13.2483	-3.65365	4.9952e-65	2.41789e-62
TRINITY_DN78789_c0_g5	1.36169	5.10657	-1.90696	3.91539e-06	5.02893e-05
TRINITY_DN80273_c5_g3	3.87664	11.3474	-1.54948	7.14403e-38	9.74359e-36
TRINITY_DN75471_c1_g1	0.57451	11.201	-4.28515	3.68066e-88	4.99239e-85
TRINITY_DN73667_c0_g2	1.52707	7.14555	-2.22628	5.32905e-11	1.39584e-09
TRINITY_DN67516_c2_g1	3.62895	9.1751	-1.33817	4.02077e-12	1.19674e-10
TRINITY_DN60360_c1_g1	0.0672787	5.80393	-6.43074	7.75712e-15	2.99396e-13
TRINITY_DN62790_c7_g1	0.933128	5.63647	-2.59465	6.81122e-16	2.89902e-14
TRINITY_DN60645_c5_g6	1.03781	5.9266	-2.51366	3.37181e-08	6.10243e-07
TRINITY_DN73627_c5_g3	0.647799	12.9658	-4.32302	1.68855e-15	6.93346e-14
TRINITY_DN73627_c5_g2	0.0001	11.3324	-16.7901	8.72212e-13	2.77255e-11
TRINITY_DN78110_c0_g1	14.0568	46.8332	-1.73626	4.73455e-42	7.77114e-40
TRINITY_DN71386_c4_g1	16.4446	42.423	-1.36724	5.53169e-33	6.11264e-31
TRINITY_DN63347_c3_g2	1.75316	18.4419	-3.39496	1.1085e-19	6.1e-18
TRINITY_DN78851_c7_g1	0.445314	5.08259	-3.51267	3.49693e-14	1.27099e-12
TRINITY_DN75871_c1_g1	0.398618	6.27041	-3.97548	4.94532e-11	1.30151e-09
TRINITY_DN71836_c7_g9	1.4825	5.2626	-1.82774	2.10457e-27	1.76594e-25
TRINITY_DN72893_c2_g6	1.75521	8.36538	-2.25278	4.55946e-24	3.21221e-22
TRINITY_DN72893_c2_g7	1.91714	12.5694	-2.71289	2.72761e-24	1.95172e-22
TRINITY_DN63229_c0_g1	14.8727	62.8307	-2.0788	3.06449e-55	9.64932e-53
TRINITY_DN66402_c7_g3	0.463771	13.7982	-4.89493	1.29081e-12	4.02745e-11
TRINITY_DN71184_c1_g1	0.563138	9.91795	-4.13848	5.73249e-77	4.91366e-74
TRINITY_DN79865_c1_g4	82.8908	1312.23	-3.98467	4.9376e-77	4.26191e-74
TRINITY_DN76261_c2_g1	26.2705	57.6394	-1.13361	4.11681e-28	3.59365e-26
TRINITY_DN62025_c2_g1	28.3684	126.535	-2.15718	1.12119e-51	2.96974e-49
TRINITY_DN73946_c7_g1	5.25789	15.0062	-1.513	5.01944e-14	1.80051e-12
TRINITY_DN73008_c0_g1	9.44931	110.926	-3.55324	2.53683e-73	1.82049e-70
TRINITY_DN73008_c0_g2	10.2923	128.212	-3.63889	3.07199e-88	4.21309e-85
TRINITY_DN79042_c0_g1	0.426403	5.12899	-3.58839	7.05209e-14	2.49126e-12
TRINITY_DN68064_c4_g1	0.613773	12.8079	-4.38319	4.18741e-34	4.85312e-32
TRINITY_DN61533_c3_g1	6.59741	15.0809	-1.19275	6.8695e-05	0.00068446
TRINITY_DN65152_c3_g1	2.48037	5.25673	-1.08361	1.53024e-23	1.04238e-21
TRINITY_DN79532_c3_g3	0.963454	78.7549	-6.35301	6.41053e-94	1.06927e-90
TRINITY_DN70997_c6_g3	0.698961	55.212	-6.30363	2.02807e-11	5.56529e-10
TRINITY_DN60842_c1_g4	1.28468	25.5179	-4.31202	4.72527e-62	2.01815e-59
TRINITY_DN73913_c0_g1	0.46003	11.2607	-4.61343	1.06911e-79	1.01509e-76
TRINITY_DN75468_c13_g1	1.17156	12.4197	-3.40613	4.87224e-20	2.74355e-18
TRINITY_DN80440_c4_g1	1.33795	5.45822	-2.02841	4.26635e-10	1.00267e-08
TRINITY_DN70691_c8_g1	5.16008	18.3884	-1.83333	3.25884e-45	6.38479e-43
TRINITY_DN61587_c0_g1	43.9559	676.523	-3.94401	2.73269e-49	6.42473e-47
TRINITY_DN54812_c0_g1	3.70264	7.41214	-1.00134	6.17145e-08	1.07561e-06
TRINITY_DN60413_c3_g1	6.81876	77.4783	-3.50621	1.89413e-51	4.92198e-49
[truncated: 126 more rows]

## Sheet: Table(4)
Table (4).Skin (A) compared to Muscle (C), up- regulated genes
[truncated: 6,012 more rows]

[truncated: 2 more sheets: Table(5), Table(6)]
